# Supplementary material for: Molecular mimicry in multisystem inflammatory syndrome in children
Source: Nature. 2024 Aug 7;632(8025):622–9. doi: 10.1038/s41586-024-07722-4 (PMC11324515; doi:10.1038/s41586-024-07722-4)
Supplement: Supplementary file 4 — Source Data Fig. 1 [file 41586_2024_7722_MOESM4_ESM.xlsx]

## Sheet: Figure 1d
Gene	LR Coefficient
ERFL	0.302908
ERFL	0.316633
ERFL	0.299544
ERFL	0.300303
ERFL	0.304019
ERFL	0.301899
ERFL	0.315175
ERFL	0.3114
ERFL	0.317667
ERFL	0.315889
ERFL	0.306055
ERFL	0.313448
ERFL	0.316205
ERFL	0.302336
ERFL	0.311009
ERFL	0.30743
ERFL	0.308738
ERFL	0.309419
ERFL	0.317378
ERFL	0.294225
ERFL	0.313444
ERFL	0.306107
ERFL	0.290897
ERFL	0.31478
ERFL	0.298309
ERFL	0.300093
ERFL	0.312657
ERFL	0.300913
ERFL	0.292968
ERFL	0.308907
ERFL	0.282471
ERFL	0.315603
ERFL	0.311026
ERFL	0.309888
ERFL	0.31544
ERFL	0.299154
ERFL	0.316283
ERFL	0.310051
ERFL	0.305748
ERFL	0.298785
ERFL	0.308666
ERFL	0.312603
ERFL	0.310732
ERFL	0.312861
ERFL	0.298456
ERFL	0.314921
ERFL	0.3068
ERFL	0.304982
ERFL	0.303405
ERFL	0.313379
ERFL	0.296294
ERFL	0.298731
ERFL	0.304075
ERFL	0.291103
ERFL	0.305164
ERFL	0.308992
ERFL	0.317332
ERFL	0.308712
ERFL	0.319162
ERFL	0.301564
ERFL	0.30776
ERFL	0.312761
ERFL	0.309722
ERFL	0.30788
ERFL	0.313557
ERFL	0.307917
ERFL	0.312157
ERFL	0.314525
ERFL	0.297572
ERFL	0.295694
ERFL	0.310175
ERFL	0.309113
ERFL	0.310407
ERFL	0.306157
ERFL	0.291087
ERFL	0.293138
ERFL	0.290134
ERFL	0.313583
ERFL	0.311449
ERFL	0.282503
ERFL	0.285116
ERFL	0.294253
ERFL	0.303559
ERFL	0.308413
ERFL	0.310287
ERFL	0.317121
ERFL	0.30169
ERFL	0.303283
ERFL	0.293891
ERFL	0.306735
ERFL	0.315174
ERFL	0.283006
ERFL	0.304487
ERFL	0.314742
ERFL	0.312708
ERFL	0.317842
ERFL	0.30664
ERFL	0.308318
ERFL	0.293271
ERFL	0.305289
ERFL	0.305457
ERFL	0.312036
ERFL	0.309576
ERFL	0.311849
ERFL	0.312042
ERFL	0.313327
ERFL	0.299454
ERFL	0.31486
ERFL	0.30498
ERFL	0.305242
ERFL	0.307138
ERFL	0.318175
ERFL	0.312455
ERFL	0.312066
ERFL	0.308556
ERFL	0.313951
ERFL	0.302975
ERFL	0.296217
ERFL	0.307273
ERFL	0.284317
ERFL	0.293927
ERFL	0.310205
ERFL	0.313738
ERFL	0.28826
ERFL	0.294323
ERFL	0.3155
ERFL	0.308282
ERFL	0.311277
ERFL	0.317809
ERFL	0.309183
ERFL	0.317205
ERFL	0.306446
ERFL	0.312757
ERFL	0.299491
ERFL	0.297726
ERFL	0.299765
ERFL	0.319392
ERFL	0.314612
ERFL	0.303772
ERFL	0.310041
ERFL	0.284796
ERFL	0.309201
ERFL	0.316857
ERFL	0.319355
ERFL	0.315058
ERFL	0.299106
ERFL	0.295232
ERFL	0.302476
ERFL	0.311018
ERFL	0.305955
ERFL	0.294575
ERFL	0.308218
ERFL	0.290131
ERFL	0.298072
ERFL	0.31557
ERFL	0.309411
ERFL	0.317076
ERFL	0.291789
ERFL	0.306304
ERFL	0.306059
ERFL	0.314129
ERFL	0.308092
ERFL	0.317203
ERFL	0.29975
ERFL	0.302449
ERFL	0.316681
ERFL	0.302237
ERFL	0.294157
ERFL	0.318571
ERFL	0.284211
ERFL	0.315525
ERFL	0.292603
ERFL	0.313421
ERFL	0.309384
ERFL	0.286991
ERFL	0.303778
ERFL	0.289796
ERFL	0.294609
ERFL	0.294514
ERFL	0.310194
ERFL	0.294525
ERFL	0.305546
ERFL	0.306659
ERFL	0.312637
ERFL	0.31337
ERFL	0.309912
ERFL	0.312256
ERFL	0.314789
ERFL	0.303461
ERFL	0.313385
ERFL	0.29596
ERFL	0.290829
ERFL	0.305529
ERFL	0.301616
ERFL	0.299555
ERFL	0.279292
ERFL	0.302246
ERFL	0.314043
ERFL	0.315073
ERFL	0.299592
ERFL	0.305886
ERFL	0.296329
ERFL	0.316439
ERFL	0.30283
ERFL	0.316169
ERFL	0.309998
ERFL	0.317681
ERFL	0.308446
ERFL	0.31406
ERFL	0.312786
ERFL	0.318412
ERFL	0.297105
ERFL	0.315131
ERFL	0.313381
ERFL	0.301568
ERFL	0.300772
ERFL	0.306212
ERFL	0.298477
ERFL	0.314828
ERFL	0.308176
ERFL	0.300454
ERFL	0.306378
ERFL	0.311123
ERFL	0.324799
ERFL	0.318994
ERFL	0.308503
ERFL	0.29868
ERFL	0.307309
ERFL	0.308345
ERFL	0.315659
ERFL	0.305309
ERFL	0.299827
ERFL	0.292184
ERFL	0.312243
ERFL	0.316085
ERFL	0.313753
ERFL	0.314308
ERFL	0.314226
ERFL	0.293965
ERFL	0.307036
ERFL	0.309005
ERFL	0.309901
ERFL	0.310369
ERFL	0.297575
ERFL	0.313143
ERFL	0.312599
ERFL	0.304253
ERFL	0.308718
ERFL	0.307808
ERFL	0.312165
ERFL	0.304615
ERFL	0.304382
ERFL	0.309245
ERFL	0.309632
ERFL	0.308395
ERFL	0.303881
ERFL	0.290816
ERFL	0.291896
ERFL	0.273672
ERFL	0.316962
ERFL	0.295455
ERFL	0.309106
ERFL	0.302733
ERFL	0.300449
ERFL	0.314243
ERFL	0.296162
ERFL	0.313495
ERFL	0.313822
ERFL	0.308456
ERFL	0.313691
ERFL	0.313849
ERFL	0.309835
ERFL	0.304568
ERFL	0.309201
ERFL	0.312028
ERFL	0.289277
ERFL	0.312458
ERFL	0.318874
ERFL	0.310687
ERFL	0.290114
ERFL	0.308999
ERFL	0.285003
ERFL	0.302054
ERFL	0.312339
ERFL	0.314364
ERFL	0.313862
ERFL	0.308627
ERFL	0.302081
ERFL	0.281531
ERFL	0.308207
ERFL	0.313924
ERFL	0.304429
ERFL	0.299948
ERFL	0.299903
ERFL	0.305207
ERFL	0.310939
ERFL	0.299298
ERFL	0.285251
ERFL	0.314151
ERFL	0.317031
ERFL	0.292609
ERFL	0.316264
ERFL	0.302758
ERFL	0.290199
ERFL	0.304365
ERFL	0.300069
ERFL	0.316279
ERFL	0.296274
ERFL	0.314255
ERFL	0.298372
ERFL	0.293647
ERFL	0.300844
ERFL	0.316822
ERFL	0.304217
ERFL	0.313606
ERFL	0.308858
ERFL	0.30203
ERFL	0.304669
ERFL	0.308621
ERFL	0.299744
ERFL	0.309934
ERFL	0.310222
ERFL	0.3045
ERFL	0.305104
ERFL	0.301588
ERFL	0.312065
ERFL	0.307093
ERFL	0.298589
ERFL	0.309439
ERFL	0.316404
ERFL	0.30349
ERFL	0.311365
ERFL	0.307108
ERFL	0.310829
ERFL	0.308093
ERFL	0.290708
ERFL	0.303323
ERFL	0.313054
ERFL	0.285424
ERFL	0.308095
ERFL	0.312439
ERFL	0.311439
ERFL	0.311072
ERFL	0.298606
ERFL	0.304545
ERFL	0.297944
ERFL	0.312289
ERFL	0.309819
ERFL	0.304247
ERFL	0.313618
ERFL	0.298891
ERFL	0.2974
ERFL	0.313567
ERFL	0.314283
ERFL	0.30525
ERFL	0.311505
ERFL	0.314107
ERFL	0.309825
ERFL	0.28874
ERFL	0.303648
ERFL	0.312409
ERFL	0.317428
ERFL	0.311278
ERFL	0.311752
ERFL	0.280669
ERFL	0.311775
ERFL	0.312172
ERFL	0.318633
ERFL	0.314037
ERFL	0.293299
ERFL	0.310146
ERFL	0.310735
ERFL	0.29616
ERFL	0.306707
ERFL	0.30522
ERFL	0.305451
ERFL	0.312062
ERFL	0.312675
ERFL	0.317571
ERFL	0.287193
ERFL	0.314615
ERFL	0.316874
ERFL	0.302554
ERFL	0.310976
ERFL	0.314762
ERFL	0.301248
ERFL	0.312735
ERFL	0.305784
ERFL	0.310886
ERFL	0.29396
ERFL	0.307406
ERFL	0.314372
ERFL	0.311699
ERFL	0.297992
ERFL	0.296556
ERFL	0.312688
ERFL	0.309235
ERFL	0.283108
ERFL	0.318958
ERFL	0.311266
ERFL	0.295149
ERFL	0.312316
ERFL	0.313805
ERFL	0.296512
ERFL	0.312489
ERFL	0.319808
ERFL	0.313062
ERFL	0.297415
ERFL	0.308719
ERFL	0.306886
ERFL	0.304199
ERFL	0.310458
ERFL	0.310669
ERFL	0.307242
ERFL	0.298711
ERFL	0.301305
ERFL	0.290757
ERFL	0.303243
ERFL	0.306276
ERFL	0.311752
ERFL	0.310608
ERFL	0.317044
ERFL	0.290416
ERFL	0.306629
ERFL	0.2837
ERFL	0.307693
ERFL	0.321843
ERFL	0.314181
ERFL	0.316693
ERFL	0.289103
ERFL	0.318161
ERFL	0.315944
ERFL	0.306912
ERFL	0.308506
ERFL	0.311689
ERFL	0.313549
ERFL	0.301682
ERFL	0.289695
ERFL	0.282414
ERFL	0.296077
ERFL	0.305231
ERFL	0.296346
ERFL	0.313566
ERFL	0.29604
ERFL	0.298872
ERFL	0.321741
ERFL	0.310106
ERFL	0.305522
ERFL	0.310651
ERFL	0.315631
ERFL	0.310261
ERFL	0.314842
ERFL	0.306749
ERFL	0.299724
ERFL	0.295186
ERFL	0.301742
ERFL	0.275666
ERFL	0.304735
ERFL	0.312911
ERFL	0.30868
ERFL	0.3108
ERFL	0.283077
ERFL	0.298427
ERFL	0.299824
ERFL	0.315426
ERFL	0.309125
ERFL	0.299048
ERFL	0.291918
ERFL	0.30717
ERFL	0.30098
ERFL	0.309385
ERFL	0.29319
ERFL	0.304741
ERFL	0.310978
ERFL	0.300494
ERFL	0.305018
ERFL	0.288436
ERFL	0.293642
ERFL	0.304195
ERFL	0.309918
ERFL	0.323624
ERFL	0.314911
ERFL	0.312774
ERFL	0.29799
ERFL	0.310104
ERFL	0.309095
ERFL	0.279787
ERFL	0.292447
ERFL	0.309918
ERFL	0.282068
ERFL	0.303258
ERFL	0.313209
ERFL	0.309975
ERFL	0.310523
ERFL	0.314197
ERFL	0.311355
ERFL	0.318158
ERFL	0.310247
ERFL	0.306608
ERFL	0.303734
ERFL	0.305866
ERFL	0.302402
ERFL	0.304866
ERFL	0.307528
ERFL	0.316888
ERFL	0.314928
ERFL	0.288895
ERFL	0.298869
ERFL	0.315498
ERFL	0.292595
ERFL	0.302917
ERFL	0.307685
ERFL	0.306121
ERFL	0.307618
ERFL	0.31225
ERFL	0.315072
ERFL	0.312667
ERFL	0.304897
ERFL	0.316341
ERFL	0.309143
ERFL	0.298312
ERFL	0.312737
ERFL	0.293734
ERFL	0.30157
ERFL	0.300751
ERFL	0.287318
ERFL	0.308169
ERFL	0.308721
ERFL	0.278838
ERFL	0.313098
ERFL	0.283904
ERFL	0.318217
ERFL	0.29428
ERFL	0.313791
ERFL	0.313402
ERFL	0.316713
ERFL	0.300963
ERFL	0.312029
ERFL	0.307873
ERFL	0.310996
ERFL	0.286784
ERFL	0.301766
ERFL	0.302979
ERFL	0.308741
ERFL	0.308746
ERFL	0.317309
ERFL	0.308769
ERFL	0.312209
ERFL	0.315586
ERFL	0.310569
ERFL	0.315408
ERFL	0.310889
ERFL	0.315115
ERFL	0.315234
ERFL	0.303604
ERFL	0.28172
ERFL	0.292424
ERFL	0.311059
ERFL	0.30967
ERFL	0.318716
ERFL	0.308846
ERFL	0.306886
ERFL	0.290591
ERFL	0.318009
ERFL	0.278542
ERFL	0.281731
ERFL	0.311372
ERFL	0.285834
ERFL	0.296021
ERFL	0.300069
ERFL	0.28019
ERFL	0.28448
ERFL	0.311356
ERFL	0.291154
ERFL	0.310532
ERFL	0.314078
ERFL	0.315872
ERFL	0.30889
ERFL	0.297599
ERFL	0.315209
ERFL	0.315854
ERFL	0.317109
ERFL	0.289102
ERFL	0.317309
ERFL	0.326229
ERFL	0.308673
ERFL	0.307867
ERFL	0.304602
ERFL	0.281227
ERFL	0.30185
ERFL	0.308609
ERFL	0.295592
ERFL	0.295992
ERFL	0.302166
ERFL	0.291953
ERFL	0.312182
ERFL	0.295697
ERFL	0.302829
ERFL	0.299089
ERFL	0.301783
ERFL	0.310723
ERFL	0.287633
ERFL	0.305327
ERFL	0.289991
ERFL	0.292896
ERFL	0.298967
ERFL	0.311026
ERFL	0.297176
ERFL	0.320789
ERFL	0.31241
ERFL	0.312483
ERFL	0.304443
ERFL	0.305442
ERFL	0.312852
ERFL	0.315971
ERFL	0.313535
ERFL	0.301633
ERFL	0.30505
ERFL	0.309914
ERFL	0.312387
ERFL	0.292406
ERFL	0.315709
ERFL	0.310027
ERFL	0.30352
ERFL	0.312487
ERFL	0.307624
ERFL	0.311081
ERFL	0.305494
ERFL	0.310674
ERFL	0.294179
ERFL	0.288434
ERFL	0.309552
ERFL	0.294065
ERFL	0.299188
ERFL	0.312656
ERFL	0.314412
ERFL	0.307142
ERFL	0.317624
ERFL	0.311007
ERFL	0.320432
ERFL	0.309826
ERFL	0.306027
ERFL	0.298015
ERFL	0.303762
ERFL	0.315905
ERFL	0.305878
ERFL	0.310587
ERFL	0.301908
ERFL	0.299043
ERFL	0.31632
ERFL	0.316659
ERFL	0.306934
ERFL	0.318785
ERFL	0.312509
ERFL	0.30251
ERFL	0.303417
ERFL	0.305169
ERFL	0.305559
ERFL	0.312065
ERFL	0.296615
ERFL	0.295857
ERFL	0.302714
ERFL	0.298098
ERFL	0.309727
ERFL	0.296131
ERFL	0.299267
ERFL	0.302708
ERFL	0.313872
ERFL	0.297458
ERFL	0.31727
ERFL	0.308361
ERFL	0.295337
ERFL	0.306415
ERFL	0.314963
ERFL	0.314535
ERFL	0.315092
ERFL	0.317389
ERFL	0.30352
ERFL	0.318269
ERFL	0.316803
ERFL	0.310541
ERFL	0.297642
ERFL	0.295802
ERFL	0.310631
ERFL	0.310096
ERFL	0.310615
ERFL	0.281635
ERFL	0.307075
ERFL	0.303722
ERFL	0.301846
ERFL	0.294741
ERFL	0.304682
ERFL	0.303635
ERFL	0.312507
ERFL	0.314151
ERFL	0.300198
ERFL	0.306702
ERFL	0.279734
ERFL	0.31187
ERFL	0.311873
ERFL	0.318499
ERFL	0.306076
ERFL	0.298207
ERFL	0.317755
ERFL	0.314668
ERFL	0.313136
ERFL	0.307259
ERFL	0.310367
ERFL	0.30864
ERFL	0.309639
ERFL	0.303516
ERFL	0.305475
ERFL	0.301633
ERFL	0.315398
ERFL	0.296162
ERFL	0.313518
ERFL	0.318971
ERFL	0.311115
ERFL	0.307859
ERFL	0.295754
ERFL	0.307677
ERFL	0.28697
ERFL	0.315586
ERFL	0.311445
ERFL	0.296346
ERFL	0.301943
ERFL	0.310126
ERFL	0.29211
ERFL	0.299418
ERFL	0.301268
ERFL	0.306986
ERFL	0.307525
ERFL	0.285581
ERFL	0.297344
ERFL	0.298964
ERFL	0.291676
ERFL	0.297095
ERFL	0.309321
ERFL	0.310537
ERFL	0.313072
ERFL	0.283988
ERFL	0.288148
ERFL	0.309963
ERFL	0.289467
ERFL	0.299027
ERFL	0.308844
ERFL	0.318218
ERFL	0.301498
ERFL	0.290735
ERFL	0.31497
ERFL	0.312265
ERFL	0.308342
ERFL	0.300598
ERFL	0.306203
ERFL	0.30489
ERFL	0.315803
ERFL	0.300501
ERFL	0.302339
ERFL	0.310072
ERFL	0.301809
ERFL	0.310428
ERFL	0.304341
ERFL	0.313949
ERFL	0.297718
ERFL	0.310564
ERFL	0.311581
ERFL	0.302432
ERFL	0.302826
ERFL	0.297012
ERFL	0.312144
ERFL	0.303649
ERFL	0.300033
ERFL	0.309634
ERFL	0.29144
ERFL	0.28222
ERFL	0.304198
ERFL	0.307069
ERFL	0.307903
ERFL	0.31162
ERFL	0.312802
ERFL	0.315737
ERFL	0.305844
ERFL	0.306428
ERFL	0.308964
ERFL	0.309033
ERFL	0.310803
ERFL	0.30669
ERFL	0.308759
ERFL	0.288502
ERFL	0.311941
ERFL	0.319487
ERFL	0.296492
ERFL	0.312187
ERFL	0.295367
ERFL	0.299931
ERFL	0.317281
ERFL	0.285938
ERFL	0.315514
ERFL	0.308423
ERFL	0.316824
ERFL	0.312866
ERFL	0.314867
ERFL	0.297052
ERFL	0.309098
ERFL	0.318018
ERFL	0.297574
ERFL	0.319915
ERFL	0.318246
ERFL	0.29706
ERFL	0.318486
ERFL	0.292085
ERFL	0.309751
ERFL	0.314597
ERFL	0.288461
ERFL	0.301613
ERFL	0.289375
ERFL	0.301239
ERFL	0.311855
ERFL	0.302186
ERFL	0.311805
ERFL	0.301305
ERFL	0.315938
ERFL	0.313057
ERFL	0.305775
ERFL	0.309722
ERFL	0.306367
ERFL	0.305388
ERFL	0.313239
ERFL	0.290971
ERFL	0.305648
ERFL	0.294606
ERFL	0.313043
ERFL	0.316258
ERFL	0.315003
ERFL	0.317768
ERFL	0.302537
ERFL	0.304047
ERFL	0.315706
ERFL	0.304605
ERFL	0.292635
ERFL	0.31302
ERFL	0.308544
ERFL	0.305977
ERFL	0.314797
ERFL	0.31564
ERFL	0.308104
ERFL	0.3138
ERFL	0.287562
ERFL	0.306663
ERFL	0.312762
ERFL	0.288626
ERFL	0.310555
ERFL	0.285078
ERFL	0.306071
ERFL	0.308156
ERFL	0.312834
ERFL	0.304718
ERFL	0.307106
ERFL	0.311055
ERFL	0.309113
ERFL	0.310407
ERFL	0.316472
ERFL	0.311372
ERFL	0.316809
ERFL	0.31461
ERFL	0.313674
ERFL	0.317712
ERFL	0.317442
ERFL	0.29408
ERFL	0.288204
ERFL	0.311165
ERFL	0.312873
ERFL	0.287962
ERFL	0.290626
ERFL	0.318438
ERFL	0.314239
ERFL	0.294011
ERFL	0.306369
ERFL	0.29673
ERFL	0.28908
ERFL	0.309096
ERFL	0.302188
ERFL	0.312856
ERFL	0.309625
ERFL	0.300763
ERFL	0.307957
ERFL	0.290094
ERFL	0.295308
ERFL	0.298353
ERFL	0.306934
ERFL	0.309131
ERFL	0.318351
ERFL	0.31852
ERFL	0.294068
ERFL	0.308493
ERFL	0.293555
ERFL	0.302668
ERFL	0.306996
ERFL	0.303782
ERFL	0.304338
ERFL	0.303735
ERFL	0.317676
ERFL	0.312028
ERFL	0.298071
ERFL	0.309971
ERFL	0.313834
ERFL	0.310252
ERFL	0.295128
ERFL	0.288212
ERFL	0.306187
ERFL	0.293537
ERFL	0.302302
ERFL	0.313496
ERFL	0.307605
ERFL	0.312337
ERFL	0.288325
ERFL	0.284694
ERFL	0.303314
ERFL	0.296764
ERFL	0.306516
ERFL	0.307585
ERFL	0.30623
ERFL	0.314039
ERFL	0.311479
ERFL	0.311802
ERFL	0.3098
ERFL	0.305025
ERFL	0.299446
ERFL	0.290366
ERFL	0.287161
ERFL	0.298364
ERFL	0.313105
ERFL	0.316119
ERFL	0.317526
ERFL	0.300979
ERFL	0.303051
ERFL	0.30891
ERFL	0.310975
ERFL	0.300891
ERFL	0.309814
ERFL	0.29903
ERFL	0.286939
ERFL	0.299771
ERFL	0.317757
ERFL	0.308345
ERFL	0.304842
ERFL	0.291954
ERFL	0.297178
ERFL	0.3112
ERFL	0.313291
ERFL	0.320321
ERFL	0.308336
ERFL	0.314019
ERFL	0.319114
ERFL	0.311822
ERFL	0.308967
ERFL	0.310819
ERFL	0.308556
ERFL	0.314586
ERFL	0.306576
ERFL	0.305657
ERFL	0.293631
ERFL	0.302504
ERFL	0.308296
ERFL	0.311634
ERFL	0.309548
ERFL	0.315549
ERFL	0.310115
ERFL	0.316573
ERFL	0.30751
ERFL	0.312874
ERFL	0.305187
ERFL	0.29272
ERFL	0.307823
ERFL	0.313363
ERFL	0.299063
ERFL	0.312735
ERFL	0.309606
ERFL	0.28535
ERFL	0.300118
ERFL	0.307485
ERFL	0.316019
ERFL	0.314162
ERFL	0.312577
ERFL	0.312276
ERFL	0.307084
ERFL	0.316921
ERFL	0.309856
ERFL	0.306278
ERFL	0.30656
ERFL	0.318117
ERFL	0.304883
ERFL	0.305105
ERFL	0.304657
ERFL	0.303377
ERFL	0.315927
ERFL	0.299112
ERFL	0.313171
ERFL	0.289249
ERFL	0.314532
SNX8	0.178292
SNX8	0.182545
SNX8	0.188177
SNX8	0.192769
SNX8	0.182454
SNX8	0.186881
SNX8	0.178601
SNX8	0.177312
SNX8	0.192258
SNX8	0.183365
SNX8	0.17734
SNX8	0.183484
SNX8	0.174233
SNX8	0.187839
SNX8	0.169883
SNX8	0.181592
SNX8	0.17769
SNX8	0.179002
SNX8	0.188507
SNX8	0.189494
SNX8	0.182369
SNX8	0.180717
SNX8	0.196723
SNX8	0.183453
SNX8	0.186754
SNX8	0.184742
SNX8	0.181636
SNX8	0.181744
SNX8	0.187608
SNX8	0.182498
SNX8	0.18998
SNX8	0.184146
SNX8	0.190175
SNX8	0.18021
SNX8	0.176273
SNX8	0.179838
SNX8	0.178979
SNX8	0.190665
SNX8	0.182864
SNX8	0.182292
SNX8	0.172629
SNX8	0.186527
SNX8	0.179079
SNX8	0.186614
SNX8	0.1826
SNX8	0.182728
SNX8	0.183914
SNX8	0.188539
SNX8	0.18548
SNX8	0.177473
SNX8	0.179653
SNX8	0.189159
SNX8	0.17902
SNX8	0.192783
SNX8	0.168961
SNX8	0.182222
SNX8	0.182291
SNX8	0.185755
SNX8	0.180203
SNX8	0.173634
SNX8	0.191603
SNX8	0.178293
SNX8	0.18264
SNX8	0.177587
SNX8	0.184934
SNX8	0.184427
SNX8	0.179974
SNX8	0.175446
SNX8	0.18628
SNX8	0.17838
SNX8	0.184091
SNX8	0.188854
SNX8	0.192437
SNX8	0.187488
SNX8	0.186869
SNX8	0.18583
SNX8	0.17889
SNX8	0.179264
SNX8	0.177319
SNX8	0.189665
SNX8	0.184837
SNX8	0.179952
SNX8	0.188068
SNX8	0.178031
SNX8	0.191257
SNX8	0.185941
SNX8	0.177256
SNX8	0.186831
SNX8	0.182049
SNX8	0.17563
SNX8	0.183907
SNX8	0.185869
SNX8	0.177349
SNX8	0.185494
SNX8	0.174952
SNX8	0.177719
SNX8	0.178708
SNX8	0.179024
SNX8	0.185873
SNX8	0.178646
SNX8	0.182996
SNX8	0.177265
SNX8	0.178726
SNX8	0.195621
SNX8	0.182633
SNX8	0.181781
SNX8	0.183611
SNX8	0.18518
SNX8	0.187422
SNX8	0.183007
SNX8	0.183864
SNX8	0.179156
SNX8	0.180146
SNX8	0.181887
SNX8	0.186481
SNX8	0.184382
SNX8	0.184402
SNX8	0.184664
SNX8	0.184918
SNX8	0.188024
SNX8	0.185292
SNX8	0.184303
SNX8	0.183203
SNX8	0.188451
SNX8	0.191421
SNX8	0.189674
SNX8	0.191145
SNX8	0.182509
SNX8	0.184609
SNX8	0.180099
SNX8	0.181039
SNX8	0.172959
SNX8	0.184934
SNX8	0.183713
SNX8	0.192073
SNX8	0.173841
SNX8	0.18547
SNX8	0.179749
SNX8	0.193806
SNX8	0.181885
SNX8	0.190919
SNX8	0.182735
SNX8	0.17411
SNX8	0.180003
SNX8	0.181113
SNX8	0.18839
SNX8	0.1876
SNX8	0.190432
SNX8	0.182677
SNX8	0.189192
SNX8	0.192594
SNX8	0.186402
SNX8	0.178825
SNX8	0.18143
SNX8	0.186279
SNX8	0.188566
SNX8	0.187328
SNX8	0.185206
SNX8	0.185583
SNX8	0.18785
SNX8	0.188213
SNX8	0.183873
SNX8	0.184915
SNX8	0.190477
SNX8	0.183197
SNX8	0.180657
SNX8	0.18399
SNX8	0.178672
SNX8	0.186373
SNX8	0.186041
SNX8	0.184809
SNX8	0.187391
SNX8	0.185175
SNX8	0.186365
SNX8	0.190558
SNX8	0.185793
SNX8	0.179454
SNX8	0.18536
SNX8	0.192407
SNX8	0.181302
SNX8	0.17058
SNX8	0.183804
SNX8	0.180259
SNX8	0.182089
SNX8	0.178302
SNX8	0.186088
SNX8	0.178276
SNX8	0.181632
SNX8	0.182152
SNX8	0.181564
SNX8	0.175025
SNX8	0.191341
SNX8	0.185672
SNX8	0.178733
SNX8	0.192743
SNX8	0.181772
SNX8	0.178179
SNX8	0.184324
SNX8	0.181693
SNX8	0.179335
SNX8	0.176208
SNX8	0.178204
SNX8	0.180577
SNX8	0.17468
SNX8	0.196445
SNX8	0.188296
SNX8	0.184702
SNX8	0.17527
SNX8	0.187649
SNX8	0.17934
SNX8	0.1892
SNX8	0.193027
SNX8	0.185707
SNX8	0.191338
SNX8	0.186518
SNX8	0.179424
SNX8	0.189081
SNX8	0.183758
SNX8	0.180012
SNX8	0.187455
SNX8	0.185259
SNX8	0.187484
SNX8	0.189662
SNX8	0.179795
SNX8	0.19164
SNX8	0.181612
SNX8	0.182921
SNX8	0.183191
SNX8	0.179106
SNX8	0.182409
SNX8	0.17803
SNX8	0.188547
SNX8	0.181246
SNX8	0.184172
SNX8	0.178858
SNX8	0.178304
SNX8	0.188474
SNX8	0.191937
SNX8	0.181084
SNX8	0.181041
SNX8	0.183055
SNX8	0.185587
SNX8	0.183734
SNX8	0.174675
SNX8	0.192479
SNX8	0.172047
SNX8	0.184885
SNX8	0.180232
SNX8	0.176008
SNX8	0.180613
SNX8	0.182185
SNX8	0.189955
SNX8	0.182331
SNX8	0.193956
SNX8	0.18137
SNX8	0.174041
SNX8	0.193609
SNX8	0.189178
SNX8	0.18341
SNX8	0.185849
SNX8	0.191108
SNX8	0.186741
SNX8	0.188158
SNX8	0.190034
SNX8	0.178008
SNX8	0.182702
SNX8	0.185076
SNX8	0.182703
SNX8	0.182567
SNX8	0.18363
SNX8	0.169117
SNX8	0.189972
SNX8	0.185254
SNX8	0.17966
SNX8	0.188873
SNX8	0.190863
SNX8	0.175201
SNX8	0.17608
SNX8	0.177662
SNX8	0.19002
SNX8	0.183394
SNX8	0.178148
SNX8	0.177361
SNX8	0.187823
SNX8	0.184871
SNX8	0.17773
SNX8	0.183679
SNX8	0.185282
SNX8	0.203225
SNX8	0.183334
SNX8	0.176156
SNX8	0.185505
SNX8	0.183854
SNX8	0.189114
SNX8	0.183184
SNX8	0.177571
SNX8	0.180363
SNX8	0.17531
SNX8	0.185156
SNX8	0.184237
SNX8	0.193011
SNX8	0.182768
SNX8	0.178095
SNX8	0.181023
SNX8	0.178246
SNX8	0.192496
SNX8	0.173392
SNX8	0.189194
SNX8	0.176565
SNX8	0.183983
SNX8	0.18796
SNX8	0.189871
SNX8	0.177414
SNX8	0.178808
SNX8	0.175214
SNX8	0.182832
SNX8	0.181028
SNX8	0.18284
SNX8	0.188529
SNX8	0.192229
SNX8	0.182921
SNX8	0.175158
SNX8	0.192512
SNX8	0.181558
SNX8	0.186589
SNX8	0.181678
SNX8	0.175647
SNX8	0.189325
SNX8	0.183864
SNX8	0.172318
SNX8	0.186566
SNX8	0.190783
SNX8	0.183066
SNX8	0.18318
SNX8	0.186115
SNX8	0.178839
SNX8	0.19318
SNX8	0.182475
SNX8	0.182556
SNX8	0.190255
SNX8	0.177588
SNX8	0.188266
SNX8	0.18684
SNX8	0.177305
SNX8	0.185398
SNX8	0.185931
SNX8	0.178549
SNX8	0.186203
SNX8	0.18144
SNX8	0.183093
SNX8	0.183423
SNX8	0.182066
SNX8	0.184324
SNX8	0.191228
SNX8	0.177988
SNX8	0.174454
SNX8	0.176236
SNX8	0.18413
SNX8	0.185522
SNX8	0.189477
SNX8	0.1791
SNX8	0.181443
SNX8	0.180248
SNX8	0.182956
SNX8	0.190413
SNX8	0.1806
SNX8	0.183941
SNX8	0.185555
SNX8	0.169662
SNX8	0.193061
SNX8	0.182619
SNX8	0.179901
SNX8	0.187518
SNX8	0.180073
SNX8	0.187623
SNX8	0.190949
SNX8	0.184069
SNX8	0.172262
SNX8	0.174047
SNX8	0.187096
SNX8	0.181673
SNX8	0.175765
SNX8	0.176486
SNX8	0.180299
SNX8	0.194648
SNX8	0.176308
SNX8	0.194093
SNX8	0.183599
SNX8	0.18607
SNX8	0.18612
SNX8	0.179661
SNX8	0.182048
SNX8	0.186853
SNX8	0.189583
SNX8	0.193385
SNX8	0.182968
SNX8	0.17436
SNX8	0.181384
SNX8	0.183312
SNX8	0.185762
SNX8	0.180372
SNX8	0.184684
SNX8	0.177031
SNX8	0.195399
SNX8	0.181474
SNX8	0.192312
SNX8	0.185208
SNX8	0.186254
SNX8	0.18095
SNX8	0.181666
SNX8	0.186629
SNX8	0.172552
SNX8	0.181946
SNX8	0.187143
SNX8	0.185386
SNX8	0.18822
SNX8	0.185487
SNX8	0.192446
SNX8	0.176644
SNX8	0.190693
SNX8	0.190217
SNX8	0.179283
SNX8	0.18806
SNX8	0.19012
SNX8	0.181232
SNX8	0.186466
SNX8	0.186816
SNX8	0.1836
SNX8	0.185514
SNX8	0.196883
SNX8	0.182227
SNX8	0.182407
SNX8	0.186294
SNX8	0.178124
SNX8	0.179065
SNX8	0.185529
SNX8	0.17538
SNX8	0.190702
SNX8	0.188545
SNX8	0.187771
SNX8	0.184288
SNX8	0.190883
SNX8	0.178122
SNX8	0.182536
SNX8	0.179693
SNX8	0.18107
SNX8	0.176845
SNX8	0.180776
SNX8	0.185902
SNX8	0.179332
SNX8	0.185546
SNX8	0.179892
SNX8	0.18395
SNX8	0.18573
SNX8	0.185712
SNX8	0.191442
SNX8	0.198799
SNX8	0.185928
SNX8	0.187741
SNX8	0.178763
SNX8	0.178755
SNX8	0.191897
SNX8	0.191444
SNX8	0.179428
SNX8	0.180717
SNX8	0.185345
SNX8	0.182333
SNX8	0.186675
SNX8	0.174992
SNX8	0.183239
SNX8	0.185061
SNX8	0.183904
SNX8	0.181025
SNX8	0.181091
SNX8	0.183316
SNX8	0.172103
SNX8	0.190776
SNX8	0.194666
SNX8	0.183177
SNX8	0.184386
SNX8	0.191296
SNX8	0.179789
SNX8	0.189195
SNX8	0.182793
SNX8	0.174857
SNX8	0.184008
SNX8	0.180654
SNX8	0.187204
SNX8	0.186255
SNX8	0.194558
SNX8	0.196925
SNX8	0.181724
SNX8	0.184496
SNX8	0.184186
SNX8	0.181118
SNX8	0.184872
SNX8	0.186387
SNX8	0.186026
SNX8	0.18614
SNX8	0.182882
SNX8	0.182708
SNX8	0.179747
SNX8	0.178879
SNX8	0.184738
SNX8	0.178411
SNX8	0.184035
SNX8	0.178423
SNX8	0.180045
SNX8	0.18345
SNX8	0.18686
SNX8	0.183694
SNX8	0.186015
SNX8	0.17295
SNX8	0.17685
SNX8	0.183173
SNX8	0.175209
SNX8	0.181167
SNX8	0.188863
SNX8	0.179981
SNX8	0.172011
SNX8	0.189196
SNX8	0.183411
SNX8	0.179351
SNX8	0.18517
SNX8	0.178535
SNX8	0.183958
SNX8	0.18346
SNX8	0.182558
SNX8	0.174576
SNX8	0.181095
SNX8	0.190964
SNX8	0.177943
SNX8	0.190427
SNX8	0.189334
SNX8	0.178639
SNX8	0.189922
SNX8	0.191195
SNX8	0.180357
SNX8	0.188
SNX8	0.186157
SNX8	0.180923
SNX8	0.178331
SNX8	0.186628
SNX8	0.187755
SNX8	0.180168
SNX8	0.178091
SNX8	0.18196
SNX8	0.176306
SNX8	0.184768
SNX8	0.190718
SNX8	0.183449
SNX8	0.196555
SNX8	0.185873
SNX8	0.18225
SNX8	0.19051
SNX8	0.193762
SNX8	0.181376
SNX8	0.185573
SNX8	0.186992
SNX8	0.180416
SNX8	0.179229
SNX8	0.188295
SNX8	0.174225
SNX8	0.185039
SNX8	0.186603
SNX8	0.185646
SNX8	0.184016
SNX8	0.185284
SNX8	0.178607
SNX8	0.18545
SNX8	0.191643
SNX8	0.181153
SNX8	0.178668
SNX8	0.184826
SNX8	0.185241
SNX8	0.185163
SNX8	0.186305
SNX8	0.189604
SNX8	0.186928
SNX8	0.177085
SNX8	0.18078
SNX8	0.185243
SNX8	0.185748
SNX8	0.173166
SNX8	0.17677
SNX8	0.186017
SNX8	0.185904
SNX8	0.182411
SNX8	0.187081
SNX8	0.182989
SNX8	0.193504
SNX8	0.183215
SNX8	0.180967
SNX8	0.18496
SNX8	0.175699
SNX8	0.189869
SNX8	0.189079
SNX8	0.188398
SNX8	0.187723
SNX8	0.17907
SNX8	0.182637
SNX8	0.189107
SNX8	0.183235
SNX8	0.18736
SNX8	0.18698
SNX8	0.179822
SNX8	0.181703
SNX8	0.177713
SNX8	0.196033
SNX8	0.182804
SNX8	0.177651
SNX8	0.183836
SNX8	0.186816
SNX8	0.184366
SNX8	0.176978
SNX8	0.179396
SNX8	0.187928
SNX8	0.182872
SNX8	0.188601
SNX8	0.176764
SNX8	0.183509
SNX8	0.176647
SNX8	0.180225
SNX8	0.177809
SNX8	0.185623
SNX8	0.179296
SNX8	0.184045
SNX8	0.190109
SNX8	0.166458
SNX8	0.183601
SNX8	0.182457
SNX8	0.185288
SNX8	0.174411
SNX8	0.172192
SNX8	0.187853
SNX8	0.181193
SNX8	0.17915
SNX8	0.189097
SNX8	0.177545
SNX8	0.181808
SNX8	0.182711
SNX8	0.189689
SNX8	0.183189
SNX8	0.191878
SNX8	0.178104
SNX8	0.186608
SNX8	0.186506
SNX8	0.173703
SNX8	0.182638
SNX8	0.187604
SNX8	0.182043
SNX8	0.185184
SNX8	0.18428
SNX8	0.185514
SNX8	0.176659
SNX8	0.186669
SNX8	0.188571
SNX8	0.187432
SNX8	0.182834
SNX8	0.191755
SNX8	0.180093
SNX8	0.187689
SNX8	0.189128
SNX8	0.179421
SNX8	0.18163
SNX8	0.185604
SNX8	0.181407
SNX8	0.186117
SNX8	0.192804
SNX8	0.183719
SNX8	0.181263
SNX8	0.182251
SNX8	0.184411
SNX8	0.185483
SNX8	0.178432
SNX8	0.192311
SNX8	0.191443
SNX8	0.187709
SNX8	0.180827
SNX8	0.18566
SNX8	0.186975
SNX8	0.183904
SNX8	0.196631
SNX8	0.179716
SNX8	0.179311
SNX8	0.179123
SNX8	0.19315
SNX8	0.182997
SNX8	0.184156
SNX8	0.180436
SNX8	0.189601
SNX8	0.18077
SNX8	0.19439
SNX8	0.185445
SNX8	0.182581
SNX8	0.184896
SNX8	0.172587
SNX8	0.183632
SNX8	0.183919
SNX8	0.189675
SNX8	0.183172
SNX8	0.180352
SNX8	0.190421
SNX8	0.179785
SNX8	0.18041
SNX8	0.179969
SNX8	0.179415
SNX8	0.183287
SNX8	0.190528
SNX8	0.186001
SNX8	0.195391
SNX8	0.184348
SNX8	0.189494
SNX8	0.184272
SNX8	0.187136
SNX8	0.182097
SNX8	0.188155
SNX8	0.181988
SNX8	0.187543
SNX8	0.185634
SNX8	0.180956
SNX8	0.190535
SNX8	0.182496
SNX8	0.187974
SNX8	0.189394
SNX8	0.18352
SNX8	0.176205
SNX8	0.182902
SNX8	0.172994
SNX8	0.177536
SNX8	0.18296
SNX8	0.185765
SNX8	0.190751
SNX8	0.175655
SNX8	0.177881
SNX8	0.191681
SNX8	0.185084
SNX8	0.18105
SNX8	0.185822
SNX8	0.178848
SNX8	0.19176
SNX8	0.178004
SNX8	0.177762
SNX8	0.181553
SNX8	0.179347
SNX8	0.180142
SNX8	0.185344
SNX8	0.185138
SNX8	0.188589
SNX8	0.177369
SNX8	0.184088
SNX8	0.18528
SNX8	0.186441
SNX8	0.183423
SNX8	0.188989
SNX8	0.182721
SNX8	0.192001
SNX8	0.180502
SNX8	0.183711
SNX8	0.183051
SNX8	0.187652
SNX8	0.17516
SNX8	0.180406
SNX8	0.18596
SNX8	0.178091
SNX8	0.181326
SNX8	0.187263
SNX8	0.17818
SNX8	0.18248
SNX8	0.184032
SNX8	0.185551
SNX8	0.180701
SNX8	0.178569
SNX8	0.184825
SNX8	0.187064
SNX8	0.181718
SNX8	0.178134
SNX8	0.181992
SNX8	0.180771
SNX8	0.180502
SNX8	0.182762
SNX8	0.18571
SNX8	0.189389
SNX8	0.19166
SNX8	0.183728
SNX8	0.175758
SNX8	0.192071
SNX8	0.188901
SNX8	0.181484
SNX8	0.1849
SNX8	0.190098
SNX8	0.181392
SNX8	0.187155
SNX8	0.183289
SNX8	0.181888
SNX8	0.179529
SNX8	0.185795
SNX8	0.189601
SNX8	0.176309
SNX8	0.182591
SNX8	0.178509
SNX8	0.177079
SNX8	0.177561
SNX8	0.188993
SNX8	0.186018
SNX8	0.180459
SNX8	0.175093
SNX8	0.18204
SNX8	0.170449
SNX8	0.182344
SNX8	0.193769
SNX8	0.182639
SNX8	0.187613
SNX8	0.180065
SNX8	0.178256
SNX8	0.1831
SNX8	0.186801
SNX8	0.183426
SNX8	0.17984
SNX8	0.184813
SNX8	0.185867
SNX8	0.183069
SNX8	0.188815
SNX8	0.193647
SNX8	0.180921
SNX8	0.175074
SNX8	0.183085
SNX8	0.18755
SNX8	0.193804
SNX8	0.185924
SNX8	0.185666
SNX8	0.182845
SNX8	0.178435
SNX8	0.188722
SNX8	0.183333
SNX8	0.194687
SNX8	0.18181
SNX8	0.182106
SNX8	0.190869
SNX8	0.183878
SNX8	0.179813
SNX8	0.181824
SNX8	0.188986
SNX8	0.189743
SNX8	0.19418
SNX8	0.17428
SNX8	0.18262
SNX8	0.187458
SNX8	0.1797
SNX8	0.177731
SNX8	0.179091
SNX8	0.183122
SNX8	0.180719
SNX8	0.178544
SNX8	0.18484
SNX8	0.191966
SNX8	0.183564
SNX8	0.18495
SNX8	0.187099
SNX8	0.179816
SNX8	0.184764
SNX8	0.179501
SNX8	0.188772
SNX8	0.180544
SNX8	0.177319
SNX8	0.184623
SNX8	0.185223
SNX8	0.185153
SNX8	0.178044
SNX8	0.188906
SNX8	0.186316
SNX8	0.184902
SNX8	0.185059
SNX8	0.185875
SNX8	0.182218
SNX8	0.187846
SNX8	0.186167
SNX8	0.197159
SNX8	0.189256
SNX8	0.1852
SNX8	0.180575
SNX8	0.191037
SNX8	0.176507
SNX8	0.180476
SNX8	0.177691
SNX8	0.186929
SNX8	0.184047
SNX8	0.182539
SNX8	0.184963
SNX8	0.177317
SNX8	0.1887
SNX8	0.184408
SNX8	0.187025
SNX8	0.191762
SNX8	0.182886
SNX8	0.189626
SNX8	0.183366
SNX8	0.184059
SNX8	0.180829
SNX8	0.182081
SNX8	0.181928
SNX8	0.182689
SNX8	0.178936
SNX8	0.178516
SNX8	0.186341
SNX8	0.187978
SNX8	0.182533
SNX8	0.176381
SNX8	0.186176
SNX8	0.185262
SNX8	0.191721
SNX8	0.183339
SNX8	0.184596
SNX8	0.188228
SNX8	0.184249
SNX8	0.191021
SNX8	0.18664
SNX8	0.186011
SNX8	0.182092
SNX8	0.181211
SNX8	0.188248
SNX8	0.197149
SNX8	0.190917
SNX8	0.187164
SNX8	0.191618
SNX8	0.185578
SNX8	0.187871
SNX8	0.184618
SNX8	0.184723
SNX8	0.183066
SNX8	0.191306
SNX8	0.17636
SNX8	0.179793
SNX8	0.18194
SNX8	0.178911
SNX8	0.180932
SNX8	0.190366
SNX8	0.180944
SNX8	0.192396
SNX8	0.177373
SNX8	0.194181
SNX8	0.191722
SNX8	0.184936
SNX8	0.178966
SNX8	0.187568
SNX8	0.176491
SNX8	0.191301
SNX8	0.182699
SNX8	0.185009
SNX8	0.182043
SNX8	0.188783
SNX8	0.187424
SNX8	0.19062
SNX8	0.185381
SNX8	0.186449
SNX8	0.182192
SNX8	0.184303
SNX8	0.189568
SNX8	0.185431
SNX8	0.186777
SNX8	0.181966
SNX8	0.18365
SNX8	0.187347
SNX8	0.190092
SNX8	0.181733
SNX8	0.176802
SNX8	0.185594
SNX8	0.186285
SNX8	0.176673
SNX8	0.184476
SNX8	0.184642
SNX8	0.187015
SNX8	0.187071
SNX8	0.179059
SNX8	0.182501
SNX8	0.175536
SNX8	0.18405
SNX8	0.186528
SNX8	0.186923
SNX8	0.18182
SNX8	0.183768
SNX8	0.190472
SNX8	0.182347
SNX8	0.195001
SNX8	0.186288
SNX8	0.168863
SNX8	0.18024
SNX8	0.180985
SNX8	0.183679
SNX8	0.185226
SNX8	0.185018
SNX8	0.183502
SNX8	0.181876
SNX8	0.18189
SNX8	0.193936
SNX8	0.190915
SNX8	0.188396
SNX8	0.191398
SNX8	0.187732
[truncated: 8,001 more rows]

## Sheet: Figure 1e
	MIS-C Patients
	gene	CHB1001004323	CHB1001005150	CHB1001005996	CHB1001006179	CHB1001006441	CHB1001006628	CHB1001006964	CHB1001007248	CHB1001007266	CHB1001007509	CHB1001007583	CHB1001007605	CHB1001007740	CHB1001007782	CHB1001007798	CHB1001007863	CHB1001007885	CHB1001007960	CHB1001008106	CHB1001008150	CHB1001008444	CHB1001008451	CHB1001008457	CHB1001008728	CHB1001008899	CHB1001009535	CHB1001009953	CHB1001010905	CHB1001010933	CHB1001010960	CHB1001010989	CHB1001011026	CHB1001011081	CHB1001011105	CHB1001011121	CHB1001011148	CHB1001011193	CHB1001011824	CHB1001011911	CHB1001012206	CHB1001012608	CHB1001013122	CHB1001013421	CHB1001013548	CHB1001014101	CHB1001014221	CHB1001014863	CHB1001015527
	SRSF6	6.134968299694003	0.7471355337557577	185.76823122831746	0.7136146182809652	0.7629056493071062	1.3423511643712278	0.7275296418967662	2.5670582150420023	0.15137504798481727	0.46228312525525667	1.086428696085175	0.8823585762574788	2.9045642945834764	0.9141957541266841	1.7179927238029848	0.9701875476294011	0.5451912004273012	0.32715145616258107	0.3901549168403473	0.5284223251664774	1.035983546878644	28.701891778111325	0.40729353612553715	1.0853348254948216	0.6608337470225674	0.12295890460700439	0.7181823435631867	0.6006158475730388	5.133363230181891	0.6616563978391161	2.0737820053183036	1.1783714873375284	1.0360329711826246	0.8476537768611123	1.0029652035702503	0.9839265970051025	0.8872238459192432	0.3883829971097681	1.6898869167124604	2.5908410047293056	0.28778638014929864	3.7118294696955525	1.0679343648685646	1.0195590268718246	0.5126793902445952	0.7372328647815802	1.4030520664044035	0.765245
	ERFL	1.472222021214667	2.912342115888848	2.8624096736544296	0.9461487201278301	2.9832548710296765	2.535822233414851	0.018843309930898118	8.898802796425462	0.636892	1.5445581014630483	0.018905850032309417	0.41575683989627044	1.9295676530478625	0.018854733334228886	7.274549863432534	0.018956396973373014	0.4553916417570863	2.6463622790000993	1.0201827187120645	0.37968585141301964	0.6430976084939074	0.27304520805155835	0.8694188702975293	3.8906838240142174	4.8310610512831405	0.022823575938435404	0.12797633271062162	3.2490217488840827	0.3849909283190886	3.8545442082180505	2.2338820204577376	6.8706569539098865	16.19170045616861	0.018880933015002578	1.5146029410064181	3.0229408111810483	5.814685675723751	1.2412271390153984	0.5269757484446049	0.018983318238524935	0.5608971581600549	0.0193174	3.813557826806831	8.554103740962221	1.7340870769118581	1.68219	4.49725	2.0454393235639254
	PRDM1	1.788148385463661	2.8529641554654916	3.4460932697487703	1.5491502850232064	1.6040734134676136	1.510263512681937	4.268908958926742	8.510498380985684	0.6365575878363544	3.6908402035159824	0.7787413229997548	1.800095206637485	2.2597211386608484	3.621064421688127	2.6823449015719945	1.2981188634772032	2.6964347829225046	2.0833377890465057	2.1789097695492186	1.7105646468541253	2.9216370096502757	1.265272571545915	1.586228906240329	2.139382430351902	1.117396806690797	0.6110743552646511	0.36240933469386183	2.2632814201187896	0.7334309711637349	1.916532175648751	3.4310568489540714	1.8681560102392245	1.7141088178035249	1.3610012127610946	2.3980097300935346	2.9669930264679096	2.4851096640787427	1.4427816849628536	0.8042993457191205	21.415170229978113	3.1148646230697468	0.6564477394076216	3.9659401399521634	5.105924516678837	1.89458	3.2582911778804005	15.777128370539707	5.629381492773002
	DNAJC25	0.735115	0.736543	0.8197276095868299	0.7369976147658983	0.7353768464546315	0.7370393707035965	0.7338949035142276	0.7374123471152356	0.7295640392759939	0.7712342844838356	0.7363306678178096	0.7360264176227082	0.7367777782135181	0.7343398135388454	0.7378219668478403	20.672381285746933	0.7390103043956331	0.7468732267839651	0.7358018630934079	0.7393857881400199	0.7366728392427321	0.7595969352096491	0.7361188022956561	0.7355892933813616	0.7349862947680335	0.8889152767010369	1.2460812178326495	0.7443554586113812	0.7497166931625259	19.133432648770192	0.737318	0.7516660714008483	0.7367079841467712	0.7353602187789027	0.7373700422912448	0.7358449972054604	0.7400848209705915	0.73246	108.48532485354336	96.11521927714504	1.5603854224232667	0.7523603103431074	0.7352848997877287	0.7370768285399806	0.8236329826254135	0.7799602418444459	1.484367940321466	0.9483835127667901
	SOX5	1.6381354212269157	1.4808885293679233	1.7030759694184583	2.123915831407437	0.5852566194165597	0.7656409434551545	0.6455590117523459	2.736698212623029	0.22002837795975108	3.320949134092492	0.6600387663925409	1.1468830225282387	7.462349696087979	0.6521022780826929	0.27814859602610853	3.0801693519135624	0.6810138688608904	1.995953190120275	1.041742458157725	0.6256122582258207	1.5181774704621118	1.0945218300962898	0.6660156641582322	1.922661237490464	1.533173715741519	0.476599	0.4279992262743979	0.7046469853698782	0.4396509320473424	1.103533069612175	2.557219598215399	1.4294322691655592	1.728089316035181	1.2136099691193503	1.1304447888575326	1.6952424257420913	0.6758040220648086	0.9633773629713874	0.7798763969942971	1.647567523461511	1.6209377876752145	0.4664127070054078	1.2319651427198992	1.2596668580308592	1.7732894500991365	0.7644887595246779	0.3854925921994462	0.6991646220374514
	TMEM87A	2.718877412151559	0.4169632441585092	0.27843269830243567	1.8079549417689094	1.9705001140398861	0.4450602768585901	1.8003435709476867	1.9759543981979828	0.4405463075822915	7.684195721436745	0.5002113684732012	1.2777897435219074	0.7229662611756305	3.242582991865559	5.235010946781641	4.486074845387228	1.9802362504461661	1.7476189480854998	0.4165434463860478	1.6742893425460652	1.4457265787476286	0.40134642904800216	1.1946055556726884	2.831677140760105	1.8030209014724925	0.2683851737626472	0.32919448716765093	1.9102818703453592	0.4527154617342781	1.3608923969927171	7.874980826563499	0.11347314781960463	5.5607521189012905	1.5264092357479524	1.2522936163271017	0.8331357299185947	3.5472629404542526	0.5252254626505817	0.2213132567652665	10.938128964158402	2.1789224430722705	2.016008641661307	0.6937513153916346	0.5007182576905744	1.7407240134881776	0.735903	0.6722502549444846	0.3937176137491234
	SNX8	2.311539654161323	2.9749014973082235	3.1997793159141867	3.8357940630134264	2.152889199261336	2.657237054459558	0.5172436781832441	1.4992002297494122	0.6921806193461976	1.2543696844914423	0.6187604611568603	7.701382232709076	4.174176189786802	0.7166177272588811	2.300050614414292	7.404950691293071	10.637338676382349	3.0368694464326014	1.8948396333735087	1.8238976451250324	5.032261144512813	1.0295351524270013	1.536478924838832	7.716748319276038	1.3348793514040018	0.024096187924731553	0.2702242427944886	5.569002735668825	0.772269	1.2766959761730647	0.6195902446598356	3.5657506321178283	2.89569	1.3156247622705906	2.1387362896170945	3.071814839203574	1.645065979052136	1.3898566815142517	1.0729784753988936	2.184556484002934	2.6224761394834584	0.5710470336247291	1.6941916794216767	5.594467580291796	0.4242045303530708	3.7422578085238594	4.385872833648448	2.982153239897176
	TMEM263	2.0356376405262164	1.0955237684532972	1.3484800479899484	0.56578	1.0383431270425187	2.0611735976689736	0.38230606198921546	0.7278411698692474	0.2900381545088756	2.1620879475229335	0.6460209156719912	1.9523968027330765	1.0150707103944618	0.6342074514703443	1.1530553322173338	2.4644791984857046	3.2722519288056113	1.9402148392327736	2.0980601459420916	0.48652599786247763	0.7220618766200853	0.44255357141171076	0.5751968281445105	1.6436779147565463	0.7254466062503179	0.0913935	0.9480539435984617	0.5561226657102586	1.0791459769467877	1.2711119602138887	2.1680830708740557	0.3245855765347527	15.214519060335332	0.5342809844201394	1.106861608999892	1.05918	1.2276104687146332	1.3655783787848534	0.5124755739587604	2.174051468231168	0.8770199186987742	0.773537	1.5925990419080003	1.6722625835284197	3.7316328673103936	0.6254924146453377	1.2310924176050755	3.02274
	GNG13	0.735115	0.736543	0.8197276095868299	0.7369976147658983	0.7353768464546315	0.7370393707035965	0.7338949035142276	0.7374123471152356	0.7295640392759939	81.75083415528657	0.7363306678178096	0.7360264176227082	0.7367777782135181	0.7343398135388454	0.7378219668478403	0.738299	0.7390103043956331	0.7468732267839651	0.7358018630934079	0.7393857881400199	0.7366728392427321	0.7595969352096491	0.7361188022956561	0.7355892933813616	0.7349862947680335	8.88915	1.2460812178326495	0.7443554586113812	0.7497166931625259	0.7359012557219304	0.737318	0.7516660714008483	0.7367079841467712	0.7353602187789027	0.7373700422912448	0.7358449972054604	0.7400848209705915	0.73246	0.7330089517131309	0.7393478405934233	1.5603854224232667	0.7523603103431074	0.7352848997877287	0.7370768285399806	0.8236329826254135	0.7799602418444459	1.484367940321466	0.9483835127667901
	PEA15	0.36523120336765075	0.36594080338352714	8.145393047826452	0.3661664666025221	5.115056962597924	0.3661872124283705	0.3646249299772333	0.7327450405874837	0.362473	0.3831764543252595	0.36583510378329437	0.3656839415316515	0.366057	0.36484597700426075	0.36657603385624654	0.36681320555593766	0.3671664419556603	0.3710730197388461	0.36557237490388217	0.36735299555257045	0.36600510664236197	0.37739460784574025	16.092113026123638	0.3654667627569671	0.365167	0.44164453107763674	11.143749524905385	7.396442070239409	3.7248575434731754	0.3656217566750891	0.36632570386682434	0.3734542743632542	0.36602256787299997	0.3653529503970758	0.36635150176178105	0.3655938054554659	0.3677	0.3639120987518019	0.36418475780558957	77.14016979270869	0.7752546347769388	0.3737991968099105	0.36531552925986494	0.36620582280555564	0.4092099797650511	0.3875118183894619	0.7374864625826795	0.47119045285405703
	ATP6	0.735115	0.736543	0.8197276095868299	0.7369976147658983	0.7353768464546315	0.7370393707035965	0.7338949035142276	0.7374123471152356	0.7295640392759939	0.7712342844838356	0.7363306678178096	0.7360264176227082	0.7367777782135181	0.7343398135388454	0.7378219668478403	0.738299	0.7390103043956331	0.7468732267839651	20.60245216661542	0.7393857881400199	0.7366728392427321	1.5191938704192982	5.888950418365249	0.7355892933813616	0.7349862947680335	0.8889152767010369	1.2460812178326495	0.7443554586113812	1.4994333863250517	0.7359012557219304	0.737318	0.7516660714008483	0.7367079841467712	1.4707204375578053	0.7373700422912448	2.9433799888218415	0.7400848209705915	0.73246	0.7330089517131309	0.7393478405934233	1.5603854224232667	0.7523603103431074	1.4705697995754574	0.7370768285399806	0.8236329826254135	0.7799602418444459	1.484367940321466	0.9483835127667901
	SLC26A5	0.7213806497535497	1.2184042884805915	2.1834046220591734	0.9092008139380388	2.556658335795616	1.4672026175363868	1.1522930854888354	1.7160484863337304	1.3500455192253689	0.8865663455094039	1.8786909287455058	0.9080026916980324	1.094847031997474	1.5853635071535905	2.523785662809702	0.6417047088286275	3.501694513343237	1.7590056508885679	0.9696160553877511	0.3524204302849132	0.8055274083236565	26.493823649963733	3.1164912736290744	3.3823636980320315	2.5140859942432847	3.3396905321552106	1.5022972165553605	1.5235064412530268	1.4503984558822216	0.8459495383790182	1.674483921343856	0.7586972421020372	3.366852092634293	2.9483377044678316	3.6386410441107273	0.5364147936064873	0.7677578720851238	0.7598481119995263	1.9524231152685974	2.2180618058621033	1.4874824774873148	1.2867576799204854	1.5874038503604664	2.5419027267791856	3.140607729168052	1.8806673009401254	1.1653078020867949	1.1168
	OPA3	0.15986016951884371	1.2493319161182177	1.0695613365589667	0.22437734245280466	1.3433034181085595	1.18606	0.015959480619261845	1.1866619217981476	0.25384480725142167	0.6037730307962161	0.4483485837710305	0.16005833111888632	0.9292859995568322	1.7885454445762015	0.8664234994620809	4.045925652483103	0.7071117475462386	0.9420192269873743	0.6400379954909087	0.7074710239529265	1.1213923262082088	0.5616257386008656	1.184580317947142	0.6078604369361085	1.1827578592312864	0.1933059633299518	0.8129287565889536	0.258991	1.0434269192208347	0.6081182296559754	2.084409961500603	1.5365181088955753	5.254774723613105	0.5756884476631593	1.0262433244058755	0.7040830673161382	4.023522067101072	2.89895	6.121042355514321	0.016078061690225492	3.5289873822581272	0.19633241327813428	1.4390737074812765	3.878939504125589	0.8955474796630937	2.2728048399346417	10.523108487883464	3.341057052587056
	FSHB	0.22045825548727405	3.0924121086682943	0.24583320442289464	0.2210227924142397	0.2205367301382763	0.4420706297235103	0.8803692042602747	0.22114716907451445	0.21879349128831596	0.23129023995058776	0.22082277755136184	35.317045451289594	0.220957	0.22022572789582626	0.2212700124804012	0.22141317237112995	0.22162639040874402	2.2398445104284472	0.22066419101798987	0.22173899656109483	0.22092539346531528	0.22780024299354534	0.22075923988396035	0.22060044216670752	0.22041960516714404	0.26658232365995793	0.3736950362149969	0.22322938190692498	0.224837	0.2206939984907161	0.2211189100766216	0.22542180698485487	0.22093593328888356	0.2205317435613223	0.2211344820180794	0.22067712677477272	0.22194863385856592	0.2196620269620719	0.21982660747651475	0.8869104649425678	0.46795367637114016	0.4512600132267672	0.2205091556812294	0.22104654832497067	0.2470044110009257	0.23390712150310447	0.44515632149533585	0.28441662234948223
	INS-IGF2	0.12127672213470969	0.12151234812492828	2.4342441286714727	0.12158728064781717	5.095435463095582	0.24318833879182672	0.2421508124634326	0.1216557017356773	0.12036091544500056	0.1272355262948044	0.12147725008037738	0.12142705595068443	0.12155101278472592	0.7268928355593752	0.12172327936196704	0.12180203332947157	0.12191932712119041	0.4928660978755973	0.12139000973231444	0.1219812731119138	0.12153370032151543	0.12531563724245431	0.12144229724988571	0.12135494072704499	0.1212554601315043	0.14665012349424233	1.6445928584527905	0.12280115190964984	0.12368562957542335	0.12140640717943825	0.12164015612307284	0.12400723115757628	0.1215394984044741	0.12131714880286447	0.12164872243424636	0.12139712584678014	1.7093523593393631	0.12083870730331571	0.12092924501202958	0.1219750126588194	0.5148538244189693	0.12412176426245738	0.12130472293996546	0.12160034905833511	0.13588007966767252	0.12867510412418778	1.4693148883675828	0.15646098442959844
	JUND	0.3901029608764572	0.19543044185318842	0.21750208608689278	0.19555095714470672	0.19512091125550976	0.3911240728783145	1.1683662032318693	1.956609999810021	0.19357857246810234	0.20463512973720072	6.251967777670973	0.1952932649525992	0.19549262690404914	0.1948457505559233	0.19576968626325236	0.19589634765120673	0.19608499331476253	0.1981712985729977	0.19523368286948783	0.19618462213870444	0.19546478296565933	0.8061893539322524	0.19531777780156712	0.19517728077290328	0.7800691375414254	0.23585996711082274	0.3306284443059115	0.19750324759677623	6.365624593533706	0.19526005517144826	0.19563599769944764	0.19944300601614195	0.19547410812422963	0.19511649935805078	14.478083353554535	0.1952451278412604	0.19637009972554476	0.1943470134983784	0.1944926268841072	0.1961745533421309	0.41402422037205794	0.19962721161861058	0.1950965146246946	0.1955719752986742	3.933689699268796	0.20695042802268196	0.3938541532145684	0.25163894691940636
	XKRY	0.735115	0.736543	0.8197276095868299	0.7369976147658983	0.7353768464546315	44.22236224221578	0.7338949035142276	0.7374123471152356	0.7295640392759939	0.7712342844838356	11.781290685084954	0.7360264176227082	0.7367777782135181	0.7343398135388454	0.7378219668478403	0.738299	0.7390103043956331	0.7468732267839651	0.7358018630934079	0.7393857881400199	0.7366728392427321	0.7595969352096491	0.7361188022956561	0.7355892933813616	0.7349862947680335	0.8889152767010369	1.2460812178326495	0.7443554586113812	2.9988667726501035	0.7359012557219304	0.737318	0.7516660714008483	0.7367079841467712	0.7353602187789027	0.7373700422912448	0.7358449972054604	0.7400848209705915	0.73246	0.7330089517131309	0.7393478405934233	1.5603854224232667	3.0094412413724294	0.7352848997877287	0.7370768285399806	0.8236329826254135	0.7799602418444459	1.484367940321466	0.9483835127667901
	DEFB104A	0.735115	0.736543	0.8197276095868299	0.7369976147658983	0.7353768464546315	0.7370393707035965	0.7338949035142276	0.7374123471152356	0.7295640392759939	0.7712342844838356	0.7363306678178096	0.7360264176227082	16.2091	0.7343398135388454	0.7378219668478403	0.738299	0.7390103043956331	0.7468732267839651	0.7358018630934079	0.7393857881400199	0.7366728392427321	0.7595969352096491	0.7361188022956561	0.7355892933813616	0.7349862947680335	0.8889152767010369	1.2460812178326495	0.7443554586113812	0.7497166931625259	0.7359012557219304	0.737318	0.7516660714008483	0.7367079841467712	0.7353602187789027	0.7373700422912448	0.7358449972054604	0.7400848209705915	0.73246	0.7330089517131309	0.7393478405934233	1.5603854224232667	0.7523603103431074	0.7352848997877287	0.7370768285399806	0.8236329826254135	0.7799602418444459	1.484367940321466	0.9483835127667901
	SPINT3	0.5535403356386098	0.5546157975031374	6.172533398061804	0.5549578101593179	0.5537373746860199	0.5549892523014386	0.5526214744544448	0.5552701028340555	0.5493603418732886	0.5807379577108801	0.5544556003686915	0.5542265005471572	0.5547922736511154	0.5529564908615986	0.555579	0.5559380004991443	0.5564733616442474	0.5623941273328411	0.5540574114112562	0.5567561001936815	0.5547132548045669	0.5719750557151755	0.5542960660311754	0.5538973468200826	0.5534432900045962	0.6693515223002016	0.9382968005245444	0.5604982526603163	0.5645352521385286	0.5541322538725691	0.5551991483799169	1.1320062605309096	0.5547397188508447	0.5537248540776413	0.5552382473815943	0.5540898913160595	0.5572824705931388	0.5515411154047779	0.5519543544236704	0.5567275257628581	1.1749672721906979	0.5665258908760787	0.5536681390197254	0.5550174579813981	0.6201940783186598	0.5873085871014869	1.1177262519270967	0.7141309915954593
	SPINK1	0.5655067893112861	0.5666055005467265	0.6305971433549746	0.5669549068440605	0.5657080879554784	0.5669870287034716	0.5645680641550055	0.5672739506723888	0.5612364322995591	0.5932923704961642	0.5664418402652174	0.5662077877560028	0.5667857917620325	0.56491	0.567589	0.5679562869717611	0.5685032215721818	0.5745519825734163	0.5660350432454507	0.5687920723731276	0.5667050646833902	0.5843400317891334	0.5662788571090043	0.5658715183725386	0.5654076457414784	0.6838215861178634	3.834323729803922	0.5726151228181842	0.5767393942874736	0.5661115036536202	0.5672014623224642	0.5782390050533279	0.5667321008303144	0.5656952966761649	0.5672414065676805	0.566068	0.5693298218656596	0.5634643498669119	0.5638865223008726	0.5687628802192934	1.2003677543675924	0.5787730667204894	0.5656373555502113	0.5670158441347732	0.6336014548519457	0.6000050439748722	1.1418892957945121	0.7295690994928549
	RIIAD1	0.735115	0.736543	1.6394552191736598	0.7369976147658983	0.7353768464546315	0.7370393707035965	0.7338949035142276	0.7374123471152356	0.7295640392759939	0.7712342844838356	0.7363306678178096	0.7360264176227082	0.7367777782135181	0.7343398135388454	0.7378219668478403	0.738299	0.7390103043956331	0.7468732267839651	0.7358018630934079	0.7393857881400199	0.7366728392427321	0.7595969352096491	0.7361188022956561	0.7355892933813616	0.7349862947680335	0.8889152767010369	1.2460812178326495	0.7443554586113812	0.7497166931625259	0.7359012557219304	0.737318	0.7516660714008483	0.7367079841467712	0.7353602187789027	0.7373700422912448	0.7358449972054604	0.7400848209705915	0.73246	0.7330089517131309	8.87217	1.5603854224232667	0.7523603103431074	0.7352848997877287	0.7370768285399806	0.8236329826254135	0.7799602418444459	1.484367940321466	0.9483835127667901
	COX7C	0.735115	0.736543	0.8197276095868299	0.7369976147658983	0.7353768464546315	0.7370393707035965	0.7338949035142276	0.7374123471152356	0.7295640392759939	0.7712342844838356	0.7363306678178096	0.7360264176227082	0.7367777782135181	0.7343398135388454	0.7378219668478403	0.738299	0.7390103043956331	0.7468732267839651	0.7358018630934079	0.7393857881400199	0.7366728392427321	0.7595969352096491	42.69489053314806	0.7355892933813616	0.7349862947680335	0.8889152767010369	1.2460812178326495	0.7443554586113812	0.7497166931625259	0.7359012557219304	0.737318	0.7516660714008483	11.787327746348339	0.7353602187789027	0.7373700422912448	0.7358449972054604	0.7400848209705915	0.73246	0.7330089517131309	0.7393478405934233	1.5603854224232667	6.018882482744859	0.7352848997877287	0.7370768285399806	0.8236329826254135	0.7799602418444459	1.484367940321466	0.9483835127667901
	MS4A5	0.5544398401392904	1.1110340992643504	0.6182563781061359	17.787507777914275	0.5546371993756706	0.5558911112955055	1.1070389716065707	0.5561724182109762	0.5502530538731113	0.5816816584189312	0.5553565921769646	0.5551271200676181	0.5556938125543577	0.5538550466129816	0.5564813623154801	0.5568414012115268	0.5573776323198981	0.5633080192683017	0.5549577561614267	0.5576608303202183	0.5556146653019758	0.5729045166844456	0.5551967985957308	0.5547974314648717	0.5543426368058664	0.670439	0.9398215352921965	0.5614090637944495	0.5654526234074274	0.5550327202419361	0.5561013484556632	0.5669228868401689	0.5556411723523984	0.5546246584212704	0.5561405109933211	0.5549902888461606	0.5581880560729587	0.5524373711673225	0.552851	0.5576322094558698	1.1768765970970185	0.5674464969381594	0.5545678512012363	0.5559193628097691	39.75692130089148	0.588263	1.1195425600250013	0.7152914563342656
	GPR1	0.5544398401392904	0.5555170496321752	0.6182563781061359	0.5558596180598211	0.5546371993756706	0.5558911112955055	0.5535194858032854	0.5561724182109762	2.201012215492445	0.5816816584189312	0.5553565921769646	0.5551271200676181	0.5556938125543577	0.5538550466129816	11.129627246309601	0.5568414012115268	0.5573776323198981	0.5633080192683017	0.5549577561614267	0.5576608303202183	8.889834644831613	0.5729045166844456	0.5551967985957308	0.5547974314648717	0.5543426368058664	0.670439	0.9398215352921965	0.5614090637944495	0.5654526234074274	0.5550327202419361	0.5561013484556632	0.5669228868401689	0.5556411723523984	0.5546246584212704	0.5561405109933211	0.5549902888461606	0.5581880560729587	0.5524373711673225	0.552851	0.5576322094558698	1.1768765970970185	0.5674464969381594	3.3274071072074176	0.5559193628097691	0.6212018953264293	0.588263	1.1195425600250013	0.7152914563342656
	TXNDC12	0.6148905319273399	0.6160851897966422	0.6856650003824506	0.6164651085316375	0.6151094092825604	0.6165000354813985	0.6138698311654942	0.616812	0.6102472594784657	0.6451025313544156	0.615907	0.6156527461300678	0.6162812252172182	0.6142419782404884	0.6171546416935922	0.6175539357058137	0.6181486322041382	0.6247256104824717	0.6154649164417447	0.6184627073416931	0.6161934485233473	0.6353684160199845	0.61573	0.615287	0.6147827304941326	0.7435373487619747	1.0422904739446697	0.6226196114959452	0.6271040412596491	0.6155480538716384	0.6167331948431207	0.628735	0.6162228456430242	0.6150955009852778	0.6167766272804543	6.155009961719028	0.6190474166285778	0.6126697333443377	0.6131287726297886	0.6184309659385157	1.3051916987423247	0.6293153072386589	0.6150325000621563	0.616531	0.6889316679616282	0.6524013992795985	1.2416065196110817	0.7932798334945806
	CARD18	0.735115	0.736543	0.8197276095868299	0.7369976147658983	0.7353768464546315	0.7370393707035965	0.7338949035142276	0.7374123471152356	0.7295640392759939	0.7712342844838356	0.7363306678178096	0.7360264176227082	0.7367777782135181	0.7343398135388454	0.7378219668478403	0.738299	0.7390103043956331	0.7468732267839651	0.7358018630934079	0.7393857881400199	0.7366728392427321	0.7595969352096491	0.7361188022956561	0.7355892933813616	0.7349862947680335	0.8889152767010369	1.2460812178326495	0.7443554586113812	0.7497166931625259	0.7359012557219304	0.737318	0.7516660714008483	0.7367079841467712	0.7353602187789027	0.7373700422912448	0.7358449972054604	0.7400848209705915	0.73246	0.7330089517131309	0.7393478405934233	1.5603854224232667	0.7523603103431074	0.7352848997877287	0.7370768285399806	0.8236329826254135	0.7799602418444459	1.484367940321466	0.9483835127667901
	COX4I1	0.735115	0.736543	0.8197276095868299	0.7369976147658983	2.941507385818526	0.7370393707035965	0.7338949035142276	0.7374123471152356	0.7295640392759939	0.7712342844838356	0.7363306678178096	0.7360264176227082	0.7367777782135181	0.7343398135388454	0.7378219668478403	0.738299	0.7390103043956331	0.7468732267839651	0.7358018630934079	0.7393857881400199	0.7366728392427321	0.7595969352096491	0.7361188022956561	0.7355892933813616	0.7349862947680335	0.8889152767010369	1.2460812178326495	0.7443554586113812	0.7497166931625259	0.7359012557219304	0.737318	0.7516660714008483	0.7367079841467712	0.7353602187789027	0.7373700422912448	0.7358449972054604	0.7400848209705915	0.73246	0.7330089517131309	0.7393478405934233	15.603854224232666	0.7523603103431074	0.7352848997877287	0.7370768285399806	0.8236329826254135	0.7799602418444459	1.484367940321466	0.9483835127667901
	PABPC1L2A	0.5177648630670626	0.5187708175191054	0.5773600772809557	0.5190907257980389	0.5179491674236429	0.5191201358253876	2.067621552591812	0.5193828349065575	0.513855	0.5432046949299973	0.518621	0.5184066809383936	0.5189358879624129	0.5172187523474654	0.5196713430374371	0.5200075661516772	0.520508	0.5260464316340564	0.5182485200824284	0.5207727918254821	0.518862	0.5350081418339313	0.5184717503849866	6.217185606146942	0.5176740895205452	0.626091	0.8776544059420257	0.5242730878919429	0.5280491749220362	0.5183185254537417	0.5193164662593862	0.529422	0.5188867297941391	0.5179374560258182	0.5193530382812357	0.518279	0.5212651427532301	0.515895	0.5162813842784161	0.5207460641684173	1.099028796324745	0.5299111581001447	0.5178844064785584	0.5191465185640639	0.5801107550097492	0.5493506626357961	1.0454872798164487	0.6679764983138803
	KDELR1	0.4897807335685139	0.4907323182444988	0.546155	0.4910349361367262	0.489955	0.49106275661238336	0.4889677115069711	0.4913112573467147	0.48608221282687925	0.513846	0.4905905734339171	0.4903878624995422	0.4908884669687184	0.4892641390138555	0.4915841722045243	0.4919022231486531	0.4923759186636694	0.49761470033059385	0.4902382499136328	0.4926260899434013	3.9265483993308954	0.5060920484644988	0.4904494150759307	0.49009662237931245	0.48969486614611196	0.5922521964531747	0.8302189843775611	0.4959372021826189	0.49950919944921995	0.4903044716381285	0.49124847578887604	0.5008079998789405	0.490842	12.738543954022688	0.4912830711679124	0.49026698861716816	0.49309183031275955	0.48801179372863485	0.4883774337674564	0.49260080686141267	1.0396285427486305	0.5012705462533736	3.9191505272293345	0.49108771341811536	0.5487569578526197	0.519659	0.9889808354545042	0.6318737378444401
	RPL39	0.37050798813919417	0.371228	0.4131537999664327	0.3714567638635507	0.3706398747178959	0.3714778094207936	0.36989295543641665	0.3716657945758188	0.3677101412964039	0.38871250836542376	0.37112061358294995	0.37096726737040736	0.3713459632684199	0.3701171961051025	0.3718722484601184	0.3721128467673984	0.3724711866534542	0.37643420586323517	0.37085408885111015	1.4906417421523577	0.37129307260811056	0.38284712696563156	0.37101383049484127	0.37074695084177317	11.113290941598917	0.44802531977952653	0.6280417838723859	0.3751652166578309	0.3778673513686932	0.37090418407991843	0.3716183017548628	0.37885	0.3713107861149919	0.3706314941444815	0.37164447237246206	0.37087582902686395	0.3730127575373417	0.36916982537309756	0.3694464237484152	0.3726413094614605	0.7864553531524208	0.3791997701759166	0.37059353235443165	0.37149668867685337	0.41512216078813363	0.3931105088715899	0.7481415142296725	0.47799811491357197
	Control Patients
	gene	CHB1001016510	CHB1001017107	CHB1001019459	CHB1001019598	CHB1001019686	CHB1001019953	CHB1001020000	CHB1001020138	CHB1001021230	CHB1001021276	CHB1001021319	CHB1001021460	CHB1001021506	CHB1001021595	CHB1001021643	CHB1001024064	CHB1001024195	CHB1001024239	CHB1001024282	CHB1001024327	CHB1001027375	CHB1001027419	CHB1001027569	CHB1002028720	CHB1002028763	CHB1002029376	CHB1002029459	CHB1002031140	CHB1002032183	CHB1002033452	CHB1002033561	CHB1002035337	CHB1002035656	CHB1002035906	CHB1002037350	CHB1011773	CHB1011776	CHB1011799	CHB1011800	CHB1011801	CHB1011802	CHB1011803	CHB1011804	CHB1011805	CHB1011807
	SRSF6	0.0679688	0.372539	0.2536375612515854	0.7817719868711229	0.30366052712255437	0.7097423252765371	0.6286922291732788	0.6267888053734011	0.11912940782834354	0.38376152624452814	0.9770414145955069	0.4400848004243349	0.8827810101666111	0.5671593561821203	0.6479150649820566	0.23708695768915514	0.623409	0.2034918416680157	0.37475159960842164	0.8205639300440587	1.2687917450588382	0.5574039944819494	0.38383616305244367	0.18720174562537245	0.2716028881153945	0.2615719782952351	0.5184169440051004	0.4883888277347379	0.5369242968339799	0.7831728686500753	0.5649058817879873	0.8586282657239371	0.724529	0.0480211	0.06839	0.3375579552337028	0.28706794658274337	0.12744025053024502	1.6686940991970476	1.520152342850072	0.45516438644596585	0.2872415880388349	0.16502068966038674	0.867479	0.39387974752204263
	ERFL	0.0189245	0.7543697331613809	0.018832035495330374	0.7571069247152359	0.018788442969186255	0.9410146253710199	0.6434136048382793	0.018866635609225718	0.4927983503138192	0.6216754029920449	0.8254915084426401	0.5189612217309175	0.5708720073772101	0.0191411	0.019502545884593443	0.018860559957442673	0.021039448571835984	0.41549269388881716	0.18971242211630582	1.1590625235521073	0.6782761340269045	0.41386030355775616	0.020356426850429828	0.11372171846342728	0.0756222	0.0242764	0.41990538464884813	0.9889583130896735	0.3488227530492454	0.049841894265929186	0.8388605823882708	0.020788459315919203	0.6767721619159904	0.8557112892162608	0.799755	0.5639161868407266	0.018806619407936424	0.0473108	0.16160464674488378	1.0383855497817591	0.6195743132713837	0.5118494678775273	0.0735146	0.3559411972232001	0.23087930386378952
	PRDM1	0.6236076653780938	0.5340648292493061	0.2811915638077201	1.0914963173784855	0.8222743471885916	0.416679	0.3410251370102544	0.3497067276741539	1.2491451095894626	0.5901640392873128	0.8790394197417266	0.9352117975188708	3.608822664451814	1.113657340189601	0.9941079067124835	0.9905166480512775	0.27082040724194983	0.8557174884566283	0.42978917258269045	0.5164437893123938	0.6111553387377702	1.2494757350079948	0.7965667352942224	0.8782976037047014	1.5379898433749966	0.9249615293775978	0.5945538048392949	1.5021282937835314	1.4881331251579721	0.8725302280210137	1.223755012406317	1.2737268105464608	1.0989805740534242	1.2116215258180825	0.4902126669901916	0.9315390590664508	0.3001784112256791	0.6698846635454906	0.6864593390406124	1.0925358152207145	0.5365120399480572	0.49414061707893475	1.6843811770415762	0.9032466031384614	0.6419272162314744
	DNAJC25	0.7370570867733147	0.7345154653863641	0.7334557953727434	0.7371806167566425	0.7317579868196918	0.7329984384110012	1.4740696305609322	0.7348033742928972	0.738198	0.7566418989835575	0.7306958051352702	1.1228948309521816	1.2352160419252673	0.7454916711556799	0.7595703240430285	0.7345667444282156	0.819428	0.7355587922683214	0.7388775126826175	0.8681208772693656	0.7338050830818611	0.7326689242198908	0.792827	0.7381911662127614	0.736319	0.9455001579865295	1.0221347220912684	0.9629299051309854	0.9704059486646132	0.9706020947859292	1.361304331244036	0.8096531023378866	1.0137849011172555	1.0414872644760966	0.7416246906065386	0.9151241144497908	0.732466	0.921313	0.7867568587022287	0.8791793614565594	1.096850414684607	1.2459452360656817	1.4315945231916365	0.990209	0.8992111526792251
	SOX5	0.6174672153348592	0.5353440427330635	0.7496292988886993	0.6978548934667989	0.6007673530834265	1.0254920497520443	0.6359720141869003	0.8741224283833899	0.8596074193063441	1.0078601832349627	0.7468084478439472	1.3075751552841663	0.786447	1.1741225314404358	0.6554174360330849	0.9353790272893145	0.2334010082498873	0.6531847453434493	0.48281397162469664	0.35636008829930843	0.5409737164929506	3.289920007637279	0.4914990993235044	0.40197123639100407	2.5599230440449716	0.641593	0.8905416955450957	0.7098884724443932	0.9836749177763934	0.9269554300465831	0.467576	0.827507	0.5860135886915431	1.0208280681041113	0.6834230819092002	0.5059839165671837	0.4970329863423829	0.29329413252086095	0.21750400326385966	0.8470091504665705	1.029148875100343	1.7953130097898276	1.2712725534587805	2.090452094796556	0.7985099409409436
	TMEM87A	0.013908467958891352	0.4435362198761525	0.3875342970626474	0.27821598006638254	0.5799558449831952	0.013831880158954757	0.8344828613853503	1.0260795445048205	0.6686394294604002	0.0571122	1.1030743073550675	0.8475732508522207	0.7458836195882322	0.7877873283434988	0.7166649438733591	1.0811950126079646	0.7112905409150146	0.2220831157365417	0.4740558763136529	0.3603969023535085	0.9416029199232342	0.24886191845570407	0.3590605064808535	0.47361552379021343	0.833672	0.7493575101790282	0.1543036846072578	0.5451224866775473	0.18311824533437202	0.8425141897516006	0.3596345685897076	0.5805782326540205	0.49739	0.5109818563516113	0.8116902734560858	0.1036118475974843	0.13821831182649572	0.0173854	3.206804297151673	0.796337	0.6623317133872731	0.7053397778271087	0.5943207277854973	0.6726785362154821	0.4072406242529187
	SNX8	1.758214146487661	0.4181269983551039	0.5169341980258894	1.3188816159805705	1.0116391289783173	0.4570027959006613	1.2786625592110503	1.7528380240185957	0.28014868293453193	0.041021199359509854	1.0299779548037347	0.6696528709333199	0.3013515324643948	1.1114590255593104	0.4117996337764752	0.35841959077182545	0.7996528803172193	0.31902546130541265	0.5207553841248805	0.40005259659938736	0.6365296903501634	0.317772	0.0644744	0.6403343412057239	0.8183476963533547	1.8453641266540914	0.7758078051045386	1.2268190302782263	0.9732919823314897	0.8156256774546777	1.9188743675634365	0.9217990290003306	1.4839782993658697	0.592872	0.36186339788685257	0.7441992464592992	0.13898675899580512	0.47451350090961814	1.7914628038031262	2.764543611233284	0.8919831082996122	0.0675487	0.23284088979231665	0.37578800103802323	0.46313036602131374
	TMEM263	1.015455518333294	0.21145305065391137	0.14579266099440674	1.3895376596482727	0.35109870825296896	0.5325650167790805	0.8082983757499744	0.5691323942859682	1.1789414010199948	0.9438989326159745	0.4407405472811682	0.6080368413842598	0.6265249396718999	0.8533417364675452	1.4369471362122106	1.1580380231116216	1.151406335835925	0.7360951685301003	0.2785472396864917	0.5117317605229303	0.9958859982431293	0.5925888821456083	0.7064562993492141	0.19733184259596537	1.0699552576392175	0.894344	0.6375485381312723	0.2838094489576251	1.6562142522779295	1.596673753633566	0.867765	0.6104574381781116	0.38218375981805375	0.3569338104808386	0.20333301100750253	0.5582564205122983	0.3665000149171796	0.8525198302694925	0.3505238834885976	0.7412186127471233	0.7367789336781722	0.24766273927524882	0.4611918314472454	0.549763	0.7149627152558121
	GNG13	0.7370570867733147	0.7345154653863641	0.7334557953727434	0.7371806167566425	0.7317579868196918	0.7329984384110012	0.7370348152804661	0.7348033742928972	0.738198	0.7566418989835575	0.7306958051352702	1.1228948309521816	1.2352160419252673	0.7454916711556799	0.7595703240430285	0.7345667444282156	0.819428	1.4711175845366429	0.7388775126826175	0.8681208772693656	0.7338050830818611	0.7326689242198908	0.792827	0.7381911662127614	0.736319	0.9455001579865295	1.0221347220912684	0.9629299051309854	0.9704059486646132	0.9706020947859292	1.361304331244036	0.8096531023378866	1.0137849011172555	1.0414872644760966	0.7416246906065386	0.9151241144497908	0.732466	0.921313	0.7867568587022287	0.8791793614565594	1.096850414684607	1.2459452360656817	1.4315945231916365	0.990209	0.8992111526792251
	PEA15	0.36619601439803884	0.3649332470510961	0.3644067655308331	0.3662573884603266	0.7271264684541816	0.3641795344254646	0.36618494913313304	0.365076	0.36676261849597486	0.375926	0.36303550481999075	0.5578938444008407	0.6136989923721747	0.37038661406711987	0.3773813864775046	0.36495872429171305	0.4071210148534479	2.192709652355084	0.36710046633867754	0.43131313839404556	0.3645803040114372	0.36401582012756606	0.3939042950598475	0.36675946515129626	0.36582933097985093	0.46975790027763537	0.5078326606237324	0.478418	1.9285279098519623	0.4822294297894854	0.6763441115079747	0.4022642810736978	0.5036841744121601	0.5174476877593073	0.3684653614392542	0.45466600810815383	0.3639149549561358	0.45774065624394333	0.39088861789302065	0.4368073842364705	0.5449540577741875	0.6190296352795278	0.7112667635038584	0.49197086995508704	0.44675988620495083
	ATP6	0.7370570867733147	0.7345154653863641	0.7334557953727434	0.7371806167566425	0.7317579868196918	0.7329984384110012	0.7370348152804661	0.7348033742928972	0.738198	0.7566418989835575	0.7306958051352702	1.1228948309521816	1.2352160419252673	0.7454916711556799	0.7595703240430285	0.7345667444282156	0.819428	0.7355587922683214	0.7388775126826175	0.8681208772693656	0.7338050830818611	0.7326689242198908	0.792827	0.7381911662127614	0.736319	0.9455001579865295	1.0221347220912684	0.9629299051309854	0.9704059486646132	0.9706020947859292	1.361304331244036	0.8096531023378866	1.0137849011172555	1.0414872644760966	0.7416246906065386	0.9151241144497908	0.732466	0.921313	0.7867568587022287	0.8791793614565594	1.096850414684607	1.2459452360656817	1.4315945231916365	0.990209	0.8992111526792251
	SLC26A5	0.5786290248321434	0.8443565139269642	0.6786235729734613	0.9094265752642674	1.354105380856877	1.233091649884507	0.9505761022917378	0.5562576070424949	0.7037081030377813	0.6364330117891955	0.0614609	0.7870823042197431	0.8658127739917719	0.7106614699300938	1.1713096878245424	0.39131448208848857	1.7001365744792607	0.7836859210558519	2.4238144376478603	0.6085009580487903	0.41148287780466364	0.8011492595448675	1.0892193962817824	0.4967308607361969	1.032231474387475	1.8556698124613664	1.4042527358903565	0.7559512037620684	1.822927136053867	1.1701747883784674	1.9083862891617502	0.7945259489821865	0.8242991911561297	0.26280736397007937	0.7901487071392828	1.565131714366609	0.1848293697773741	0.8266050160012782	0.9044101994129031	0.8134530305987524	2.183467889829069	1.013066627034907	0.8830468916297104	0.7218406021365384	0.5042347094469759
	OPA3	0.0160282	1.8848111123723492	0.6379972661090786	0.5129898446085087	1.909561276861359	1.434598725809043	0.7052215282188823	1.2144219720942577	0.5458035759434722	0.0987249	0.38135789148418414	0.6837258438158516	0.3223361773569061	0.4539266793902559	1.4535686336811586	0.0958445	1.8888687461531277	0.6718178880920197	0.25708534095987007	0.0188784	0.0319151	0.47798460408014354	0.4137846282695475	0.1926348999684171	0.6725122633825125	0.32897770783557423	0.6223734459287882	0.8794858304266759	0.9707248863468046	1.1397769398794264	1.06572	0.9859885989940365	0.0881842	0.951236	0.5805926891080799	0.517414	0.0318568	1.682949827714967	0.3421806250024226	0.4970907874324442	1.0972109101344256	0.10837867249076151	0.3113184863134207	0.3876004643073562	0.35198087915804654
	FSHB	0.22104062784394296	0.22027840521940706	0.21996061419708135	0.22107767401792638	0.21945144784448814	0.2198234545770377	0.22103394870761742	0.2203647480096793	0.2213826373705966	0.2269140388250509	0.21913290358160514	0.336752	0.37043661112513504	0.2235701277442053	0.22779226240549721	0.22029378360977803	0.24574348489182055	0.44118258999693194	0.22158656667711701	0.26034616205389227	0.22006536425770357	0.21972463451955018	0.23776570270318254	0.22138073397115982	0.44163858602579553	0.2835519151750139	0.3065343306055681	0.28877903030776153	0.2910210674390997	1.1643195636709838	0.4082500113826393	0.2428118978681017	0.30403025093032854	0.3123380847460321	0.2224104349283008	0.274442	0.21966375100377195	0.27629815199430957	0.23594540114849247	0.26366255956448487	0.328941	0.3736542557982757	0.42932977364011465	0.2969599495902805	0.26967001785795436
	INS-IGF2	0.12159709213093671	0.12117778435207258	0.1210029637111929	0.12161747167416775	0.12072286521305634	0.12092751056433128	0.12159341785818852	0.12122528255331272	0.12178523566060277	0.1248281257339396	0.1205476302055404	0.18525124941189092	0.2037816087070499	0.12298860026868298	0.1253112470255534	0.12118624418847915	0.1351864291394655	0.1213499087604321	0.12189741961029127	0.14321953643541646	0.12106058797192923	0.12087314846921826	0.13079775577541203	0.2435683771556312	0.12147533319410728	0.1559852986745148	0.16862820017981445	0.15886079720424423	0.32018833727182117	0.1601265281348053	0.22458321228438843	0.13357372806776624	0.16725067601177648	0.17182091472196434	0.12235063938540734	0.15097396558947498	0.12083965571926748	0.1519949168230715	0.12979638612671557	0.1450439263567256	0.18095453299573258	0.20555167351179127	0.23617944153112289	0.16336121871234155	0.14834870098892355
	JUND	0.19556673712518505	0.7795694282648001	0.19461118996162685	0.39119902780438937	0.19416070263175514	0.19448983734143704	0.195561	0.19496874925677846	0.19586933166559056	0.20076326516880544	0.19387886909404933	0.29794283531744087	0.327746	0.1978047240820536	0.2015402776201795	0.19490596316955047	0.21742270630897725	0.1951691877726961	0.1960497590805387	0.23034249374233115	0.19470386807139053	0.19440240582989157	0.21036432592277574	0.1958676476239692	0.19537091009039115	0.5017477863438331	0.27120769352730745	0.25549860791807105	0.25748226083548353	0.25753430518541776	0.722402	0.2148289708748199	0.26899219723431894	0.27634259235291453	0.3935573607964032	0.24281407822968587	0.19434853885239697	0.24445609201487906	0.20875380554420547	0.2332766920681456	0.29103235090424895	0.6611847272800845	0.37985154041803576	0.2627367148053547	1.4315509146184056
	XKRY	0.7370570867733147	0.7345154653863641	0.7334557953727434	0.7371806167566425	0.7317579868196918	0.7329984384110012	0.7370348152804661	0.7348033742928972	0.738198	0.7566418989835575	0.7306958051352702	1.1228948309521816	1.2352160419252673	0.7454916711556799	0.7595703240430285	0.7345667444282156	0.819428	0.7355587922683214	0.7388775126826175	0.8681208772693656	0.7338050830818611	0.7326689242198908	0.792827	0.7381911662127614	0.736319	0.9455001579865295	1.0221347220912684	0.9629299051309854	0.9704059486646132	0.9706020947859292	1.361304331244036	0.8096531023378866	1.0137849011172555	1.0414872644760966	1.4832493812130771	0.9151241144497908	0.732466	0.921313	0.7867568587022287	3.5167174458262376	1.096850414684607	1.2459452360656817	1.4315945231916365	0.990209	0.8992111526792251
	DEFB104A	0.7370570867733147	0.7345154653863641	0.7334557953727434	0.7371806167566425	0.7317579868196918	0.7329984384110012	0.7370348152804661	0.7348033742928972	0.738198	0.7566418989835575	0.7306958051352702	1.1228948309521816	1.2352160419252673	0.7454916711556799	0.7595703240430285	0.7345667444282156	0.819428	0.7355587922683214	0.7388775126826175	0.8681208772693656	0.7338050830818611	0.7326689242198908	0.792827	0.7381911662127614	0.736319	0.9455001579865295	1.0221347220912684	0.9629299051309854	0.9704059486646132	0.9706020947859292	1.361304331244036	0.8096531023378866	1.0137849011172555	1.0414872644760966	0.7416246906065386	0.9151241144497908	0.732466	0.921313	0.7867568587022287	0.8791793614565594	1.096850414684607	1.2459452360656817	1.4315945231916365	0.990209	0.8992111526792251
	SPINT3	0.555003	0.5530887563705995	0.5522908268543184	0.5550956103122674	0.5510123802246498	0.5519464379270487	0.5549858220764363	0.5533055512327453	0.5558613313156447	0.5697499190252906	0.5502125594250056	0.8455376841652085	0.930115	0.5613538185574458	0.5719550175570354	0.5531273693921382	0.6170280664126558	0.553874	0.5563733697354732	0.6536933788530969	0.5525538398387351	0.5516983143642973	0.5969969533994925	0.555857	0.5544468511722204	0.7119598308987262	0.7696655127435565	0.7250843975365576	0.7307138441791979	0.7308615418376108	1.0250595870212593	0.609667	0.7633781133407341	0.7842379405611296	0.5584419895169112	0.6890867275606547	0.5515454442361896	0.6937466299604568	0.5924264267421011	0.66202	0.8259262879691408	0.938194	1.0779879686298064	0.745626	0.6771042974409219
	SPINK1	0.5670006572586467	0.565045	0.5642302686038914	0.567096	0.5629241844718007	0.5638784346651595	0.5669835243237494	0.5652669293282053	0.5678779603512629	0.5820667920191285	0.5621070731190944	0.8638165463810791	0.9502226085283572	0.5734891843677761	0.5843195604454138	0.5650848955465495	0.630367	0.5658480545846567	0.5684010680349464	0.6678249443968366	0.5644989674118889	0.5636249471588477	0.6099028537027505	0.5678730778609162	0.5664329019283214	0.7273510025708448	0.7863041677949121	0.7407592965335592	0.74651	0.7466613313352461	1.0472193597967538	0.6228470622090013	0.779881	0.8011916228492558	0.5705144073086909	0.7039834277122298	0.563469	0.7087440680395075	0.6052335212457016	0.6763319758262104	0.8437811903596338	0.9584763248803736	1.1012919489466677	0.761745	0.6917419610134401
	RIIAD1	0.7370570867733147	0.7345154653863641	0.7334557953727434	0.7371806167566425	0.7317579868196918	0.7329984384110012	0.7370348152804661	0.7348033742928972	0.738198	0.7566418989835575	0.7306958051352702	1.1228948309521816	1.2352160419252673	0.7454916711556799	0.7595703240430285	0.7345667444282156	0.819428	0.7355587922683214	0.7388775126826175	0.8681208772693656	0.7338050830818611	0.7326689242198908	0.792827	0.7381911662127614	0.736319	0.9455001579865295	1.0221347220912684	0.9629299051309854	0.9704059486646132	0.9706020947859292	1.361304331244036	0.8096531023378866	1.0137849011172555	1.0414872644760966	0.7416246906065386	0.9151241144497908	0.732466	0.921313	0.7867568587022287	0.8791793614565594	1.096850414684607	1.2459452360656817	1.4315945231916365	0.990209	0.8992111526792251
	COX7C	0.7370570867733147	0.7345154653863641	0.7334557953727434	0.7371806167566425	0.7317579868196918	0.7329984384110012	0.7370348152804661	0.7348033742928972	0.738198	0.7566418989835575	0.7306958051352702	1.1228948309521816	1.2352160419252673	0.7454916711556799	0.7595703240430285	0.7345667444282156	0.819428	0.7355587922683214	0.7388775126826175	0.8681208772693656	0.7338050830818611	0.7326689242198908	0.792827	0.7381911662127614	0.736319	1.891000315973059	1.0221347220912684	0.9629299051309854	0.9704059486646132	0.9706020947859292	1.361304331244036	0.8096531023378866	1.0137849011172555	1.0414872644760966	0.7416246906065386	0.9151241144497908	0.732466	0.921313	0.7867568587022287	0.8791793614565594	1.096850414684607	1.2459452360656817	1.4315945231916365	0.990209	0.8992111526792251
	MS4A5	1.1118089462806127	0.5539875270537823	0.5531883008999395	0.5559976421383814	0.5519077767911367	0.5528433523397576	0.5558876754963786	0.5542046742081491	0.5567646074404025	0.5706757641415898	0.5511066562805903	0.8469116851249112	0.9316267834924249	0.5622660199884113	0.5728844459642459	0.5540262028215825	0.6180307386427547	0.554774	0.5572774779240093	0.6547556323123052	0.5534517412811473	0.5525948255755644	0.5979670750182828	0.5567598205002303	0.5553478287630262	0.7131167674956922	0.7709162212252298	0.7262626615888149	0.7319012560970494	0.7320491937645455	1.0267253115450696	0.6106579657919828	0.7646186047818481	0.7855123292763175	0.5593494592180305	0.6902064953045625	0.5524417070330966	0.6948739700580153	0.5933891212430571	0.663096	0.8272684203584663	0.9397189748882883	1.0797397019128803	0.7468372033276435	0.6782045937043832
	GPR1	0.5559044731403063	0.5539875270537823	0.5531883008999395	0.5559976421383814	0.5519077767911367	0.5528433523397576	0.5558876754963786	0.5542046742081491	0.5567646074404025	0.5706757641415898	0.5511066562805903	0.8469116851249112	0.9316267834924249	0.5622660199884113	0.5728844459642459	0.5540262028215825	0.6180307386427547	0.554774	0.5572774779240093	0.6547556323123052	0.5534517412811473	0.5525948255755644	0.5979670750182828	0.5567598205002303	0.5553478287630262	0.7131167674956922	0.7709162212252298	1.4525253231776298	0.7319012560970494	0.7320491937645455	1.0267253115450696	0.6106579657919828	0.7646186047818481	0.7855123292763175	0.5593494592180305	0.6902064953045625	0.5524417070330966	0.6948739700580153	0.5933891212430571	0.663096	0.8272684203584663	0.9397189748882883	1.0797397019128803	0.7468372033276435	0.6782045937043832
	TXNDC12	0.616515	0.6143889030514714	0.6135025371028354	0.6166181814043651	0.6120823971824976	0.6131199787289556	0.6164962250763739	0.6146297258055173	0.6174687690937544	0.632897	0.6111939303350502	0.9392506433720705	1.0332022466414006	0.6235700018030544	0.6353461569849614	0.6144317956463279	0.6854147594011616	0.6152615987110416	0.6180375579535081	0.7261437759122616	0.6137947004439317	0.6128443550396577	0.6631635503333512	0.6174634602324937	0.6158975187407201	0.7908680378768795	0.8549693781412017	0.8054472315537804	0.811701	0.8118646705434744	1.1386693871071853	0.6772381315837024	0.847985	0.8711569029073648	0.6203354478015828	0.7654598539147299	0.6126745419504643	0.7706362244172302	0.6580864613000664	0.7353936968320455	0.917466	1.0421767313584624	1.1974639475501672	0.8282650198836581	0.7521493824716607
	CARD18	0.7370570867733147	0.7345154653863641	0.7334557953727434	0.7371806167566425	0.7317579868196918	0.7329984384110012	0.7370348152804661	0.7348033742928972	0.738198	0.7566418989835575	0.7306958051352702	1.1228948309521816	1.2352160419252673	0.7454916711556799	0.7595703240430285	0.7345667444282156	0.819428	0.7355587922683214	0.7388775126826175	0.8681208772693656	0.7338050830818611	0.7326689242198908	0.792827	0.7381911662127614	0.736319	0.9455001579865295	1.0221347220912684	0.9629299051309854	0.9704059486646132	0.9706020947859292	1.361304331244036	0.8096531023378866	1.0137849011172555	1.0414872644760966	0.7416246906065386	0.9151241144497908	0.732466	0.921313	0.7867568587022287	0.8791793614565594	1.096850414684607	1.2459452360656817	1.4315945231916365	0.990209	0.8992111526792251
	COX4I1	0.7370570867733147	0.7345154653863641	0.7334557953727434	0.7371806167566425	0.7317579868196918	0.7329984384110012	0.7370348152804661	0.7348033742928972	0.738198	0.7566418989835575	0.7306958051352702	1.1228948309521816	1.2352160419252673	0.7454916711556799	0.7595703240430285	0.7345667444282156	0.819428	0.7355587922683214	0.7388775126826175	0.8681208772693656	0.7338050830818611	0.7326689242198908	0.792827	0.7381911662127614	0.736319	0.9455001579865295	1.0221347220912684	0.9629299051309854	0.9704059486646132	0.9706020947859292	1.361304331244036	0.8096531023378866	1.0137849011172555	1.0414872644760966	0.7416246906065386	0.9151241144497908	0.732466	0.921313	0.7867568587022287	0.8791793614565594	1.096850414684607	1.2459452360656817	1.4315945231916365	0.990209	0.8992111526792251
	PABPC1L2A	0.5191326138135168	0.5173424694982262	0.5165961103982017	0.5192196198871034	0.5154002901453104	0.5162739794272692	0.5191169272968229	0.5175452528455012	0.5199358521197623	0.5329268163742165	0.5146521619961156	0.7908903381986969	0.8700017189662641	0.5250733583167911	0.5349893987477683	0.5173785869489744	0.5771493633722462	0.518077	0.5204147973478852	0.6114449860266178	0.5168421247770892	1.032083784324805	0.5584128670076659	0.5199313818251636	0.5186127902385965	0.6659456603632119	0.7199218072398625	0.6782219824494995	0.6834875963215352	0.6836257482374118	0.9588096883623426	0.5702642832442644	0.7140407642855228	0.7335524148175663	0.5223497216323789	0.6445508523333825	0.5158989020750488	0.6489095838884297	0.5541377348148537	0.6192338261367448	0.7725464322314899	0.8775586296834648	1.0083172933037143	0.6974355634638002	0.6333428501504945
	KDELR1	0.49107456019083245	0.48938116950622157	0.48867514958561503	0.4911568637644927	0.4875439609661174	0.48837042913333495	0.4910597214982106	0.4895729928292558	0.49183438511315886	0.5041232143794367	0.48683626760982174	0.7481443366407724	0.8229799094458324	0.4966942196314537	0.5060743184037221	0.489415	0.5459556233626583	0.49007630058749974	0.49228744433347665	0.5783976379141004	0.48890786739162095	0.48815088570938586	0.5282317962192175	0.49183015642881966	0.49058283201456626	0.6299526625220532	0.6810115093040598	0.6415654745644311	0.6465464928005028	0.6466771778885196	0.9069879901407707	0.5394426677020805	0.6754483246660337	0.6939054104831509	0.4941177899267352	0.6097142000096789	0.4880156239431427	0.6138373510590052	0.5241877261579652	0.5857655071823782	0.7307918811884857	0.8301283846294466	0.95382	0.659741	0.5991119673698381
	RPL39	0.3714867385594965	0.3702057270114972	0.3696716389952859	0.3715489993415231	0.3688159205259979	0.3694411249019761	0.37147551342593543	0.37035083699362686	0.37206152883607196	0.3813577487483191	0.3682805665937389	0.5659541791015118	0.6225655882911473	0.3757378831445473	0.3828337145778063	0.3702315723420092	0.41300301494419994	0.3707315778683508	0.37240425783442355	0.4375446612745079	0.3698476847239106	0.36927504529381366	0.399595	0.37205832993252264	0.37111475737523814	0.47654486511426797	0.5151697217109644	0.48532969336815057	0.4890977204036064	0.489197	0.6861157911317876	0.40807611208083344	0.5109612990299329	0.5249236647669183	0.37378887265668626	0.4612349284128861	0.369173	0.4643539984280528	0.3965360956748991	0.44311828684277527	0.5528274411180498	1.2559464944460519	0.7215429983697609	0.49907876317638106	0.4532145804981153
[truncated: 151 more columns]
