# Supplementary material for: Molecular mimicry in multisystem inflammatory syndrome in children
Source: Nature. 2024 Aug 7;632(8025):622–9. doi: 10.1038/s41586-024-07722-4 (PMC11324515; doi:10.1038/s41586-024-07722-4)
Supplement: Supplementary file 5 — Source Data Fig. 2 [file 41586_2024_7722_MOESM5_ESM.xlsx]

## Sheet: Fig 2a
Category	1	2	3	4	5	6	7	8	9	10	11	12	13	14	15	16	17	18	19
Control	0	0	0	0	0	1.4444	0.206342	0.0687808	0	0	0	0	0	0	0	0	0	0	0
Control	0	0.479644	0	0	0	0	0	0	0	0	0	0	0	0	0	0	0	0.0685205	0
Control	0.889818	0.0684475	0	0	0	0	0	0	0	0	0	0	0	0	0	0	0	0	0
Control	0	1.16958	0	0	0	0.825586	1.30718	0	0	0	0	0	0	0	0	0	0	0	0
Control	0	0.409585	0.273056	0	0	0.955697	0	0	0	0	0	0	0	0	0	0	0	0.136528	0
Control	0.273634	0.136817	0	0	0	0	0	0	0	0	0	0	0	0	0	0	0	0	0
Control	0	0.137513	1.51265	0	0	1.10011	0	0	0	0	0	0	0	0	0	0	0	0	0
Control	0	0	0	0	0	3.49659	0	0	0	0	0	0	0	0	0	0.205682	0	0	0
Control	0.137757	0	0	0	0	0.0688784	0	0	0	0	0	0	0	0	0	0.206635	0	0	0
Control	0	0	0	0	0	0	0	0	0	0	0	0	0	0	0	0	0	0	0
Control	0	1.77279	0	0	0	0.750027	0	0	0	0	0	0	0	0	0	0	0	0	0
Control	0	0	0	0	0	1.25743	0	0	0	0	0	0	0	0	0	0	0	0	0
Control	0	0	0	0	0	0.345948	0	0	0	0	0	0	0	0	0	0	0	0	0
Control	0	0.347752	0	0	0	0.904154	0.765053	0	0	0	0	0	0	0	0	0	0	0	0
Control	0	0.141772	0	0	0	0.425316	0	0	0	0	0	0	0	0	0	0	0	0.283544	0
Control	0	0	0	0	0	0	0	0	0	0.274183	0	0	0	0	0	0	0	0.137092	0
Control	0.0764795	1.68255	0	0	0	0	0	0	0	0	0	0	0	0	0	0	0	0	0
Control	0	0	0	0	0	0	0	0	0	0	0	0	0	0	0	0	0	0	0
Control	0	0	0	0	0	0	0.275729	0	0	0	0	0	0	0	0	0	0	0.0689323	0
Control	0	0.648019	0	0	0	0.405012	0	0	0	0	0	0	0	0	0	0	0	0	0
Control	0	0.0684653	0	0	0	1.02698	0.410792	0	0	0	0	0	0	0	0	0	0	0	0
Control	0.205013	0	0	0	0	0.410027	0	0	0	0	0	0	0	0	0	0	0	0	0
Control	0	0.147956	0	0	0	0	0	0	0	0	0	0	0	0	0	0	0	0	0
Control	0	0.413209	0	0	0	0.895287	0	0	0	0	0	0	0	0	0	0	0	0	0
Control	0.0686942	0	0	0	0	0.274777	0	0	0	0	0	0	0	0	0	0	0	0	0
Control	0.882012	0	0	0	0	0.79381	0.882012	0	0	0	0	0	0	0	0	0	0	0	0
Control	0	0.190815	0	0	0	1.2403	0	0	0	0	0	0	0	0	0	0	0	0	0
Control	1.07797	0.269493	0	0	0	1.07797	0	0	0	0	0	0	0	0	0	0	0	0.179662	0
Control	0	0.181047	0	0	0	0.543141	0	0	0	0	0	0	0	0	0	0.0905235	0	0.181047	0
Control	0	0.271647	0	0	0	0	0.090549	0	0	0	0	0	0	0	0	0	0	0	0
Control	0	0	0	0	0	0.889509	0	0	0	0	0	0	0	0	0.254145	0	0	0.635364	0
Control	0	1.66249	0	0	0	0	0	0	0	0	0	0	0	0	0	0	0	0	0
Control	0	0.662365	0	0	0	0	0	0	0	0	0	0	0	0	0	0	0	0	0
Control	0	0.972521	0	0	0	0	0	0.0972521	0	0	0	0	0	0	0	0.680765	0	0	0
Control	0.0691576	0.0691576	0	0	0	0.27663	0	0	0	0	0	0	0	0	0.0691576	0	0	0	0
Control	0	0.426962	0	0	0	0.256177	0	0	0	0	0	0	0	0	0	0	0	0.256177	0
Control	0	0	0	0	0	0	0	0	0	0	0	0	0	0	0	0	0	0	0
Control	0	0	0	0	0	0	0	0	0	0	0	0	0	0	0	0	0	0	0
Control	0	0.8077	0	0	0	0	0	0	0	0	0	0	0	0	0	0	0	0	0
Control	0	0	0	0	0	2.13384	0	0	0	0	0	0	0	0	0	0	0	0	0
Control	0	0.102389	0	0	0	0	0	0	0	0	0	0	0	0	0	0	0	0.614332	0
Control	0	0.116332	0	0	0	0	0	0	0	0	0	0	0	0	0	0	0	0	0
Control	0	0.802879	0	0	0	0	0	0	0	0	0	0	0	0	0	0	0	0	0
Control	0.184901	0.0924507	0	0	0	0	0	0	0	0	0	0	0	0	0	0	0	0.184901	0
Control	0	0.419507	0	0	0	0	0	0	0	0	0	0	0	0	0	0	0	0.167803	0
MISC	0	0.685767	1.50869	0	0	0	0	0	0	0	0	0	0	0	0	0	0	0.41146	0
MISC	0	3.36646	0	0	0	1.44277	0.274813	0	0	0	0	0	0	0	0	0	0	0	0
MISC	0	2.1424	0	0	0	0	0	0	0	0	0	0	0	0	0	0	0	0	0
MISC	0	3.5734	0.206158	0	0	0	0	0	0	0	0	0	0	0	0	0.274877	0	0.0687192	0
MISC	0	5.7602	0	0	0	0	0	0	0	0	0	0	0	0	0	0	0	0	0
MISC	0	2.9554	0	0	0	1.23714	0	0	0	0	0	0	0	0	0	0	0	0	0
MISC	0	0	0	0	0	0	0	0	0	0	0	0	0	0	0	0	0	0	0
MISC	0	1.0325	0	0	0	0	0	0	0	0	0	0	0	0	0	0	0	0	0.550664
MISC	0	0.884748	0	0	0	0	0	0	0	0	0	0	0	0	0	0	0	0	0
MISC	0	3.38461	0	0	0	0	0	0	0	0	0	0	0	0	0	0	0	0	0
MISC	0.480893	0	0	0	0	0	0	0	0	0	0	0	0	0	0	0	0	0	0
MISC	0	10.5778	0	0	0	0.0686872	0	0	0	0	0	0	0	0	0	0	0	1.09899	0
MISC	0	11.8942	0	0	0	1.58131	0	0	0	0	0	0	0	0	0	0	0	0	0
MISC	0.0685	0.411	0	0	0	0	0	0	0	0	0	0	0	0	0	0	0	0	0
MISC	0	0.826325	0	0	0	0	0	0	0	0	0	0	0	0	0	0	0	0	0
MISC	0	15.4336	0	0	0	0	0	0.620101	0	0	0	0	0	0	0	0	0	0.2756	0
MISC	0	10.8989	0	0	0	0	0	0	0	0	0	0	0	0	0	0	0	0	0
MISC	0	2.02089	1.53309	0	0	2.64806	0	0	0	0	0	0	0	0	0	0	0	0.209058	0
MISC	0.205974	3.4329	0	0	0	0	0	0	0	0	0	0	0	0	0	0	0	0.68658	0
MISC	0	0.344859	0	0	0	0.137943	0	0	0	0	0	0	0	0	0	0	0	0.137943	0
MISC	0	10.1731	0	0	0	0	0	0	0	0	0	0	0	0	0	0	0	0	0
MISC	0	0.354249	0	0	0	0	0	0	0	0	0	0	0	0	0	0	0	0	0
MISC	0	2.12864	0	0	0	0	0.0686658	0	0	0	0	0	0	0	0	0	0	0	0
MISC	0	10.5709	0	0	0	0.480496	0	0	0	0	0	0	0	0	0	0	0	0.137285	0
MISC	0	1.166	0	0	0	0.617295	0	0	0	0	0	0	0	0	0	0	0	0	0
MISC	0	0	0	0	0	0	0	0	0	0	0	0	0	0	0	0	0	0	0
MISC	0	0	0	0	0	0	0	0	0	0	0	0	0	0	0	0	0	0	0
MISC	0	8.12783	0.486281	0	0	0.903093	0	0	0	0	0	0	0	0	0	0	0	0.347343	0
MISC	0	0.97915	0	0	0	0.349696	0	0.489575	0	0	0	0	0	0	0	0	0	0	0.0699393
MISC	0	2.06086	0	0	0	0	0	0	0	0	0	0	0	0	0	0	0	0	0
MISC	0	1.78994	0	0	0	0	0	0	0	0	0	0	0	0	0	0	0	0	0
MISC	0	0.91203	1.82406	0	0	0.210469	0	0	0	0	0	0	0	0	0	0	0	0	0
MISC	0	4.81445	0	0	0	0	0	0	0	0	0	0	0	0	0	0	0	0	0
MISC	0	1.23498	0	0	0	0	0	0.205831	0	0	0	0	0	0	0	0	0	0	0
MISC	0	2.27146	0.0688322	0	0	1.9273	0	0	0	0	0	0	0	0	0	0	0	0	0
MISC	0	6.86689	0	0	0	0	0	0	0	0	0	0	0	0	0	0	0	0	0
MISC	0	3.59132	0	0	0	0.483447	0	0	0	0	0	0	0	0	0	0	0	0	0
MISC	0.136685	1.02514	0	0	0	0	0	0	0	0	0	0	0	0	0	0	0	0.0683427	0
MISC	0	0.478603	0	0	0	0.136744	0	0	0	0	0	0	0	0	0	0	0	0.136744	0
MISC	0	2.76036	0	0	0	0	0	0	0	0	0	0	0	0	0	0	0	0.621081	0
MISC	0	0.729003	0	0	0	2.62441	0	0	0	0.291601	0	0	0	0	0	0	0	0.437402	0
MISC	0	0.0701858	0	0	0	0	0	0	0	0	0	0	0	0	0	0	0	0	0
MISC	0	2.40168	0	0	0	0	0	0	0	0	0	0	0	0	0	0	0	0	0
MISC	0	7.63539	0	0	0	0	0	0	0	0.0687873	0	0	0	0	0	0.275149	0	0	0
MISC	0	0.230531	0	0	0	0	0	0	0	0	0	0	0	0	0	0	0	0	0
MISC	0	3.49358	0	0	0	0	0	0	0	0	0	0	0	0	0	0	0	0	0
MISC	0	6.66669	0	0	0	0.138889	0	0	0	0	0	0	0	0	0	0	0	0	0
MISC	0	4.24937	0	0	0	0	0	0	0	0	0	0	0	0	0	0	0	0	0
MISC	0.0878278	5.53315	0.439139	0	0	2.54701	1.22959	0	0	0	0	0	0	0	0	0	0	0	0
MISC	0	8.53232	0	0	0	0.068809	0.137618	0	0	0	0	0	0	0	0	0	0	0	0
MISC	0.165786	4.31044	0	0	0	1.32629	0	0	0	0	0	0	0	0	0	0	0	0.663145	0
MISC	0	4.11752	0	0	0	0.588217	0	0	0	0	0	0	0	0	0	0	0	0	0
MISC	0	0.309383	0	0	0	0.154692	0	0	0	0	0	0	0	0	0	0	0	0	0
MISC	0.204629	0.102315	0	0	0	0.102315	0	0	0	0	0	0	0	0	0	0	0	0.102315	0
MISC	0	5.1549	0	0	0	0	0	0	0	0	0	0	0	0	0	0	0	0.274928	0
MISC	0.20463	0.613891	0	0	0	0	0	0	0	0	0	0	0	0	0	0	0	0	0
MISC	0	0.994744	0.124343	0	0	0	0	0	0	0	0	0	0	0	0	0	0	0	0
MISC	0	0.717855	0	0	0	0	0	0	0	0	0	0	0	0	0	0	0	0	0
MISC	0	0.795169	0	0	0	0.636135	0	0	0	0	0	0	0	0	0	0	0	0	0
MISC	0	11.0572	0	0	0	0	0	0	0	0	0	0	0	0	0	0	0	0	0
MISC	0	0.176182	0	0	0	1.05709	0	0.176182	0	0	0	0	0	0	0	0	0	0	0
MISC	0	0.884358	0	0	0	0.884358	0	0	0	0	0	0	0	0	0	0	0	0	0
MISC	0	2.34781	0	0	0	0.0690532	0	0	0	0	0	0	0	0	0	0	0	1.1739	0
MISC	0	0	0	0	0	0	0	0.434613	0	0	0	0	0	0	0.289742	0	0	0	0
MISC	0	1.59281	0	0	0	0.682631	0	0	0	0	0	0	0	0	0	0	0	0	0
MISC	0	0	0	0	0	0	1.4719	0	0	0	0	0	0	0	0	0	0	0	0
MISC	0	0.903733	0	0	0	1.42015	0	0	0	0.129105	0	0	0	0	0	0	0	0	0
MISC	0	0	0	0	0	0	0.405892	0	0	0	0	0	0	0	0	0	0	0	0
MISC	0	1.31403	0	0	0	0	0	0	0	0	0	0	0	0	0	0	0	0	0
MISC	0	5.886	0	0	0	1.05646	0	0	0	0	0	0	0	0	0	0	0	0	0
MISC	0	15.181	0	0	0	0.373304	0	0	0	0	0	0	0	0	0	0	0	0	0
MISC	0	3.20272	0	0	0	0	0	0	0	0	0	0	0	0	0	0	0	0	0
MISC	0	8.22516	0	0	0	0	0	0	0	0	0	0	0	0	0	0	0	0	0
MISC	1.09756	2.79379	0	0	0	0.0997784	0.698449	0	0	0	0	0	0	0	0	0	0	0	0
MISC	0	3.60622	0.0693503	0	0	0	0	0	0	0	0	0	0	0	0	0	0	0	0
MISC	0.137162	5.4865	0	0	0	0	0.137162	0	0	0	0	0	0	0	0	0	0	0.411487	0
MISC	0.275376	0.413063	0	0	0	3.37335	0	0	0	0	0	0	0	0	0	0	0	0	0
MISC	0	0	0	0	0	0	0	0	0	0	0	0	0	0	0	0	0	0	0
MISC	0	8.65951	0.333058	0	0	0	0	0	0	0	0	0	0	0	0	0	0	0	0
MISC	0	0.981622	0	0	0	0	0	0	0	0	0	0	0	0	0	0	0	0	0
MISC	0	4.99516	0	0	0	0	0.243666	0	0	0	0	0	0	0	0	0	0	0	0
MISC	0	0	0.274677	0	0	0	0.961369	0	0	0	0	0	0	0	0	0	0	0	0
MISC	0	2.20572	0	0	0	0	0	0	0	0	0	0	0	0	0	0	0	0.0689289	0
MISC	0	5.47592	0	0	0	1.40809	0	0	0	0	0	0	0	0	0	0	0	0	0
MISC	0	1.57534	0	0	0	0	0	0	0	0	0	0	0	0	0	0	0	0	0
MISC	0	0.343039	0	0	0	0	0	0	0	0	0	0	0	0	0	0	0	0	0
MISC	0	8.97649	0	0	0	0	0	0	0	0	0	0	0	0	0	0	0	0.236223	0
MISC	0	3.7058	0	0	0	2.40191	0	0	0	0	0	0	0	0	0	0	0	0.205878	0
MISC	0.341886	7.86337	0	0	0	0	0	0	0	0	0	0	0	0	0	0	0	0	0
MISC	0	1.4344	0.478132	0	0	0	0	0	0	0	0	0	0	0	0	0	0	0	0
MISC	0	4.6303	0.85295	0	0	0	0	0	0	0	0	0	0	0	0	0	0	0	0
MISC	0	1.03216	0	0	0	0.516079	0	0	0	0	0	0	0	0	0	0	0	0	0
MISC	0	50.133	0	0	0	0.472953	0	0	0	0	0	0	0	0	0	0	0	0	0
MISC	0	4.3121	0	0	0	0	0	0	0	0	0	0	0	0	0	0	0	0	0
MISC	0	1.24424	0	0	0	4.47926	0	0	0	0	0	0	0	0	0	0	0	0	0
MISC	2.14502	3.94406	0	0	0	0.691941	0	0	0	0	0	0	0	0	0	0	0	0	0
MISC	0	0	0	0	0	1.16351	0	0	0	0	0	0	0	0	0	0.136883	0	0	0
MISC	0	0.0685865	0	0	0	0	0.480106	0	0	0	0	0	0	0	0	0	0	0	0
MISC	1.74339	0	0	0	0	0	0	0	0	0	0	0	0	0	0	0	0	0	0
MISC	0	0.206059	0	0	0	2.67876	0	0	0	0	0	0	0	0	0	0	0	0	0
MISC	0	0.343834	0.275067	0	0	3.78218	1.92547	0	0	0	0	0	0	0	0	0	0	0	0
MISC	0	4.19392	0	0	0	0	0	0.137506	0	0	0	0	0	0	0	0.756281	0	0	0
MISC	0.137636	3.71618	0	0	0	1.30755	0	0	0	0	0	0	0	0	0	0	0	0	0
MISC	0	0.137201	0	0	0	0.205801	0	0	0	0	0	0	0	0	0	0.343002	0	0	0
MISC	0	0.896768	0	0	0	0.689822	0	0	0	0	0	0	0	0	0	0	0	0	0
MISC	0	0.0686167	0	0	0	0.4117	0	0	0	0	0	0	0	0	0	0	0	0.137233	0
MISC	0	7.65242	0	0	0	0	0	0	0	0	0	0	0	0	0	0	0	0	0
MISC	0	7.57184	1.51437	0	0	0	0	0	0	0	0	0	0	0	0	9.56805	0	0.344175	0
MISC	0	1.3735	0	0	0	0.068675	0	0.068675	0	0	0	0	0	0	0	0	0	0	0
MISC	0	3.94589	0	0	0	0	0	0	0	0	0	0	0	0	0	0	0	0	0
MISC	0	9.45397	1.24864	0	0	0	0	0	0	0	0	0	0	0	0	0	0	0	0
MISC	0	6.11745	0	0	0	1.49538	0	0	0	0	0	0	0	0	0	0	0	0	0
MISC	0	6.31704	0	0	0	0	0	0	0	0	0	0	0	0	0	0	0	0	0
MISC	0	2.09227	0	0	0	0	0	0	0	0	0	0	0	0	0	0	0	0	0
MISC	0	6.39126	0	0	0	0	0	0	0	0	0	0	0	0	0	0	0	0	0
MISC	0	0.206863	0	0	0	0.137909	0	0	0	0	0	0	0	0	0	0.827452	0	0	0
MISC	0	2.14863	0	0	0	0	0	0	0	0	0	0	0	0	0	0	0	0	0
MISC	0	4.37681	0	0	0	0	0	0	0	0.0694731	0	0	0	0	0	1.11157	0	0	0
MISC	0	4.3327	0.550185	0	0	0	0	0	0	0	0	0	0	0	0	0	0	0	0
MISC	0	0.964725	0	0	0	0	0	0	0	0	0	0	0	0	0	0	0	0	0
MISC	0	1.85412	0	0	0	0.686712	0	0	0	0	0	0	0	0	0	0	0	0.274685	0
MISC	0	0	0	0	0	0.0699562	0	0	0	0	0	0	0	0	0	0	0	0	0
MISC	0	1.47185	0.163538	0	0	0	0	0	0	0	0	0	0	0	0	0	0	0	0
MISC	0	2.41235	0	0	0	0	0	0	0.275697	0	0	0	0	0	0	0	0	0	0
MISC	1.1817	5.56096	0	0	0	0	0	0	0	0	0	0	0	0	0	0	0	0	0
MISC	0	1.50461	0	0	0	0	0	0	0	0	0	0	0	0	0	0	0	0	0
MISC	0	4.14373	0	0	0	0.295981	0	0	0	0	0	0	0	0	0	0	0	0	0
MISC	0	2.6317	0	0	0	0	0	0	0	0	0	0	0	0	0	0.26317	0	0	0
MISC	0	13.2998	0.482377	0	0	1.03367	0	0.137822	0	0	0	0	0	0	0	0	0	0	0
MISC	0	0	0	0	0	0	0	0	0	0	0	0	0	0	0	0	0	0	0
MISC	0	3.84986	3.01294	0	0	0	0	0	0	0	0	0	0	0	0	0	0	0	0
MISC	0	10.7205	0	0	0	0	0	0	0	0	0	0	0	0	0	0	0	0	0
MISC	0	0.689689	0	0	0	0.551752	0	0	0	0	0	0	0	0	0	0	0	0.689689	0
MISC	0	0.593628	0	0	0	0	0	0	0	0	0	0	0	0	0	0	0	0	0
MISC	0	0.873763	0	0	0	0	0	0	0	0	0	0	0	0	0	0	0	0	0
MISC	0	0.297909	0	0	0	0	0	0	0	0	0	0	0	0	0	0	0	0	0
MISC	0	3.6301	0	0	0	0	0	0	0	0	0	0	0	0	0	0	0	0	0
MISC	0	0.3879	0	0	0	0	0	0	0	0	0	0	0	0	0	0	0	0	0
MISC	0	0.618306	0	0	0	0.274802	0	0	0	0	0	0	0	0	0	0	0	0.274802	0
MISC	0.0696476	5.22357	0	0	0	0	0	0	0	0	0	0	0	0	0	0	0	0	0
MISC	0	1.57778	0	0	0	0	0.68599	0	0	0	0	0	0	0	0	0	0	0	0
MISC	4.60388	0.549717	0	0	0	0	0	0	0	0	0	0	0	0	0	0.274859	0	0	0
MISC	0	1.04342	0.834737	0	0	1.94772	0	0	0	0	0	0	0	0	0	0	0	0	0
MISC	0	0	0	0	0	0.341299	0	0	0	0	0	0	0	0	0	0	0	0.0682597	0
MISC	0	6.24164	0	0	0	0	0	0	0	0	0	0	0	0	0	0.274358	0	0	0
MISC	0.13755	0.2751	0	0	0	0	0	0	0	0	0	0	0	0	0	0	0	0	0
MISC	0	3.56344	0	0	0	0.148477	0	0.0742383	0	0	0	0	0	0	0	0	0	0	0
MISC	3.24336	0	0	0	0	0	0	0	0	0	0	0	0	0	0	0	0	0	0
MISC	0	0.549931	0	0	0	0.206224	0.549931	0	0	0	0	0	0	0	0	0	0	0	0
MISC	0	4.35169	0	0	0	0	0	0	0	0	0	0	0	0	0	0	0	0	0
MISC	0	0	0	0	0	0	0	0	0	0	0	0	0	0	0	0	0	0	0
MISC	0	0	0	0	0	1.31775	0	0	0	0	0	0	0	0	0	0.155029	0	0	0
MISC	0	2.75605	0	0	0	0.459342	0	0	0	0	0	0	0	0	0	0	0	0	0
MISC	0	3.28161	0	0	0	0	0.139643	0	0	0	0	0	0	0	0	0	0	0	0
MISC	0	10.5053	5.52433	0	0	0	0	0	0	0	0	0	0	0	0	0.271688	0	0	0
MISC	0	0.447679	0	0	0	0	0	0	0	0	0	0	0	0	0	0	0	0	0
MISC	0	4.11022	0	0	0	0	0	0	0	0	0	0	0	0	0	0	0	0	0
MISC	0	2.67477	0	0	0	0	0	0	0	0	0	0	0	0	0	0	0	0	0
MISC	0	3.35788	0	0	0	1.16498	0.34264	0	0	0	0	0	0	0	0	0.0685281	0	0	0
MISC	0	0.879731	0	0	0	0.146622	0	0.146622	0	0	0	0	0	0	0	0	0	0	0
MISC	0.0685477	0	0	0	0	0.89112	0	0.411286	0	0	0	0	0	0	0	0	0	0.0685477	0
MISC	0	0.0710272	0	0	0	0	0	0	0	0	0	0	0	0	0	0	0	0	0
MISC	0	2.69461	0	0	0	0	0	0	0	0	0	0	0	0	0	0	0	0.873929	0
MISC	0.340928	0.136371	0.477299	0	0	0.409113	0	0	0.0681856	0	0	0	0	0	0	0	0	0	0
MISC	0	0.409361	0	0	0	0	0	0	0	0	0	0	0	0	0	0	0	0	0
MISC	0	1.50471	0	0	0	0.347242	0	0	0	0	0	0	0	0	0	0	0	0	0
MISC	0	3.48311	0	0	0	0.112358	0	0	0	0	0	0	0	0	0	0	0	0	0
MISC	0	0	0.338185	0	0	0	2.02911	0	0	0	0	0	0	0	0	0	0	0	0
MISC	0	10.3699	0	0	0	0.152499	0	0	0	0	0	0	0	0	0	0	0	0	0
MISC	0	0.534395	0	0	0	0	0	0	0	0	0	0	0	0	0	0	0	0	0.801592
MISC	0.683139	0	0	0	0	0.273255	0	0	0	0	0	0	0	0	0	0	0	0	0
MISC	0	3.36188	0	0	0	0	0	0	0	0	0	0	0	0	0	0	0	0	0
MISC	0	0	0	0	0	0	0	0	0	0	0	0	0	0	0	0	0	0.388676	0
MISC	0	0.334574	0	0	0	0	0	0	0	0	0	0	0	0	0	0.250931	0	0	0
MISC	0	2.13109	0	0	0	0	0	0	0	0	0	0	0	0	0	0.343725	0	0	0
MISC	0.306312	7.86202	0	0	0	0	0	0	0	0	0	0	0	0	0	0	0	0	0
MISC	0	2.6281	0	0	0	1.50177	0	0	0	0	0	0	0	0	0	0	0	0	0
MISC	0	15.5834	0	0	0	0.137298	0	0	0	0	0	0	0	0	0	0	0	0	0
MISC	0	12.6005	0	0	0	0	0	0	0	0	0	0	0	0	0	0	0	0	0
MISC	0	2.29176	0.38196	0	0	0	0	0	0	0	0	0	0	0	0	0	0	0	0
MISC	0.700552	7.53094	0	0	0	0	0	0	0	0	0	0	0	0	0	0	0	0	0
MISC	0	0.200681	0	0	0	0	0	0.200681	0	0	0	0	0	0	0	0	0	0.10034	0
MISC	0	0.820117	0	0	0	0	0	0	0	0	0	0	0	0	0	0	0	0	0
MISC	0	0.572577	0	0	0	0	0	0	0	0	0	0	0	0	0	0	0	0	0
MISC	0	0.9592	0	0	0	0	0	0	0	0	0	0	0	0	0	0.685143	0	0.822171	0
MISC	0	3.71561	0	0	0	2.04738	0	0	0	0	0	0	0	0	0	0	0	0	0
MISC	0	0.535802	0.535802	0	0	0.714403	0	0	0	0	0	0	0	0	0	0	0	0	0
MISC	0	0.675005	0	0	0	1.80001	0	0.112501	0	0	0	0	0	0	0	0.112501	0	0	0
MISC	0	0.0894495	0	0	0	0	0	0	0	0	0	0	0	0	0	0	0	0.626147	0
MISC	0	0	0	0	0	0	0	0	0	0	0	0	0	0	0	0	0	0	0
MISC	0.101007	0.60604	0	0	0	0.101007	0	0	0	0	0	0	0	0	0	0	0	0	0
MISC	0	0.246582	0	0	0	0	0	0	0	0	0	0	0	0	0	0	0	0	0
MISC	0	1.73472	0	0	0	0	0	0	0	0	0	0	0	0	0	0	0	0.722799	0
MISC	0.124216	0	0	0	0	0	0	0	0	0	0	0	0	0	0	0	0	0	0
MISC	0	0	0	0	0	0.119634	0	0	0	0	0	0	0	0	0	0	0	0	0
MISC	0	131.97	0	0	0	0	0	0	0	0	0	0	0	0	0	0	0	0	0
MISC	0	0.130214	0	0	0	0.130214	0	0	0	0	0	0	0	0	0	0	0	0	0
MISC	0	0	0	0	0	0.407983	0	0	0	0	0	0	0	0	0	0.543978	0	0	0
MISC	0	34.4967	0.124089	0	0	0.496355	0	0	0	0	0	0	0	0	0	0	0	0	0

## Sheet: Fig 2b
Peptide	Normalized Ab Index
Ala1	0.984839
Ala2	0.740656
Ala3	0.865939
Ala4	0.703692
Ala5	0
Ala6	0.0982998
Ala7	0.0200019
Ala8	1
Ala9	0.701641
