# Supplementary material for: Molecular mimicry in multisystem inflammatory syndrome in children
Source: Nature. 2024 Aug 7;632(8025):622–9. doi: 10.1038/s41586-024-07722-4 (PMC11324515; doi:10.1038/s41586-024-07722-4)
Supplement: Supplementary file 6 — Source Data Fig. 3 [file 41586_2024_7722_MOESM6_ESM.xlsx]

## Sheet: Fig 3a
Fragment	log10 p-value	Significance	Signal_Norm
SARS2__orf1ab__YP_009724389.1__frag_1	0.345281	MISC	0.0501489
SARS2__orf1ab__YP_009724389.1__frag_6	3.57345	Convalescent	0.0633033
SARS2__orf1ab__YP_009724389.1__frag_7	3.24299	Convalescent	0.0176865
SARS2__orf1ab__YP_009724389.1__frag_8	4.40692	MISC	0.0228716
SARS2__orf1ab__YP_009724389.1__frag_9	3.34449	MISC	0.038617
SARS2__orf1ab__YP_009724389.1__frag_13	0.0418807	Convalescent	0.0222135
SARS2__orf1ab__YP_009724389.1__frag_27	1.41667	Convalescent	0.039702
SARS2__orf1ab__YP_009724389.1__frag_31	1.47109	MISC	0.0289998
SARS2__orf1ab__YP_009724389.1__frag_50	4.05518	MISC	0.0263505
SARS2__orf1ab__YP_009724389.1__frag_56	0.30596	Convalescent	0.00636437
SARS2__orf1ab__YP_009724389.1__frag_57	2.14401	Convalescent	0.00732442
SARS2__orf1ab__YP_009724389.1__frag_61	1.34294	MISC	0.0246743
SARS2__orf1ab__YP_009724389.1__frag_68	0.524321	Convalescent	0.0412126
SARS2__orf1ab__YP_009724389.1__frag_69	1.82559	MISC	0.0160019
SARS2__orf1ab__YP_009724389.1__frag_95	0.117806	MISC	0.0244072
SARS2__orf1ab__YP_009724389.1__frag_127	1.82559	MISC	0.0103498
SARS2__orf1ab__YP_009724389.1__frag_146	0.294244	Convalescent	0
SARS2__orf1ab__YP_009724389.1__frag_156	0.876475	MISC	0.0153548
SARS2__orf1ab__YP_009724389.1__frag_182	0.00422808	MISC	0.0307139
SARS2__orf1ab__YP_009724389.1__frag_183	0.762305	Convalescent	0.0358995
SARS2__orf1ab__YP_009724389.1__frag_216	0.595218	Convalescent	0.0602308
SARS2__orf1ab__YP_009724389.1__frag_224	1.74516	MISC	0.0116026
SARS2__orf1ab__YP_009724389.1__frag_225	2.32147	MISC	0.0278585
SARS2__orf1ab__YP_009724389.1__frag_228	0.210341	MISC	0.00422707
SARS2__orf1ab__YP_009724389.1__frag_231	2.31989	MISC	0.0228097
SARS2__orf1ab__YP_009724389.1__frag_232	2.06292	MISC	0.0184752
SARS2__orf1ab__YP_009724389.1__frag_237	3.44435	MISC	0.0267759
SARS2__orf1ab__YP_009724389.1__frag_247	0.789847	MISC	0.0542529
SARS2__orf1ab__YP_009724389.1__frag_257	0.121041	Convalescent	0.101731
SARS2__orf1ab__YP_009724389.1__frag_258	0.372528	MISC	0.0399447
SARS2__orf1ab__YP_009724389.1__frag_260	1.2644	Convalescent	0.020303
SARS2__orf1ab__YP_009724389.1__frag_291	0.215909	Convalescent	0.0239729
SARS2__orf1ab__YP_009724389.1__frag_295	2.58234	Convalescent	0.0224358
SARS2__orf1ab__YP_009724389.1__frag_296	1.5484	MISC	0.0134778
SARS2__orf1ab__YP_009724389.1__frag_297	1.11319	MISC	0.0229148
SARS2__orf1ab__YP_009724389.1__frag_304	0.537872	Convalescent	0.0647399
SARS2__orf1ab__YP_009724389.1__frag_305	0.403823	Convalescent	0.0421427
SARS2__orf1ab__YP_009724389.1__frag_320	1.68991	Convalescent	0.0137591
SARS2__orf1ab__YP_009724389.1__frag_322	0.0197471	Convalescent	0.152603
SARS2__orf1ab__YP_009724389.1__frag_326	0.24901	MISC	0.0213757
SARS2__orf1ab__YP_009724389.1__frag_327	0.590976	MISC	0.0184993
SARS2__orf1ab__YP_009724389.1__frag_342	2.37311	Convalescent	0.0557313
SARS2__orf1ab__YP_009724389.1__frag_347	1.23439	MISC	0.0286619
SARS2__orf1ab__YP_009724389.1__frag_350	0.0673979	Convalescent	0.228868
SARS2__orf1ab__YP_009724389.1__frag_357	0.954815	Convalescent	0.0822357
SARS2__orf1ab__YP_009724389.1__frag_362	0.0834244	Convalescent	0.064257
SARS2__orf1ab__YP_009724389.1__frag_363	2.47671	Convalescent	0.0311361
SARS2__orf1ab__YP_009724389.1__frag_364	0.984861	Convalescent	0.0145022
SARS2__orf1a__YP_009725295.1__frag_231	2.27791	MISC	0.0180601
SARS2__S__YP_009724390.1__frag_14	0.8802	MISC	0.0340048
SARS2__S__YP_009724390.1__frag_15	3.23596	Convalescent	0.404877
SARS2__S__YP_009724390.1__frag_16	1.49597	Convalescent	0.506162
SARS2__S__YP_009724390.1__frag_20	0.672454	Convalescent	0.0225495
SARS2__S__YP_009724390.1__frag_24	0.26168	Convalescent	0.199547
SARS2__S__YP_009724390.1__frag_29	1.94097	Convalescent	0.629685
SARS2__S__YP_009724390.1__frag_30	3.34955	Convalescent	0.562325
SARS2__S__YP_009724390.1__frag_31	3.09329	Convalescent	0.092468
SARS2__S__YP_009724390.1__frag_33	0.820257	Convalescent	0.0750001
SARS2__S__YP_009724390.1__frag_34	1.93798	Convalescent	0.0493082
SARS2__S__YP_009724390.1__frag_35	2.22182	Convalescent	0.1215
SARS2__S__YP_009724390.1__frag_36	0.230662	MISC	0.335389
SARS2__S__YP_009724390.1__frag_37	0.895757	Convalescent	0.280879
SARS2__S__YP_009724390.1__frag_40	0.0122852	MISC	0.0779691
SARS2__S__YP_009724390.1__frag_41	0.339426	MISC	0.512283
SARS2__S__YP_009724390.1__frag_42	1.20896	Convalescent	0.641495
SARS2__S__YP_009724390.1__frag_43	1.49095	Convalescent	1
SARS2__S__YP_009724390.1__frag_44	0.764605	MISC	0.413722
SARS2__S__YP_009724390.1__frag_45	0.317568	MISC	0.0758642
SARS2__S__YP_009724390.1__frag_51	1.0467	Convalescent	0.0504805
SARS2__S__YP_009724390.1__frag_52	1.74858	MISC	0.0663684
SARS2__S__YP_009724390.1__frag_60	1.28658	Convalescent	0.531526
SARS2__S__YP_009724390.1__frag_61	1.45612	Convalescent	0.414418
SARS2__S__YP_009724390.1__frag_62	0.0491391	MISC	0.0488547
SARS2__S__YP_009724390.1__frag_66	2.31102	MISC	0.12326
SARS2__ORF3a__YP_009724391.1__frag_2	0.00990635	MISC	0.0756881
SARS2__ORF3a__YP_009724391.1__frag_10	0.246496	Convalescent	0.0226784
SARS2__M__YP_009724393.1__frag_9	0.429616	Convalescent	0.0543413
SARS2__M__YP_009724393.1__frag_10	0.455504	MISC	0.101259
SARS2__M__YP_009724393.1__frag_11	0.40861	Convalescent	0.163008
SARS2__ORF7a__YP_009724395.1__frag_3	0.56882	MISC	0.0134002
SARS2__ORF8__YP_009724396.1__frag_4	0.00815797	MISC	0.0244655
SARS2__N__YP_009724397.2__frag_1	2.25323	Convalescent	0.0442562
SARS2__N__YP_009724397.2__frag_2	0.70654	MISC	0.217178
SARS2__N__YP_009724397.2__frag_4	2.44622	Convalescent	0.0143035
SARS2__N__YP_009724397.2__frag_5	8.03005	Convalescent	0.294564
SARS2__N__YP_009724397.2__frag_8	8.64941	MISC	0.259231
SARS2__N__YP_009724397.2__frag_9	8.12907	MISC	0.185825
SARS2__N__YP_009724397.2__frag_11	1.06289	MISC	0.153767
SARS2__N__YP_009724397.2__frag_12	1.37018	MISC	0.402421
SARS2__N__YP_009724397.2__frag_13	2.13951	Convalescent	0.267038
SARS2__N__YP_009724397.2__frag_14	1.4792	MISC	0.158927
SARS2__N__YP_009724397.2__frag_20	0.490112	MISC	0.183152
SARS2__N__YP_009724397.2__frag_21	1.19811	Convalescent	0.395932

## Sheet: Fig 3b
Cohort	NP Region	FC > Pre-COVID
MIS-C	4	1.32286
MIS-C	4	1.10143
MIS-C	4	1.04905
MIS-C	4	0.926515
MIS-C	4	0.941507
MIS-C	4	1.31144
MIS-C	4	0.748729
MIS-C	4	1.78402
MIS-C	4	0.653022
MIS-C	4	1.03175
MIS-C	4	3.35543
MIS-C	4	1.15464
MIS-C	4	1.53227
MIS-C	4	1.88748
MIS-C	4	1.44929
MIS-C	4	1.10243
MIS-C	4	1.29849
MIS-C	4	0.86282
MIS-C	4	1.44313
MIS-C	4	1.28056
MIS-C	4	1.83472
MIS-C	4	1.52487
MIS-C	4	1.18348
MIS-C	4	2.70883
MIS-C	4	3.99151
MIS-C	4	1.46027
MIS-C	4	1.22263
MIS-C	4	1.27756
MIS-C	4	0.615181
MIS-C	4	1.27374
MIS-C	4	1.57133
MIS-C	4	1.66807
MIS-C	4	1.25592
MIS-C	4	1.00734
MIS-C	4	0.558461
MIS-C	4	1.32526
MIS-C	4	1.3779
MIS-C	4	1.30561
MIS-C	4	1.08254
MIS-C	4	1.06932
MIS-C	4	1.31902
MIS-C	4	1.55406
MIS-C	4	1.37728
MIS-C	4	0.716194
MIS-C	4	2.00477
MIS-C	4	0.924344
MIS-C	4	0.58944
MIS-C	4	2.13476
MIS-C	4	1.48314
MIS-C	4	1.14692
MIS-C	4	1.41542
MIS-C	4	1.76383
MIS-C	4	1.17988
MIS-C	4	0.698343
MIS-C	4	1.09523
MIS-C	4	1.83512
MIS-C	4	0.824211
MIS-C	4	1.60853
MIS-C	4	1.52246
MIS-C	4	1.07277
MIS-C	4	0.773201
MIS-C	4	1.69128
MIS-C	4	1.14245
MIS-C	4	1.27065
MIS-C	4	1.01692
MIS-C	4	1.3741
MIS-C	4	2.29586
MIS-C	4	2.39285
MIS-C	4	1.31784
MIS-C	4	0.963662
MIS-C	4	1.80725
MIS-C	4	1.28611
MIS-C	4	0.500231
MIS-C	4	0.973718
MIS-C	4	1.02983
MIS-C	4	1.33005
MIS-C	4	2.34317
MIS-C	4	0.670074
MIS-C	4	1.20107
MIS-C	4	1.03193
MIS-C	4	1.3237
MIS-C	4	2.60323
MIS-C	4	1.0371
MIS-C	4	3.5416
MIS-C	4	0.707987
MIS-C	4	0.990093
MIS-C	4	1.5266
MIS-C	4	1.06117
MIS-C	4	0.716007
MIS-C	4	0.998634
MIS-C	4	1.952
MIS-C	4	1.21188
MIS-C	4	0.934567
MIS-C	4	2.60794
MIS-C	4	2.79462
MIS-C	4	1.02088
MIS-C	4	1.31861
MIS-C	4	0.773789
MIS-C	4	1.39199
MIS-C	4	2.32006
MIS-C	4	1.45031
MIS-C	4	2.11717
MIS-C	4	1.62427
MIS-C	4	1.61925
MIS-C	4	1.2867
MIS-C	4	1.37216
MIS-C	4	1.75577
MIS-C	4	1.16738
MIS-C	4	1.55008
MIS-C	4	1.28237
MIS-C	4	0.986
MIS-C	4	1.32936
MIS-C	4	1.01048
MIS-C	4	2.0161
MIS-C	4	1.55152
MIS-C	4	0.829693
MIS-C	4	0.863148
MIS-C	4	1.31433
MIS-C	4	1.04591
MIS-C	4	0.46725
MIS-C	4	1.4772
MIS-C	4	2.01034
MIS-C	4	0.935227
MIS-C	4	1.04289
MIS-C	4	1.55056
MIS-C	4	0.898615
MIS-C	4	2.40975
MIS-C	4	1.12034
MIS-C	4	1.32841
MIS-C	4	0.987773
MIS-C	4	1.01375
MIS-C	4	0.839133
MIS-C	4	3.18397
MIS-C	4	1.52313
MIS-C	4	1.43638
MIS-C	4	2.02212
MIS-C	4	2.75339
MIS-C	4	1.49347
MIS-C	4	1.178
MIS-C	4	1.44645
MIS-C	4	1.00314
MIS-C	4	5.24445
MIS-C	4	1.1749
MIS-C	4	1.28912
MIS-C	4	1.27757
MIS-C	4	1.15537
MIS-C	4	1.60937
MIS-C	4	2.1312
MIS-C	4	2.62449
MIS-C	4	0.852709
MIS-C	4	1.83964
MIS-C	4	1.32767
MIS-C	4	1.27335
MIS-C	4	1.36011
MIS-C	4	1.06323
MIS-C	4	2.33096
MIS-C	4	0.75502
MIS-C	4	4.57634
MIS-C	4	1.54792
MIS-C	4	1.29556
MIS-C	4	1.06387
MIS-C	4	1.5031
MIS-C	4	0.777644
MIS-C	4	1.24987
MIS-C	4	0.867877
MIS-C	4	0
MIS-C	4	1.14684
MIS-C	4	2.14078
MIS-C	4	1.39593
MIS-C	4	0.729565
MIS-C	4	1.60052
MIS-C	4	0.731291
MIS-C	4	1.05813
MIS-C	4	0.995205
MIS-C	4	3.88174
MIS-C	4	0.635441
MIS-C	4	1.16988
MIS-C	4	0.679912
MIS-C	4	1.64363
MIS-C	4	10.8226
MIS-C	4	0.577944
CONV	4	0.758749
CONV	4	0.972913
CONV	4	0.968291
CONV	4	0.930482
CONV	4	0.907072
CONV	4	0.90162
CONV	4	0.974388
CONV	4	0.860125
CONV	4	0.804231
CONV	4	1.37828
CONV	4	1.54674
CONV	4	0.853385
CONV	4	0.911776
CONV	4	2.42427
CONV	4	1.00761
CONV	4	1.78404
CONV	4	0.888493
CONV	4	1.16407
CONV	4	0.946542
CONV	4	0.734545
CONV	4	0.746826
CONV	4	1.19518
CONV	4	1.1981
CONV	4	0.909625
CONV	4	1.02228
CONV	4	1.49081
CONV	4	2.21906
CONV	4	1.31925
CONV	4	1.69902
CONV	4	0.76509
CONV	4	1.09379
CONV	4	2.70198
CONV	4	0.718301
CONV	4	1.07419
CONV	4	1.0419
CONV	4	0.993187
CONV	4	0.765863
CONV	4	1.1841
CONV	4	0.760078
CONV	4	2.25327
CONV	4	0.886382
CONV	4	0.939759
CONV	4	15.3331
CONV	4	1.79753
CONV	4	31.0712
MIS-C	5	1.69558
MIS-C	5	1.59352
MIS-C	5	1.80367
MIS-C	5	1.86913
MIS-C	5	1.9955
MIS-C	5	1.98406
MIS-C	5	3.6176
MIS-C	5	1.10162
MIS-C	5	0.812937
MIS-C	5	2.58281
MIS-C	5	0
MIS-C	5	2.36761
MIS-C	5	2.75225
MIS-C	5	0.955075
MIS-C	5	3.18341
MIS-C	5	0.999428
MIS-C	5	0.886862
MIS-C	5	3.73733
MIS-C	5	1.26655
MIS-C	5	1.05319
MIS-C	5	1.75106
MIS-C	5	1.13381
MIS-C	5	9.00166
MIS-C	5	0.629909
MIS-C	5	0
MIS-C	5	1.57249
MIS-C	5	4.47827
MIS-C	5	1.90305
MIS-C	5	9.80135
MIS-C	5	5.97345
MIS-C	5	1.43455
MIS-C	5	3.86803
MIS-C	5	2.287
MIS-C	5	3.03751
MIS-C	5	1.28065
MIS-C	5	0.761434
MIS-C	5	16.5231
MIS-C	5	0.940965
MIS-C	5	1.57959
MIS-C	5	2.36059
MIS-C	5	2.74835
MIS-C	5	1.65963
MIS-C	5	2.15096
MIS-C	5	0.897026
MIS-C	5	2.83043
MIS-C	5	4.03873
MIS-C	5	3.08334
MIS-C	5	0.737394
MIS-C	5	1.6383
MIS-C	5	2.36556
MIS-C	5	1.68115
MIS-C	5	1.14571
MIS-C	5	3.22717
MIS-C	5	0.609499
MIS-C	5	4.85763
MIS-C	5	0.914271
MIS-C	5	6.81475
MIS-C	5	7.86241
MIS-C	5	1.46958
MIS-C	5	3.01625
MIS-C	5	8.75298
MIS-C	5	1.05331
MIS-C	5	6.54508
MIS-C	5	1.36842
MIS-C	5	1.96684
MIS-C	5	3.70881
MIS-C	5	1.93468
MIS-C	5	1.1628
MIS-C	5	1.55414
MIS-C	5	0.437618
MIS-C	5	1.6818
MIS-C	5	1.70685
MIS-C	5	3.73425
MIS-C	5	3.57473
MIS-C	5	0.918352
MIS-C	5	3.78118
MIS-C	5	0
MIS-C	5	3.61768
MIS-C	5	9.70936
MIS-C	5	2.73299
MIS-C	5	1.44686
MIS-C	5	1.13285
MIS-C	5	0.938515
MIS-C	5	2.41176
MIS-C	5	2.96114
MIS-C	5	1.59911
MIS-C	5	1.58293
MIS-C	5	2.65682
MIS-C	5	2.8305
MIS-C	5	2.92511
MIS-C	5	3.84366
MIS-C	5	2.14313
MIS-C	5	1.28943
MIS-C	5	0
MIS-C	5	1.10953
MIS-C	5	2.45386
MIS-C	5	1.97995
MIS-C	5	2.39559
MIS-C	5	2.7448
MIS-C	5	0.273779
MIS-C	5	5.35218
MIS-C	5	3.59178
MIS-C	5	1.38625
MIS-C	5	1.87297
MIS-C	5	1.41385
MIS-C	5	1.93553
MIS-C	5	0.862219
MIS-C	5	1.58922
MIS-C	5	2.89618
MIS-C	5	5.552
MIS-C	5	2.39495
MIS-C	5	0.93293
MIS-C	5	1.04621
MIS-C	5	0.930047
MIS-C	5	2.34831
MIS-C	5	2.66603
MIS-C	5	1.69208
MIS-C	5	5.9724
MIS-C	5	3.95951
MIS-C	5	1.59987
MIS-C	5	2.46781
MIS-C	5	46.3485
MIS-C	5	1.25752
MIS-C	5	1.60831
MIS-C	5	2.65574
MIS-C	5	2.37425
MIS-C	5	2.17627
MIS-C	5	1.24458
MIS-C	5	6.12145
MIS-C	5	1.88588
MIS-C	5	5.13313
MIS-C	5	1.70845
MIS-C	5	10.7574
MIS-C	5	2.60523
MIS-C	5	0.58109
MIS-C	5	2.27947
MIS-C	5	0.915576
MIS-C	5	2.91932
MIS-C	5	1.50044
MIS-C	5	6.64032
MIS-C	5	2.20993
MIS-C	5	1.99292
MIS-C	5	1.11208
MIS-C	5	1.43347
MIS-C	5	1.22159
MIS-C	5	3.7119
MIS-C	5	1.39075
MIS-C	5	6.40086
MIS-C	5	0.761677
MIS-C	5	25.0992
MIS-C	5	0
MIS-C	5	1.3016
MIS-C	5	2.42299
MIS-C	5	0.94957
MIS-C	5	7.35244
MIS-C	5	1.34767
MIS-C	5	0.905045
MIS-C	5	2.4342
MIS-C	5	1.19968
MIS-C	5	2.17668
MIS-C	5	1.36594
MIS-C	5	0.606946
MIS-C	5	1.30219
MIS-C	5	3.15852
MIS-C	5	3.38162
MIS-C	5	0
MIS-C	5	2.72995
MIS-C	5	1.4496
MIS-C	5	1.18831
MIS-C	5	14.3011
MIS-C	5	23.4772
MIS-C	5	13.4546
MIS-C	5	4.03146
MIS-C	5	2.29559
MIS-C	5	0.438434
MIS-C	5	1.33302
MIS-C	5	6.62066
MIS-C	5	2.71021
MIS-C	5	7.25455
MIS-C	5	4.12016
MIS-C	5	2.13912
CONV	5	18.0972
CONV	5	1.25144
CONV	5	13.7697
CONV	5	25.8251
CONV	5	3.96576
CONV	5	20.16
CONV	5	4.6028
CONV	5	1.53053
CONV	5	5.183
CONV	5	1.34178
CONV	5	1.83034
CONV	5	1.80447
CONV	5	1.79555
CONV	5	5.81959
CONV	5	1.34456
CONV	5	4.56866
CONV	5	15.7524
CONV	5	8.8925
CONV	5	24.0689
CONV	5	0.828852
CONV	5	11.9774
CONV	5	4.62117
CONV	5	4.62077
CONV	5	51.1827
CONV	5	11.38
CONV	5	5.83559
CONV	5	3.99281
CONV	5	8.28297
CONV	5	21.6132
CONV	5	0.514032
CONV	5	2.28914
CONV	5	5.44307
CONV	5	2.2093
CONV	5	3.2124
CONV	5	3.04043
CONV	5	4.66569
CONV	5	9.64571
CONV	5	27.9714
CONV	5	24.2665
CONV	5	3.03236
CONV	5	5.90288
CONV	5	4.79432
CONV	5	4.33424
CONV	5	2.00453
CONV	5	9.14949
MIS-C	6	1.72535
MIS-C	6	1.07394
MIS-C	6	1.37358
MIS-C	6	1.47552
MIS-C	6	1.32304
MIS-C	6	1.61361
CONV	6	2.08451
MIS-C	6	1.51997
MIS-C	6	0.577259
MIS-C	6	0.830836
MIS-C	6	1.66677
MIS-C	6	1.21748
MIS-C	6	1.92013
MIS-C	6	1.20011
MIS-C	6	2.06416
MIS-C	6	1.29062
MIS-C	6	1.28423
MIS-C	6	0.564296
MIS-C	6	1.23807
MIS-C	6	1.2385
MIS-C	6	1.54421
MIS-C	6	0.486297
MIS-C	6	0.928703
MIS-C	6	1.07646
MIS-C	6	2.53791
MIS-C	6	0.695527
MIS-C	6	0.889375
MIS-C	6	1.43233
MIS-C	6	0.877862
MIS-C	6	1.24202
MIS-C	6	0.452904
MIS-C	6	1.34851
MIS-C	6	0.858606
MIS-C	6	1.3484
MIS-C	6	0.576435
MIS-C	6	1.05163
MIS-C	6	1.22526
MIS-C	6	1.65533
MIS-C	6	1.09913
MIS-C	6	0.706619
MIS-C	6	2.30862
MIS-C	6	1.28159
MIS-C	6	1.57664
MIS-C	6	0.973872
MIS-C	6	2.30468
MIS-C	6	1.8753
MIS-C	6	2.11525
MIS-C	6	1.81198
MIS-C	6	1.99659
MIS-C	6	1.30788
MIS-C	6	1.56153
MIS-C	6	0.852995
MIS-C	6	1.59727
MIS-C	6	0.796507
MIS-C	6	1.28801
MIS-C	6	2.18712
MIS-C	6	1.13751
MIS-C	6	1.45105
MIS-C	6	1.48857
MIS-C	6	0.591862
MIS-C	6	1.69693
MIS-C	6	1.62183
MIS-C	6	1.06108
MIS-C	6	1.14746
MIS-C	6	0.830943
MIS-C	6	0.960257
MIS-C	6	0.969557
MIS-C	6	0.916417
MIS-C	6	2.19601
MIS-C	6	0.825686
MIS-C	6	0.829463
MIS-C	6	1.19011
MIS-C	6	0.710087
MIS-C	6	2.5391
MIS-C	6	1.45729
MIS-C	6	1.00894
MIS-C	6	0
MIS-C	6	0.695711
MIS-C	6	0.55485
MIS-C	6	0.896925
MIS-C	6	1.39628
MIS-C	6	1.4748
MIS-C	6	0.698477
MIS-C	6	1.77536
MIS-C	6	1.081
MIS-C	6	1.33805
MIS-C	6	1.08938
MIS-C	6	0.804042
MIS-C	6	0
MIS-C	6	1.62007
MIS-C	6	2.06856
MIS-C	6	1.27108
MIS-C	6	0.903958
MIS-C	6	0.518187
MIS-C	6	1.06127
MIS-C	6	0.926788
MIS-C	6	1.22239
MIS-C	6	0.451149
MIS-C	6	1.10368
MIS-C	6	0.963256
MIS-C	6	1.59333
MIS-C	6	1.4715
MIS-C	6	1.84255
MIS-C	6	0.94929
MIS-C	6	1.83876
MIS-C	6	1.39864
MIS-C	6	0.762734
MIS-C	6	1.16745
MIS-C	6	1.1002
MIS-C	6	1.52831
MIS-C	6	4.33677
MIS-C	6	0.965761
MIS-C	6	0.736188
MIS-C	6	1.26735
MIS-C	6	2.3772
MIS-C	6	1.00501
MIS-C	6	1.09492
MIS-C	6	1.33372
MIS-C	6	0.815713
MIS-C	6	1.04683
MIS-C	6	1.13357
MIS-C	6	2.65472
MIS-C	6	0.600036
MIS-C	6	1.48013
MIS-C	6	1.55014
MIS-C	6	1.17166
MIS-C	6	1.99677
MIS-C	6	1.81242
MIS-C	6	1.24866
MIS-C	6	0.807234
MIS-C	6	2.42682
MIS-C	6	1.78039
MIS-C	6	1.57597
MIS-C	6	0.523781
MIS-C	6	1.26987
MIS-C	6	2.26005
MIS-C	6	2.41257
MIS-C	6	1.20475
MIS-C	6	1.86884
MIS-C	6	1.19007
MIS-C	6	1.15519
MIS-C	6	1.21145
MIS-C	6	1.03243
MIS-C	6	1.23584
MIS-C	6	1.31965
MIS-C	6	0.757936
MIS-C	6	1.77236
MIS-C	6	1.5798
MIS-C	6	0.684602
MIS-C	6	0.768195
MIS-C	6	0.337412
MIS-C	6	0.927183
MIS-C	6	1.33477
MIS-C	6	1.60097
MIS-C	6	0.653386
MIS-C	6	1.17863
MIS-C	6	0.73945
MIS-C	6	1.72078
MIS-C	6	1.59122
MIS-C	6	0.622106
MIS-C	6	2.06688
MIS-C	6	1.2886
MIS-C	6	0.430818
MIS-C	6	1.04722
MIS-C	6	1.10562
MIS-C	6	0
MIS-C	6	0.971051
MIS-C	6	2.16926
MIS-C	6	0.971414
MIS-C	6	1.95548
MIS-C	6	1.17097
MIS-C	6	0.909478
MIS-C	6	1.05686
MIS-C	6	1.15989
MIS-C	6	1.08295
MIS-C	6	1.15759
MIS-C	6	2.55375
MIS-C	6	2.71542
MIS-C	6	1.59803
MIS-C	6	1.01326
MIS-C	6	1.26994
CONV	6	0.899513
CONV	6	0.895701
CONV	6	0.923799
CONV	6	1.08619
CONV	6	1.17926
CONV	6	1.24839
CONV	6	0.760704
CONV	6	0.807748
CONV	6	0.590848
CONV	6	0.747631
CONV	6	1.65797
CONV	6	0.921617
CONV	6	1.23273
CONV	6	2.25702
CONV	6	0.878552
CONV	6	0.586214
CONV	6	2.66058
CONV	6	2.54196
CONV	6	0.86526
CONV	6	0.785912
CONV	6	1.84489
CONV	6	1.63391
CONV	6	1.37121
CONV	6	1.35116
CONV	6	1.81939
CONV	6	1.36282
CONV	6	0.823161
CONV	6	1.8092
CONV	6	0.981652
CONV	6	0.852604
CONV	6	0.886371
CONV	6	2.33617
CONV	6	0.839309
CONV	6	0.826025
CONV	6	0.84314
CONV	6	1.48294
CONV	6	1.54961
CONV	6	1.3887
CONV	6	0.873746
CONV	6	0.914481
CONV	6	0.726701
CONV	6	1.7679
CONV	6	2.04278
CONV	6	1.25431
CONV	6	0.99014
MIS-C	7	1.50159
MIS-C	7	1.14185
MIS-C	7	1.61355
MIS-C	7	1.09681
MIS-C	7	1.26721
MIS-C	7	1.09025
MIS-C	7	0.989608
MIS-C	7	0.964262
MIS-C	7	1.03742
MIS-C	7	1.0816
MIS-C	7	3.41143
MIS-C	7	1.52157
MIS-C	7	1.57077
MIS-C	7	2.51584
MIS-C	7	1.39766
MIS-C	7	1.03773
MIS-C	7	1.65461
MIS-C	7	0.93299
MIS-C	7	1.00205
MIS-C	7	1.07045
MIS-C	7	1.47013
MIS-C	7	1.60231
MIS-C	7	1.08369
MIS-C	7	3.14186
MIS-C	7	4.72219
MIS-C	7	1.17649
MIS-C	7	1.19629
MIS-C	7	1.49987
MIS-C	7	1.04758
MIS-C	7	1.35285
MIS-C	7	1.45062
MIS-C	7	1.60732
MIS-C	7	0.813338
MIS-C	7	1.11508
MIS-C	7	0.612546
MIS-C	7	1.67602
MIS-C	7	1.32127
MIS-C	7	1.13562
MIS-C	7	1.26981
MIS-C	7	1.12399
MIS-C	7	1.47176
MIS-C	7	1.65676
MIS-C	7	1.16087
MIS-C	7	1.25347
MIS-C	7	1.78529
MIS-C	7	2.07739
MIS-C	7	0.968532
MIS-C	7	2.41623
MIS-C	7	1.73226
MIS-C	7	1.24872
MIS-C	7	1.45064
MIS-C	7	1.11055
MIS-C	7	1.122
MIS-C	7	0.78684
MIS-C	7	2.28573
MIS-C	7	1.05579
MIS-C	7	1.24986
MIS-C	7	1.31735
MIS-C	7	1.48628
MIS-C	7	1.02904
MIS-C	7	2.06164
MIS-C	7	1.27178
MIS-C	7	1.50255
MIS-C	7	0.950982
MIS-C	7	0.743224
MIS-C	7	1.28815
MIS-C	7	1.27009
MIS-C	7	1.75734
MIS-C	7	1.37156
MIS-C	7	1.61608
MIS-C	7	1.22469
MIS-C	7	1.25097
MIS-C	7	0.878528
MIS-C	7	2.15959
MIS-C	7	1.21569
MIS-C	7	2.14563
MIS-C	7	1.37162
MIS-C	7	0.839809
MIS-C	7	0.800883
MIS-C	7	0.784321
MIS-C	7	0.90088
MIS-C	7	1.8287
MIS-C	7	1.03272
MIS-C	7	2.98485
MIS-C	7	1.01055
MIS-C	7	1.22964
MIS-C	7	1.52782
MIS-C	7	1.21707
MIS-C	7	6.17662
MIS-C	7	1.46947
MIS-C	7	1.96098
MIS-C	7	1.41302
MIS-C	7	1.5058
MIS-C	7	2.16939
MIS-C	7	1.0621
MIS-C	7	1.29825
MIS-C	7	1.57748
MIS-C	7	1.03039
MIS-C	7	1.7541
MIS-C	7	1.96299
MIS-C	7	1.51698
MIS-C	7	1.12815
MIS-C	7	1.31804
MIS-C	7	1.92993
MIS-C	7	1.45861
MIS-C	7	1.04585
MIS-C	7	1.8385
MIS-C	7	0.918431
MIS-C	7	1.40655
MIS-C	7	1.58313
MIS-C	7	1.67659
MIS-C	7	0.909616
MIS-C	7	0.954708
MIS-C	7	2.05046
MIS-C	7	0.958095
MIS-C	7	1.18541
MIS-C	7	1.15069
MIS-C	7	1.01963
MIS-C	7	1.44868
MIS-C	7	0.683725
MIS-C	7	1.38369
MIS-C	7	1.33283
MIS-C	7	1.04538
MIS-C	7	1.1355
MIS-C	7	0.914424
MIS-C	7	1.07881
MIS-C	7	1.74171
MIS-C	7	1.17793
MIS-C	7	1.4799
MIS-C	7	1.58828
MIS-C	7	4.31997
MIS-C	7	1.06695
MIS-C	7	0.933257
MIS-C	7	1.15064
MIS-C	7	1.41768
MIS-C	7	2.37515
MIS-C	7	1.52426
MIS-C	7	1.44748
MIS-C	7	1.36672
MIS-C	7	0.968109
MIS-C	7	1.07778
MIS-C	7	1.26446
MIS-C	7	1.35408
MIS-C	7	0.751345
MIS-C	7	1.33002
MIS-C	7	0.764797
MIS-C	7	1.78524
MIS-C	7	1.27765
MIS-C	7	0.960948
MIS-C	7	0.860787
MIS-C	7	2.19733
MIS-C	7	1.32081
MIS-C	7	1.22516
MIS-C	7	1.79895
MIS-C	7	0.980008
MIS-C	7	1.77501
MIS-C	7	1.19218
MIS-C	7	1.69811
MIS-C	7	1.26843
MIS-C	7	1.45689
MIS-C	7	1.11384
MIS-C	7	1.10649
MIS-C	7	0.947542
MIS-C	7	1.23914
MIS-C	7	1.54852
MIS-C	7	0
MIS-C	7	1.15497
MIS-C	7	1.23758
MIS-C	7	1.11202
MIS-C	7	1.61463
MIS-C	7	1.67713
MIS-C	7	2.30891
MIS-C	7	1.29783
MIS-C	7	0.866279
MIS-C	7	0.523276
MIS-C	7	1.25434
MIS-C	7	1.31773
MIS-C	7	1.20377
MIS-C	7	1.83871
MIS-C	7	2.26721
MIS-C	7	0.69617
CONV	7	1.14084
CONV	7	1.25567
CONV	7	1.34748
CONV	7	1.50502
CONV	7	1.12672
CONV	7	1.98154
CONV	7	0.997112
CONV	7	1.23727
CONV	7	1.32702
CONV	7	1.4377
CONV	7	1.58886
CONV	7	0.956637
CONV	7	1.17256
CONV	7	1.58478
CONV	7	0.976621
CONV	7	1.06875
CONV	7	1.37697
CONV	7	1.36667
CONV	7	1.62586
CONV	7	0.723477
CONV	7	1.24553
CONV	7	1.29157
CONV	7	1.12702
CONV	7	1.10373
CONV	7	1.22735
CONV	7	0.845251
CONV	7	1.95145
CONV	7	1.0966
CONV	7	1.53509
CONV	7	0.731397
CONV	7	0.9832
CONV	7	1.77128
CONV	7	0.849286
CONV	7	0.887102
CONV	7	1.20088
CONV	7	1.87037
CONV	7	2.53407
CONV	7	1.21632
CONV	7	0.897143
CONV	7	0.782318
CONV	7	0.732818
CONV	7	1.92665
CONV	7	1.27288
CONV	7	1.29752
CONV	7	1.01138
MIS-C	8	6.35603
MIS-C	8	5.8184
MIS-C	8	10.495
MIS-C	8	1.62104
MIS-C	8	2.39861
MIS-C	8	3.08695
MIS-C	8	95.8421
MIS-C	8	9.47063
MIS-C	8	12.3287
MIS-C	8	1.94177
MIS-C	8	34.6317
MIS-C	8	10.9804
MIS-C	8	6.25517
MIS-C	8	4.4842
MIS-C	8	9.43436
MIS-C	8	9.00033
MIS-C	8	4.39201
MIS-C	8	2.43685
MIS-C	8	3.14674
MIS-C	8	5.73749
MIS-C	8	7.42165
MIS-C	8	5.71808
MIS-C	8	1.74887
MIS-C	8	10.0058
MIS-C	8	11.0781
MIS-C	8	9.54676
MIS-C	8	9.97865
MIS-C	8	3.49438
MIS-C	8	1.36785
MIS-C	8	25.2794
MIS-C	8	2.8838
MIS-C	8	6.43162
MIS-C	8	3.39561
MIS-C	8	3.48887
MIS-C	8	0.785048
MIS-C	8	7.48419
MIS-C	8	8.87905
MIS-C	8	1.75774
MIS-C	8	5.57642
MIS-C	8	5.46605
MIS-C	8	5.59701
MIS-C	8	3.3466
MIS-C	8	16.9104
MIS-C	8	2.45024
MIS-C	8	9.07477
MIS-C	8	1.16458
MIS-C	8	0.367675
MIS-C	8	4.71688
MIS-C	8	7.28731
MIS-C	8	12.11
MIS-C	8	6.18473
MIS-C	8	1.63075
MIS-C	8	34.1254
MIS-C	8	0.481404
MIS-C	8	6.70347
MIS-C	8	2.13032
MIS-C	8	17.6848
MIS-C	8	29.797
MIS-C	8	3.93604
MIS-C	8	1.00376
MIS-C	8	2.92631
MIS-C	8	2.1644
MIS-C	8	13.4302
MIS-C	8	20.5621
MIS-C	8	3.59447
MIS-C	8	6.0524
MIS-C	8	10.9438
MIS-C	8	53.8111
MIS-C	8	3.54999
MIS-C	8	2.76911
MIS-C	8	9.2154
MIS-C	8	1.78475
MIS-C	8	9.95417
MIS-C	8	2.36812
MIS-C	8	2.31708
MIS-C	8	12.2702
MIS-C	8	12.3969
MIS-C	8	23.366
MIS-C	8	3.1001
MIS-C	8	4.17615
MIS-C	8	14.0147
MIS-C	8	3.05343
MIS-C	8	7.17286
MIS-C	8	5.81635
MIS-C	8	1.40192
MIS-C	8	3.61936
MIS-C	8	37.0641
MIS-C	8	7.12738
MIS-C	8	5.96168
MIS-C	8	60.614
MIS-C	8	62.4366
MIS-C	8	8.89618
MIS-C	8	33.9421
MIS-C	8	9.27388
MIS-C	8	7.20942
MIS-C	8	11.8042
MIS-C	8	5.08055
MIS-C	8	3.65118
MIS-C	8	3.97456
MIS-C	8	8.45741
MIS-C	8	11.9754
MIS-C	8	4.98988
MIS-C	8	11.1248
MIS-C	8	8.72444
MIS-C	8	1.45792
MIS-C	8	4.42869
MIS-C	8	4.66114
MIS-C	8	24.2193
MIS-C	8	9.28381
MIS-C	8	6.67119
MIS-C	8	146.553
MIS-C	8	3.93341
MIS-C	8	1.62762
MIS-C	8	5.25998
MIS-C	8	12.4664
MIS-C	8	1.85636
MIS-C	8	7.13764
MIS-C	8	14.1094
MIS-C	8	5.83716
MIS-C	8	13.152
MIS-C	8	7.87485
MIS-C	8	27.6202
MIS-C	8	5.08536
MIS-C	8	0.80711
MIS-C	8	12.1225
MIS-C	8	1.34489
MIS-C	8	10.4801
MIS-C	8	3.31606
MIS-C	8	2.75343
MIS-C	8	14.7298
MIS-C	8	2.66906
MIS-C	8	0.764656
MIS-C	8	1.32828
MIS-C	8	3.26803
MIS-C	8	10.1992
MIS-C	8	160.787
MIS-C	8	10.9995
MIS-C	8	5.96538
MIS-C	8	1.9848
MIS-C	8	44.1537
MIS-C	8	6.0079
MIS-C	8	10.7984
MIS-C	8	5.77823
MIS-C	8	49.1093
MIS-C	8	5.66433
MIS-C	8	15.9162
MIS-C	8	11.1145
MIS-C	8	5.09755
MIS-C	8	0.806064
MIS-C	8	1.86588
MIS-C	8	7.95326
MIS-C	8	3.49577
MIS-C	8	3.12156
MIS-C	8	8.17548
MIS-C	8	16.1636
MIS-C	8	9.31383
MIS-C	8	47.4429
MIS-C	8	6.79661
MIS-C	8	12.4907
MIS-C	8	8.0305
MIS-C	8	2.57414
MIS-C	8	9.2298
MIS-C	8	54.5331
MIS-C	8	5.68645
MIS-C	8	1.72011
MIS-C	8	4.21858
MIS-C	8	3.09346
MIS-C	8	4.23573
MIS-C	8	2.84325
MIS-C	8	5.80225
MIS-C	8	0.885265
MIS-C	8	2.73938
MIS-C	8	1.49382
MIS-C	8	0.60968
MIS-C	8	0.274834
MIS-C	8	1.96417
MIS-C	8	112.887
MIS-C	8	1.32093
MIS-C	8	56.0534
MIS-C	8	2.71833
MIS-C	8	0.426565
CONV	8	1.59942
CONV	8	74.333
CONV	8	1.81263
CONV	8	2.39418
CONV	8	2.67173
CONV	8	4.49568
CONV	8	3.92643
CONV	8	2.75354
CONV	8	1.62248
CONV	8	2.15658
CONV	8	1.24973
CONV	8	1.23147
CONV	8	4.26508
CONV	8	3.37407
CONV	8	0.991184
CONV	8	1.58747
CONV	8	3.2817
CONV	8	1.16579
CONV	8	2.55711
CONV	8	0.855183
CONV	8	2.69223
CONV	8	0.682445
CONV	8	0.979729
CONV	8	0.827147
CONV	8	0.826814
CONV	8	0.596442
CONV	8	1.69264
CONV	8	0.825625
CONV	8	0.722963
CONV	8	0.602557
CONV	8	0.535717
CONV	8	132.798
CONV	8	1.5963
CONV	8	6.14172
CONV	8	2.51316
CONV	8	0.992694
CONV	8	0.772766
CONV	8	0.786525
CONV	8	0.708046
CONV	8	0.802943
CONV	8	1.1593
CONV	8	22.5768
CONV	8	13.8762
CONV	8	1.32431
CONV	8	3.29785
MIS-C	9	4.7348
MIS-C	9	5.22828
MIS-C	9	7.85468
MIS-C	9	1.99157
MIS-C	9	2.2755
MIS-C	9	4.24432
MIS-C	9	28.9891
MIS-C	9	6.44934
MIS-C	9	5.3338
MIS-C	9	1.88931
MIS-C	9	11.927
MIS-C	9	3.83529
MIS-C	9	2.75889
MIS-C	9	2.88745
MIS-C	9	8.59394
MIS-C	9	2.48857
MIS-C	9	4.36299
MIS-C	9	1.48181
MIS-C	9	1.80529
MIS-C	9	2.90028
MIS-C	9	4.47453
MIS-C	9	4.8541
MIS-C	9	1.29497
MIS-C	9	2.26556
MIS-C	9	0
MIS-C	9	3.22345
MIS-C	9	5.09565
MIS-C	9	1.65838
MIS-C	9	1.23692
MIS-C	9	12.4414
MIS-C	9	2.59031
MIS-C	9	2.54603
MIS-C	9	1.3916
MIS-C	9	2.48897
MIS-C	9	0.659574
MIS-C	9	3.21662
MIS-C	9	3.83782
MIS-C	9	2.49912
MIS-C	9	4.9367
MIS-C	9	2.71978
MIS-C	9	3.74828
MIS-C	9	1.74197
MIS-C	9	6.02644
MIS-C	9	3.49515
MIS-C	9	5.6851
MIS-C	9	1.24307
MIS-C	9	0.743486
MIS-C	9	5.23597
MIS-C	9	2.94913
MIS-C	9	2.40446
MIS-C	9	3.59051
MIS-C	9	0.990989
MIS-C	9	20.4851
MIS-C	9	0.450392
MIS-C	9	2.8293
MIS-C	9	1.54021
MIS-C	9	10.2006
MIS-C	9	12.3186
MIS-C	9	4.0652
MIS-C	9	0.882966
MIS-C	9	1.68379
MIS-C	9	1.29895
MIS-C	9	4.81378
MIS-C	9	1.44399
MIS-C	9	1.91883
MIS-C	9	3.10826
MIS-C	9	5.1565
MIS-C	9	34.4636
MIS-C	9	3.25409
MIS-C	9	3.87904
MIS-C	9	3.93258
MIS-C	9	2.19396
MIS-C	9	7.40243
MIS-C	9	2.36452
MIS-C	9	2.53367
MIS-C	9	4.86654
MIS-C	9	3.37985
MIS-C	9	18.3043
MIS-C	9	1.5327
MIS-C	9	1.24023
MIS-C	9	4.08867
MIS-C	9	4.4317
MIS-C	9	2.36363
MIS-C	9	3.32598
MIS-C	9	1.64911
MIS-C	9	1.94652
MIS-C	9	21.0402
MIS-C	9	2.72311
MIS-C	9	2.65574
MIS-C	9	43.5954
MIS-C	9	41.815
MIS-C	9	3.74978
MIS-C	9	31.792
MIS-C	9	3.89611
MIS-C	9	4.4258
MIS-C	9	4.4439
MIS-C	9	2.15728
MIS-C	9	2.12123
MIS-C	9	1.7444
MIS-C	9	6.09365
MIS-C	9	4.12434
MIS-C	9	4.12951
MIS-C	9	7.95649
MIS-C	9	5.99455
MIS-C	9	1.07322
MIS-C	9	3.19924
MIS-C	9	2.96627
MIS-C	9	2.4294
MIS-C	9	3.1353
MIS-C	9	2.77161
MIS-C	9	59.4447
MIS-C	9	1.6265
MIS-C	9	0.932036
MIS-C	9	7.16144
MIS-C	9	8.63503
MIS-C	9	1.29277
MIS-C	9	3.66586
MIS-C	9	5.93794
MIS-C	9	3.06444
MIS-C	9	5.05214
MIS-C	9	3.86442
MIS-C	9	12.7958
MIS-C	9	2.71984
MIS-C	9	0.94697
MIS-C	9	6.70367
MIS-C	9	1.29384
MIS-C	9	6.11127
MIS-C	9	1.71478
MIS-C	9	1.93869
MIS-C	9	5.89814
MIS-C	9	2.27021
MIS-C	9	1.09239
MIS-C	9	1.52137
MIS-C	9	1.93537
MIS-C	9	3.66635
MIS-C	9	124.232
MIS-C	9	10.1989
MIS-C	9	2.56768
MIS-C	9	2.31581
MIS-C	9	18.8728
MIS-C	9	5.20675
MIS-C	9	3.41465
MIS-C	9	2.93248
MIS-C	9	22.7125
MIS-C	9	2.59646
MIS-C	9	4.61339
MIS-C	9	7.69597
MIS-C	9	3.54812
MIS-C	9	0.962207
MIS-C	9	1.8465
MIS-C	9	4.54894
MIS-C	9	3.62745
MIS-C	9	2.39464
MIS-C	9	4.3505
MIS-C	9	8.64449
MIS-C	9	4.58367
MIS-C	9	19.581
MIS-C	9	5.42034
MIS-C	9	4.35826
MIS-C	9	3.44607
MIS-C	9	2.87049
MIS-C	9	4.06223
MIS-C	9	14.2714
MIS-C	9	2.72281
MIS-C	9	4.22188
MIS-C	9	0
MIS-C	9	1.64036
MIS-C	9	2.1741
MIS-C	9	1.83019
MIS-C	9	7.28449
MIS-C	9	0.935817
MIS-C	9	1.69531
MIS-C	9	1.3927
MIS-C	9	0.859652
MIS-C	9	0.404834
MIS-C	9	1.92103
MIS-C	9	96.3311
MIS-C	9	1.81901
MIS-C	9	27.6244
MIS-C	9	1.47076
MIS-C	9	1.0006
CONV	9	1.40309
CONV	9	24.1201
CONV	9	1.526
CONV	9	1.3781
CONV	9	1.88892
CONV	9	2.11235
CONV	9	2.30977
CONV	9	1.64455
CONV	9	1.62842
CONV	9	2.30605
CONV	9	1.32731
CONV	9	0.968631
CONV	9	2.05213
CONV	9	3.93766
CONV	9	0.876073
CONV	9	1.80834
CONV	9	3.37502
CONV	9	1.45543
CONV	9	2.2533
CONV	9	0.852409
CONV	9	4.94906
CONV	9	2.04333
CONV	9	1.0039
CONV	9	1.38416
CONV	9	1.92818
CONV	9	0.771585
CONV	9	1.28051
CONV	9	1.00636
CONV	9	0.82987
CONV	9	0.528228
CONV	9	0.662903
CONV	9	52.518
CONV	9	1.61225
CONV	9	2.59005
CONV	9	1.16169
CONV	9	1.38954
CONV	9	2.08589
CONV	9	0.810839
CONV	9	0.676348
CONV	9	0.452387
CONV	9	0.872918
CONV	9	16.3303
CONV	9	6.60241
CONV	9	1.31254
CONV	9	1.82495

## Sheet: Fig 3c
Category	NP Ab Index
MISC	0.279357
MISC	0.364006
MISC	0.227871
MISC	0.258936
MISC	1
MISC	0.15061
MISC	0.113942
MISC	0.277074
MISC	0.403551
MISC	0.321042
MISC	0.397349
MISC	0
CONV	0.0820645
CONV	0.0437694
CONV	0.00465613
CONV	0.00735983
CONV	0.0469166

## Sheet: Fig 3d
	SNX8 Peptide	SNX8 Ab Index
	Ala1	0.535019
	Ala2	0.990555
	Ala3	0.475913
	Ala4	0.564229
	Ala5	0.0238457
	Ala6	0
	Ala7	0.0912198
	Ala8	1
	Ala9	0.935506
	NP Peptide	NP Ab Index
	Ala1	0.989015
	Ala2	1
	Ala3	0.602183
	Ala4	0.600912
	Ala5	0.0328736
	Ala6	0.0387136
	Ala7	0.0267896
	Ala8	0
	Ala9	0.692633
