# Supplementary material for: Molecular mimicry in multisystem inflammatory syndrome in children
Source: Nature. 2024 Aug 7;632(8025):622–9. doi: 10.1038/s41586-024-07722-4 (PMC11324515; doi:10.1038/s41586-024-07722-4)
Supplement: Supplementary file 7 — Source Data Fig. 4 [file 41586_2024_7722_MOESM7_ESM.xlsx]

## Sheet: Fig 4a
Category	ID	Condition	Total percent T
Control	Control 1	SNX8 Pool	0.01588
Control	Control 2	SNX8 Pool	0.00763
Control	Control 3	SNX8 Pool	0.00507
Control	Control 4	SNX8 Pool	0.01797
Control	Control 5	SNX8 Pool	0.00813
Control	Control 6	SNX8 Pool	0.00756
Control	Control 7	SNX8 Pool	0.00312
Control	Control 8	SNX8 Pool	0.014
Control	Control 9	SNX8 Pool	0.00332
Control	Control 10	SNX8 Pool	0.0241
Control	Control 1	Vehicle	0.0095
Control	Control 2	Vehicle	0
Control	Control 3	Vehicle	0.00472
Control	Control 4	Vehicle	0
Control	Control 5	Vehicle	0.00634
Control	Control 6	Vehicle	0
Control	Control 7	Vehicle	0.00416
Control	Control 8	Vehicle	0
Control	Control 9	Vehicle	0
Control	Control 10	Vehicle	0
MIS-C	Pt 1	SNX8 Pool	0.216
MIS-C	Pt 2	SNX8 Pool	0.14
MIS-C	Pt 3	SNX8 Pool	0.21
MIS-C	Pt 4	SNX8 Pool	0.019
MIS-C	Pt 5	SNX8 Pool	0.074
MIS-C	Pt 6	SNX8 Pool	0.045
MIS-C	Pt 7	SNX8 Pool	0.06788
MIS-C	Pt 8	SNX8 Pool	0.509
MIS-C	Pt 9	SNX8 Pool	0.013
MIS-C	Pt 1	Vehicle	0.001
MIS-C	Pt 2	Vehicle	0.001
MIS-C	Pt 3	Vehicle	0.001
MIS-C	Pt 4	Vehicle	0.001
MIS-C	Pt 5	Vehicle	0.028
MIS-C	Pt 6	Vehicle	0.001
MIS-C	Pt 7	Vehicle	0.014
MIS-C	Pt 8	Vehicle	0.001
MIS-C	Pt 9	Vehicle	0.001

## Sheet: Fig 4b
Patient	Label	Stim	Clone Size	Experiment	HLA	Jurkat-TCR ID	Cluster
Patient 1	TRAV12-2_CAVSGGGSYIPTF_TRBV5-6__CASSLNRDRIYNEQFF	None	1	Ex Vivo	A02:06
Patient 1	TRAV1-2_CAVRDSNYQLIW_TRBV6-2__CASSYGGGAGELFF	None	1	Ex Vivo	A02:06
Patient 1	TRAV13-2_CAENIRRPPEGGATNKLIF_TRBV19__CASSIWGQDRGNSPLHF	Peptide	1	Expansion	A02:06
Patient 1	TRAV5_CAVPNQFYF_TRBV7-9__CASSPQGASGELFF	Peptide	1	Expansion	A02:06
Patient 1	TRAV19_CALSEADYGGSQGNLIF_TRBV2__CASSPGTSLTDTQYF	Peptide	1	Expansion	A02:06
Patient 1	TRAV29/DV5_CAASHYNNNDMRF_TRBV19__CASGNPGTILGGTEAFF	Peptide	1	Expansion	A02:06	TCR #1
Patient 1	TRAV8-1_CAVRPGGYNKLIF_TRBV20-1__CSATSENTGELFF	Peptide	1	Expansion	A02:06
Patient 1	TRAV1-2_CAVRDRAAGNNRKLIW_TRBV24-1__CATSDLEGSTDTQYF	Peptide	1	Expansion	A02:06
Patient 2	TRAV12-1_CVVNFGNEKLTF_TRBV27__CASSWGFTYEQYF	None	1	Ex Vivo	A02:06		E
Patient 2	TRAV12-3_CAMSDRSFGNEKLTF_TRBV2__CASSEGGQGKGPQHF	None	1	Ex Vivo	A02:06
Patient 2	TRAV19_CALSEAPGDYKLSF_TRBV20-1__CSARPRQRRGYTF	None	1	Ex Vivo	A02:06
Patient 2	TRAV1-2_CAVKNDYKLSF_TRBV12-3__CASSLIVGGFNQPQHF	None	1	Ex Vivo	A02:06		C
Patient 2	TRAV1-2_CAVKNDYKLSF_TRBV19__CASSIGDDTQYF	None	1	Ex Vivo	A02:06		C
Patient 2	TRAV12-3_CAMANQAGTALIF_TRBV4-1__CASSQLGVGDYGYTF	None	1	Ex Vivo	A02:06
Patient 2	TRAV27_CAGAEGGGSNYKLTF_TRBV12-3__CASSLIVGGFNQPQHF	None	4	Ex Vivo	A02:06		C
Patient 2	TRAV26-2_CILRVGLSGSARQLTF_TRBV12-3__CASSLQGASYNEQFF	None	1	Ex Vivo	A02:06		D
Patient 2	TRAV12-2_CAVREAGTALIF_TRBV13__CASSGQGSPLHF	None	1	Ex Vivo	A02:01
Patient 2	TRAV12-2_CAVEMDSSYKLIF_TRBV29-1__CSVDPPGEYGYTF	None	1	Ex Vivo	A02:06
Patient 2	TRAV26-2_CILRVGLSGSARQLTF_TRBV7-8__CASSSPGAWNTEAFF	None	1	Ex Vivo	A02:06		D
Patient 2	TRAV8-2_CVVSAPYSGYSTLTF_TRBV14__CASSQDGTGYSPLHF	None	1	Ex Vivo	A02:06
Patient 2	TRAV38-2/DV8_CAQEHGGDMRF_TRBV24-1__CATSGRDHTDTQYF	None	1	Ex Vivo	A02:06
Patient 2	TRAV20_CAVQTNNAGNMLTF_TRBV14__CASSLQGWNEQFF	Peptide	193	Expansion	A02:06	TCR #4
Patient 2	TRAV29/DV5_CAASDDGQNFVF_TRBV30__CAWTELNTEAFF	Peptide	1	Expansion	A02:06
Patient 2	TRAV16_CALSLGDSKIIF_TRBV25-1__CASSDQGLSTEAFF	Peptide	3	Expansion	A02:06	TCR #2	A
Patient 2	TRAV1-2_CAVKNDYKLSF_TRBV18__CASSPIKARSIPGELFF	None	1	Ex Vivo	A02:06
Patient 2	TRAV13-2_CAETGTNSGYSTLTF_TRBV25-1__CASSGQGLDTEAFF	Peptide	1	Expansion	A02:06
Patient 2	TRAV1-2_CAVKNDYKLSF_TRBV4-2__CASSQDRGGEQYF	None	1	Ex Vivo	A02:06	TCR #8	C
Patient 2	TRAV1-2_CAVKNDYKLSF_TRBV25-1__CASSAQGVETEAFF	None	6	Ex Vivo	A02:06	TCR #7	C
Patient 2	TRAV16_CALSLGDSKIIF_TRBV14__CASSLQGWNEQFF	Peptide	1	Expansion	A02:06		A
Patient 3	TRAV12-3_CAMSGDYKLSF_TRBV12-5__CARTRRGGNQPQHF	None	1	Ex Vivo	A02:01
Patient 3	TRAV8-4_CAGDTGFQKLVF_TRBV29-1__CSVTGLADSSYNEQFF	Peptide	1	Expansion	A02:01
Patient 3	TRAV24_CAFNPNNARLMF_TRBV2__CASSLAWTEAFF	Peptide	1	Expansion	A02:01	TCR #3
Patient 4	TRAV17_CATGDSGYALNF_TRBV12-3__CASSLARKSDRYGYEQYF	None	1	Ex Vivo	A02:01		B
Patient 4	TRAV17_CATGDSGYALNF_TRBV12-3__CASSPANPDRYYEQYF	None	1	Ex Vivo	A02:01	TCR #6	B
Patient 4	TRAV17_CATGDSGYALNF_TRBV12-3__CASSPPTRDLGTGELFF	None	1	Ex Vivo	A02:01		B
Patient 4	TRAV17_CATGDSGYALNF_TRBV12-3__CASSLIQGLAHEQFF	None	1	Ex Vivo	A02:01		B
Patient 4	TRAV8-6_CAVSDTGRRALTF_TRBV11-2__CASSFSEEQYF	None	2	Ex Vivo	A02:01		B
Patient 4	TRAV17_CATGDSGYALNF_TRBV12-3__CASSFRLAGVWEQYF	None	1	Ex Vivo	A02:01		B
Patient 4	TRAV1-2_CAVRESGYALNF_TRBV5-6__CASSLSRDRVWDTEAFF	None	1	Ex Vivo	A02:01
Patient 4	TRAV8-4_CAVTSPNFGNEKLTF_TRBV24-1__CATSDFWQGSSYNEQFF	None	1	Ex Vivo	A02:01
Patient 4	TRAV17_CAAANQAGTALIF_TRBV12-3__CASSPGLAGATYEQYF	None	1	Ex Vivo	A02:01		B
Patient 4	TRAV21_CAGRDRGSTLGRLYF_TRBV12-4__CASSLSVTGANTGELFF	Peptide	3	Expansion	A02:01	TCR #5
Patient 4	TRAV38-2/DV8_CAYRSARGNAGNMLTF_TRBV20-1__CSARVTDNQPQHF	Peptide	1	Expansion	A02:01
Patient 4	TRAV4_CLVGAANTGFQKLVF_TRBV14__CASSRRITARGVDTQYF	Peptide	1	Expansion	A02:01
Patient 4	TRAV22_CAVAEDTGFQKLVF_TRBV12-3__CASSRSGGRGSTIYF	Peptide	1	Expansion	A02:01
Patient 4	TRAV8-1_CAVTDRGSTLGRLYF_TRBV12-3__CASSPPQTSEPSEQYF	Peptide	2	Expansion	A02:01
Patient 4	TRAV17_CATGDSGYALNF_TRBV11-2__CASSFSEEQYF	None	6	Ex Vivo	A02:01		B
Patient 4	TRAV12-1_CVVLFSDGQKLLF_TRBV3-1__CASSHGTGGYEQYF	None	1	Ex Vivo	A02:01		E

## Sheet: Fig 4c
Patient	HLA	TCR ID	Tetramer(s)	PE-Tet (% Transduced)	SNX8-BV421 neg , MADS-BV421 pos (% PE Pos)	SNX8-BV421 pos , MADS-BV421 pos (% PE Pos)	SNX8-BV421 pos, MADS-BV421 neg (% PE Pos)	SNX8-BV421 neg , MADS-BV421 neg (% PE Pos)
Patient 1	A02:06	TCR #1	MADS	0.15	33.6	0	0.2	66.2
Patient 1	A02:06	TCR #1	Wuhan	0.073	25.8	0.39	1.56	72.3
Patient 1	A02:06	TCR #1	SNX8	0.062	1.61	0.4	19.3	78.7
Patient 1	A02:06	TCR #1	MADS & SNX8	0.076	14.7	17.6	2.56	65.2
Patient 2	A02:06	TCR #2	MADS	60.4	99.8	0.21	0.000865	0.017
Patient 2	A02:06	TCR #2	Wuhan	0.036	52.1	0	2.78	45.1
Patient 2	A02:06	TCR #2	SNX8	0.041	0	0	37.6	62.4
Patient 2	A02:06	TCR #2	MADS & SNX8	61.4	99.6	0.36	0.00098	0.016
Patient 3	A02:01	TCR #3	MADS	0.16	43.8	0.18	0.92	55.1
Patient 3	A02:01	TCR #3	Wuhan	0.1	24.8	0	1.73	73.5
Patient 3	A02:01	TCR #3	SNX8	0.087	0.4	0	8.7	90.9
Patient 3	A02:01	TCR #3	MADS & SNX8	0.25	47.3	2.64	0.66	49.4
Patient 2	A02:06	TCR #4	MADS	6.44	97.8	0.25	0.025	1.93
Patient 2	A02:06	TCR #4	Wuhan	0.1	14	0.26	2.55	83.2
Patient 2	A02:06	TCR #4	SNX8	0.1	0.83	0	9.12	90.1
Patient 2	A02:06	TCR #4	MADS & SNX8	7.26	97.8	0.54	0.03	1.66
Patient 4	A02:01	TCR #5	MADS	0.12	53.7	0	0.74	45.6
Patient 4	A02:01	TCR #5	Wuhan	0.072	31.3	0	0	68.7
Patient 4	A02:01	TCR #5	SNX8	0.057	0	0	3.85	96.2
Patient 4	A02:01	TCR #5	MADS & SNX8	0.15	41.5	3.17	2.11	53.2
Patient 4	A02:01	TCR #6	MADS	0.12	51.2	0	0.93	47.8
Patient 4	A02:01	TCR #6	Wuhan	0.069	24.3	0.58	3.47	71.7
Patient 4	A02:01	TCR #6	SNX8	0.048	0	0	12.5	87.5
Patient 4	A02:01	TCR #6	MADS & SNX8	0.17	50.7	1.16	0.93	47.2
Patient 2	A02:06	TCR #7	MADS	0.044	25	0.78	6.25	68
Patient 2	A02:06	TCR #7	Wuhan	0.053	32.4	1.47	6.62	59.6
Patient 2	A02:06	TCR #7	SNX8	0.058	0.65	0	30.1	69.3
Patient 2	A02:06	TCR #7	MADS & SNX8	0.067	10.8	19.8	5.39	64.1
Patient 2	A02:06	TCR #8	MADS	0.02	56	2.2	3.3	38.5
Patient 2	A02:06	TCR #8	Wuhan	0.023	62.7	0	1.69	35.6
Patient 2	A02:06	TCR #8	SNX8	0.028	0.78	0	41.4	57.8
Patient 2	A02:06	TCR #8	MADS & SNX8	0.04	21.8	29.7	1.21	47.3
Control Replicate 1	A02:01	TCR-null	MADS & SNX8	0.011	10	0	0	90
Control Replicate 2	A02:01	TCR-null	MADS & SNX8	0.023	3.12	0	0	96.9
Control Replicate 3	A02:01	TCR-null	MADS & SNX8	0.038	0	0	0	100
Control Replicate 4	A02:01	TCR-null	MADS & SNX8	0.044	0	0	1.35	98.6
Control Replicate 1	A02:06	TCR-null	MADS & SNX8	0.054	2.17	1.09	2.17	94.6
Control Replicate 2	A02:06	TCR-null	MADS & SNX8	0.075	2.34	2.34	10.2	86.7
Control Replicate 3	A02:06	TCR-null	MADS & SNX8	0.073	3.36	1.68	0.84	94.1
Control Replicate 4	A02:06	TCR-null	MADS & SNX8	0.071	0	3	4	93

## Sheet: Fig 4 Complete TCR Sequences
Experiment	Stimulation	Patient	HLA	CDR3 Beta (nt)	CDR3 Beta (AA)	V Beta Chain	J Beta Chain	CDR3 Alpha (nt)	CDR3 Alpha (AA)	V Alpha Chain	J Alpha Chain	Second CDR3 Alpha (nt)	Second CDR3 Alpha (AA)	Second V Alpha Chain	Second J Alpha Chain
Ex Vivo	None	Patient 1	A02:06	TGTGCCAGCAGCTTAAACCGGGACAGGATCTACAATGAGCAGTTCTTC	CASSLNRDRIYNEQFF	TRBV5-6	TRBJ2-1	TGTGCCGTGAGCGGGGGAGGAAGCTACATACCTACATTT	CAVSGGGSYIPTF	TRAV12-2	TRAJ6
Expansion	MADS and SNX8 Peptides	Patient 1	A02:06	TGCAGTGCTACCTCAGAAAACACCGGGGAGCTGTTTTTT	CSATSENTGELFF	TRBV20-1	TRBJ2-2	TGTGCCGTGAGACCGGGTGGCTACAATAAGCTGATTTTT	CAVRPGGYNKLIF	TRAV8-1	TRAJ4
Expansion	MADS and SNX8 Peptides	Patient 1	A02:06	TGTGCCACCAGTGATTTGGAGGGCTCCACAGATACGCAGTATTTT	CATSDLEGSTDTQYF	TRBV24-1	TRBJ2-3	TGTGCTGTGAGAGATAGGGCGGCTGGCAACAACCGTAAGCTGATTTGG	CAVRDRAAGNNRKLIW	TRAV1-2	TRAJ38
Expansion	MADS and SNX8 Peptides	Patient 1	A02:06	TGTGCCAGCAGAGGACAGGGGGCGTTGAACGAGCAGTACTTC	CASRGQGALNEQYF	TRBV2	TRBJ2-7
Expansion	MADS and SNX8 Peptides	Patient 1	A02:06	TGTGCCAGCAGCCCCCAGGGGGCTAGCGGGGAGCTGTTTTTT	CASSPQGASGELFF	TRBV7-9	TRBJ2-2	TGTGCGGTACCTAACCAGTTCTATTTT	CAVPNQFYF	TRAV5	TRAJ49
Expansion	MADS and SNX8 Peptides	Patient 1	A02:06	TGTGCCAGCAGCTTAGCGGGACTCTACAATGAGCAGTTCTTC	CASSLAGLYNEQFF	TRBV7-9	TRBJ2-1
Expansion	MADS and SNX8 Peptides	Patient 1	A02:06	TGTGCCAGCAGTCCCGGGACTAGTCTCACAGATACGCAGTATTTT	CASSPGTSLTDTQYF	TRBV2	TRBJ2-3	TGTGCTCTGAGTGAGGCGGATTATGGAGGAAGCCAAGGAAATCTCATCTTT	CALSEADYGGSQGNLIF	TRAV19	TRAJ42
Expansion	MADS and SNX8 Peptides	Patient 1	A02:06	TGTGCCAGCAGTGAAGCGGTAGGGGATCCAATCTATGGCTACACCTTC	CASSEAVGDPIYGYTF	TRBV6-1	TRBJ1-2
Expansion	MADS and SNX8 Peptides	Patient 1	A02:06	TGTGCCAGTAGTATCTGGGGTCAAGACAGGGGGAATTCACCCCTCCACTTT	CASSIWGQDRGNSPLHF	TRBV19	TRBJ1-6	TGTGCAGAGAATATAAGGCGCCCTCCCGAAGGTGGTGCTACAAACAAGCTCATCTTT	CAENIRRPPEGGATNKLIF	TRAV13-2	TRAJ32
Expansion	MADS and SNX8 Peptides	Patient 1	A02:06	TGTGCCAGTGGAAATCCCGGGACGATCCTAGGCGGCACTGAAGCTTTCTTT	CASGNPGTILGGTEAFF	TRBV19	TRBJ1-1	TGTGCAGCAAGCCATTACAATAACAATGACATGCGCTTT	CAASHYNNNDMRF	TRAV29DV5	TRAJ43	TGTGCTCTGAGTGCGGTAACTCAGGGCGGATCTGAAAAGCTGGTCTTT	CALSAVTQGGSEKLVF	TRAV19	TRAJ57
Expansion	MADS and SNX8 Peptides	Patient 1	A02:06					TGTGCTCTGAGTGAGGCACGAAATGCAGGCAACATGCTCACCTTT	CALSEARNAGNMLTF	TRAV19	TRAJ39
Expansion	MADS and SNX8 Peptides	Patient 1	A02:06					TGTGCTGTGGCCTCAGGGGATAGCAACTATCAGTTAATCTGG	CAVASGDSNYQLIW	TRAV8-3	TRAJ33
Expansion	MADS and SNX8 Peptides	Patient 1	A02:06					TGTGCGGTACCTAACCAGTTCTATTTT	CAVPNQFYF	TRAV5	TRAJ49
Expansion	No Peptide Control	Patient 1	A02:06	TGCAGTGCTGGGGACTACACCTACGAGCAGTACTTC	CSAGDYTYEQYF	TRBV20-1	TRBJ2-7	TGTGCAGGAGGGGATAGCAACTATCAGTTAATCTGG	CAGGDSNYQLIW	TRAV27	TRAJ33
Expansion	No Peptide Control	Patient 1	A02:06	TGCAGTGCTTACTCCGGGACTAGCGGTTACAATGAGCAGTTCTTC	CSAYSGTSGYNEQFF	TRBV20-1	TRBJ2-1	TGTGCTCTGAGTGGAAGCGACTACAAGCTCAGCTTT	CALSGSDYKLSF	TRAV19	TRAJ20
Expansion	No Peptide Control	Patient 1	A02:06	TGCGCCAGCAGCCAAGAAACCTACAATGAGCAGTTCTTC	CASSQETYNEQFF	TRBV4-1	TRBJ2-1	TGTGCTGTGGGTGCAAATAACTATGGTCAGAATTTTGTCTTT	CAVGANNYGQNFVF	TRAV8-3	TRAJ26
Expansion	No Peptide Control	Patient 1	A02:06	TGCGCCAGCAGCCAAGATCGTAGCGGGGCCTCTGAGCAGTTCTTC	CASSQDRSGASEQFF	TRBV4-1	TRBJ2-1	TGTGCTGTGAAAGCTGCAGGCAACAAGCTAACTTTT	CAVKAAGNKLTF	TRAV1-2	TRAJ17
Expansion	No Peptide Control	Patient 1	A02:06	TGCGCCAGCAGCCAGACAGGGGGCTACGAGCAGTACTTC	CASSQTGGYEQYF	TRBV4-1	TRBJ2-7	TGTGCTCTGGGGGGGAATAGTGGAGGTAGCAACTATAAACTGACATTT	CALGGNSGGSNYKLTF	TRAV9-2	TRAJ53
Expansion	No Peptide Control	Patient 1	A02:06	TGTGCCACCAGCAGAGCGGGAGTCAGGAATGAGCAGTTCTTC	CATSRAGVRNEQFF	TRBV15	TRBJ2-1	TGCCTCGTGGCTCGGGGGGATAGCAGCTATAAATTGATCTTC	CLVARGDSSYKLIF	TRAV4	TRAJ12
Expansion	No Peptide Control	Patient 1	A02:06	TGTGCCACCATGGACGGGTCCTACGAGCAGTACTTC	CATMDGSYEQYF	TRBV27	TRBJ2-7	TGTGCTGTGGTCAGTAATGCAGGCAACATGCTCACCTTT	CAVVSNAGNMLTF	TRAV8-3	TRAJ39
Expansion	No Peptide Control	Patient 1	A02:06	TGTGCCACCTTGGCAGCGGGACTCAATGAGCAGTTCTTC	CATLAAGLNEQFF	TRBV2	TRBJ2-1	TGTGCGATCCGAGAGGGAGCCAATAGTAAGCTGACATTT	CAIREGANSKLTF	TRAV38-1	TRAJ56
Expansion	No Peptide Control	Patient 1	A02:06	TGTGCCAGCAGCCAAGGGGAGGGGGACAGGGGGTACGAGCAGTACTTC	CASSQGEGDRGYEQYF	TRBV7-9	TRBJ2-7	TGTGCTGTGAGAGACCCTGCTTTCTACAAATACATCTTT	CAVRDPAFYKYIF	TRAV3	TRAJ40
Expansion	No Peptide Control	Patient 1	A02:06	TGTGCCAGCAGCCCCGGAGGGGGTTTGAGCACTGAAGCTTTCTTT	CASSPGGGLSTEAFF	TRBV5-6	TRBJ1-1	TGTGCCGTGAACGAGGACACCGACAAGCTCATCTTT	CAVNEDTDKLIF	TRAV12-2	TRAJ34
Expansion	No Peptide Control	Patient 1	A02:06	TGTGCCAGCAGCCGGACGACAGTCGGGTTGGAAAAACTGTTTTTT	CASSRTTVGLEKLFF	TRBV2	TRBJ1-4	TGTGGAGCAGACAAGGCCCCCCCCAATAATGCAGGCAACATGCTCACCTTT	CGADKAPPNNAGNMLTF	TRAV34	TRAJ39
Expansion	No Peptide Control	Patient 1	A02:06	TGTGCCAGCAGCCTGGGAGGTGGGGCGGCTAACTATGGCTACACCTTC	CASSLGGGAANYGYTF	TRBV5-6	TRBJ1-2	TGTGCAGCAAGTATCCCCCTCTGGGCTGGGAGTTACCAACTCACTTTC	CAASIPLWAGSYQLTF	TRAV13-1	TRAJ28
Expansion	No Peptide Control	Patient 1	A02:06	TGTGCCAGCAGCGCCGAGGGTTATCAGCCCCAGCATTTT	CASSAEGYQPQHF	TRBV5-5	TRBJ1-5	TGCATCGTCAGAGTCGTCTCTACCTCCTACGACAAGGTGATATTT	CIVRVVSTSYDKVIF	TRAV26-1	TRAJ50
Expansion	No Peptide Control	Patient 1	A02:06	TGTGCCAGCAGCGTAGCTGGGGCAGGGAAAGGAGAGACCCAGTACTTC	CASSVAGAGKGETQYF	TRBV9	TRBJ2-5	TGTGCTGTGGCCTTGGATAGCAACTATCAGTTAATCTGG	CAVALDSNYQLIW	TRAV8-3	TRAJ33
Expansion	No Peptide Control	Patient 1	A02:06	TGTGCCAGCAGCTCGGGACAGGGCCTGAAAGGAGGCTACACCTTC	CASSSGQGLKGGYTF	TRBV7-2	TRBJ1-2	TGTGCCGTTCCTTCATCAGGAGGAAGCTACATACCTACATTT	CAVPSSGGSYIPTF	TRAV8-1	TRAJ6
Expansion	No Peptide Control	Patient 1	A02:06	TGTGCCAGCAGCTCTAGCGGGAGTAGGAACGAGCAGTACTTC	CASSSSGSRNEQYF	TRBV7-2	TRBJ2-7	TGTGCTTTCATGAAGGGATATGGTGGTGCTACAAACAAGCTCATCTTT	CAFMKGYGGATNKLIF	TRAV38-1	TRAJ32
Expansion	No Peptide Control	Patient 1	A02:06	TGTGCCAGCAGCTTATCCGGTGACAGGGGGTTTACTGAAGCTTTCTTT	CASSLSGDRGFTEAFF	TRBV13	TRBJ1-1	TGTGCCGCAGGAAGCCAAGGAAATCTCATCTTT	CAAGSQGNLIF	TRAV8-1	TRAJ42
Expansion	No Peptide Control	Patient 1	A02:06	TGTGCCAGCAGCTTGCCCGGACTAGCGGGAGTTGGTGAGCAGTACTTC	CASSLPGLAGVGEQYF	TRBV7-8	TRBJ2-7	TGTGCAATGAGAGAGGGCGAAGGGTCAGGAAACACACCTCTTGTCTTT	CAMREGEGSGNTPLVF	TRAV14DV4	TRAJ29
Expansion	No Peptide Control	Patient 1	A02:06	TGTGCCAGCAGGGACCCGGGAATTTCTTTTGGCTACACCTTC	CASRDPGISFGYTF	TRBV27	TRBJ1-2	TGTGCTGTGGACCAGGCAGGAACTGCTCTGATCTTT	CAVDQAGTALIF	TRAV22	TRAJ15
Expansion	No Peptide Control	Patient 1	A02:06	TGTGCCAGCAGGGGGTGGGGGACGGGAGGGGGTGAGCAGTTCTTC	CASRGWGTGGGEQFF	TRBV2	TRBJ2-1	TGTGCAGCAAGCGACCGGTTTTCAGATGGCCAGAAGCTGCTCTTT	CAASDRFSDGQKLLF	TRAV29DV5	TRAJ16
Expansion	No Peptide Control	Patient 1	A02:06	TGTGCCAGCAGGTCAGAAGCGTTTCCATACGAGCAGTACTTC	CASRSEAFPYEQYF	TRBV9	TRBJ2-7	TGTGCCGTGAGGTTATCTGAAAAGCTGGTCTTT	CAVRLSEKLVF	TRAV12-2	TRAJ57
Expansion	No Peptide Control	Patient 1	A02:06	TGTGCCAGCAGTACATACAGGGGAGATGAAAAACTGTTTTTT	CASSTYRGDEKLFF	TRBV27	TRBJ1-4	TGTGCAGGAACCCCGAACACCGGTAACCAGTTCTATTTT	CAGTPNTGNQFYF	TRAV27	TRAJ49
Expansion	No Peptide Control	Patient 1	A02:06	TGTGCCAGCAGTCCGCCGACAGGGCCGGCCAGTGCAGATACGCAGTATTTT	CASSPPTGPASADTQYF	TRBV12-4	TRBJ2-3	TGTGCAGCAAGCGCGGGCAATGACATGCGCTTT	CAASAGNDMRF	TRAV29DV5	TRAJ43
Expansion	No Peptide Control	Patient 1	A02:06	TGTGCCAGCAGTGGATCCCCGGGCCTTTATGGCTACACCTTC	CASSGSPGLYGYTF	TRBV27	TRBJ1-2	TGTGCTGTGCAGGTCGGTAGCAACTATAAACTGACATTT	CAVQVGSNYKLTF	TRAV20	TRAJ53
Expansion	No Peptide Control	Patient 1	A02:06	TGTGCCAGCATGGGTACTGAAGCTTTCTTT	CASMGTEAFF	TRBV6-5	TRBJ1-1	TGTGCCTTTCATAATAATGCAGGCAACATGCTCACCTTT	CAFHNNAGNMLTF	TRAV24	TRAJ39
Expansion	No Peptide Control	Patient 1	A02:06	TGTGCCAGCCGGCCCGGGACTGACACCGGGGAGCTGTTTTTT	CASRPGTDTGELFF	TRBV24-1	TRBJ2-2	TGTGCTGTGCATGGGGTAGGCGACTACAAGCTCAGCTTT	CAVHGVGDYKLSF	TRAV20	TRAJ20	TGTGCAGCACTTCTCATTGGCTCTGGCAACACAGGCAAACTAATCTTT	CAALLIGSGNTGKLIF	TRAV23DV6	TRAJ37
Expansion	No Peptide Control	Patient 1	A02:06	TGTGCCAGTAGTACCGGGTCATACAATGAGCAGTTCTTC	CASSTGSYNEQFF	TRBV19	TRBJ2-1	TGTGTGTCCCCCTCCCCCTTGGCTGGCAACAACCGTAAGCTGATTTGG	CVSPSPLAGNNRKLIW	TRAV12-1	TRAJ38
Expansion	No Peptide Control	Patient 1	A02:06	TGTGCCAGTAGTATAGAGTATAAGGGAGTGAACACTGAAGCTTTCTTT	CASSIEYKGVNTEAFF	TRBV19	TRBJ1-1	TGTGCTACCTCTAACGACTACAAGCTCAGCTTT	CATSNDYKLSF	TRAV8-4	TRAJ20	TGTGCTCTGGCGGGCAGGAGAGCACTTACTTTT	CALAGRRALTF	TRAV19	TRAJ5
Expansion	No Peptide Control	Patient 1	A02:06	TGTGCCAGTAGTATATCCGTACTCTGGGATTCACCCCTCCACTTT	CASSISVLWDSPLHF	TRBV19	TRBJ1-6	TGTGCTCTGAGCCTGCTCTCTGGGGCTGGGAGTTACCAACTCACTTTC	CALSLLSGAGSYQLTF	TRAV19	TRAJ28
Expansion	No Peptide Control	Patient 1	A02:06	TGTGCCAGTAGTATCCAAACAGGGGCCGATTCACCCCTCCACTTT	CASSIQTGADSPLHF	TRBV19	TRBJ1-6	TGTGCTCTAGAGGGCACCAATGCAGGCAAATCAACCTTT	CALEGTNAGKSTF	TRAV6	TRAJ27
Expansion	No Peptide Control	Patient 1	A02:06	TGTGCCAGTAGTATTGGGGGGAACACTGAAGCTTTCTTT	CASSIGGNTEAFF	TRBV19	TRBJ1-1	TGTGCTGCGCGGAATAACAATGCCAGACTCATGTTT	CAARNNNARLMF	TRAV21	TRAJ31
Expansion	No Peptide Control	Patient 1	A02:06	TGTGCCAGTGGGGAGTGGGACAATCAGCCCCAGCATTTT	CASGEWDNQPQHF	TRBV6-5	TRBJ1-5	TGTGCAGGGCCCCCTGCAGGCAACAAGCTAACTTTT	CAGPPAGNKLTF	TRAV25	TRAJ17
Expansion	No Peptide Control	Patient 1	A02:06	TGTGCCTGGAGTTTGGAAACCGGGGAGCTGTTTTTT	CAWSLETGELFF	TRBV30	TRBJ2-2	TGTGCTCTGGAGGAGGTGGAGGGAAAGGGTCGGGGTGCTGACGGACTCACCTTT	CALEEVEGKGRGADGLTF	TRAV19	TRAJ45
Expansion	No Peptide Control	Patient 1	A02:06					TGTGCTCAAACCCCTATGTATTCAGGAGGAGGTGCTGACGGACTCACCTTT	CAQTPMYSGGGADGLTF	TRAV38-2DV8	TRAJ45
Expansion	No Peptide Control	Patient 1	A02:06					TGCGCTGTGCCTGATATACTCACGGGAGGAGGAAACAAACTCACCTTT	CAVPDILTGGGNKLTF	TRAV1-1	TRAJ10	TGTGCAATCGCCCTTTCAGGAAACACACCTCTTGTCTTT	CAIALSGNTPLVF	TRAV12-3	TRAJ29
Expansion	No Peptide Control	Patient 1	A02:06					TGTGTGGTGAGCGCCCTTTATAACACCGACAAGCTCATCTTT	CVVSALYNTDKLIF	TRAV10	TRAJ34
Ex Vivo	None	Patient 2	A02:06	TGCAGCGTTGACCCCCCAGGGGAGTATGGCTACACCTTC	CSVDPPGEYGYTF	TRBV29-1	TRBJ1-2	TGTGCCGTAGAAATGGATAGCAGCTATAAATTGATCTTC	CAVEMDSSYKLIF	TRAV12-2	TRAJ12	TGCATCCTGAGAGTGGGACTTTCTGGTTCTGCAAGGCAACTGACCTTT	CILRVGLSGSARQLTF	TRAV26-2	TRAJ22
Ex Vivo	None	Patient 2	A02:06	TGCAGTGCTAGACCCCGGCAGAGACGGGGCTACACCTTC	CSARPRQRRGYTF	TRBV20-1	TRBJ1-2	TGTGCTCTGAGTGAGGCGCCCGGCGACTACAAGCTCAGCTTT	CALSEAPGDYKLSF	TRAV19	TRAJ20
Ex Vivo	None	Patient 2	A02:06	TGCGCCAGCAGCCAAGAAGACGTCGGGCGCTACTCTGGAAACACCATATATTTT	CASSQEDVGRYSGNTIYF	TRBV4-1	TRBJ1-3
Ex Vivo	None	Patient 2	A02:06	TGCGCCAGCAGCCAATTAGGGGTTGGGGACTATGGCTACACCTTC	CASSQLGVGDYGYTF	TRBV4-1	TRBJ1-2	TGTGCAATGGCCAACCAGGCAGGAACTGCTCTGATCTTT	CAMANQAGTALIF	TRAV12-3	TRAJ15
Ex Vivo	None	Patient 2	A02:06	TGTGCCACCAGTGGCAGGGACCACACAGATACGCAGTATTTT	CATSGRDHTDTQYF	TRBV24-1	TRBJ2-3	TGTGCTCAGGAACACGGTGGCGACATGCGCTTT	CAQEHGGDMRF	TRAV38-2DV8	TRAJ43	TATGCTCAGGAACACGGTGGCGACATGCGCTTT	YAQEHGGDMRF	TRAV38-2DV8	TRAJ43
Ex Vivo	None	Patient 2	A02:06	TGTGCCAGCAGCCAAGATCGAGGCGGCGAGCAGTACTTC	CASSQDRGGEQYF	TRBV4-2	TRBJ2-7	TGTGCTGTGAAGAACGACTACAAGCTCAGCTTT	CAVKNDYKLSF	TRAV1-2	TRAJ20	TGTGCTGTGAAGAACGACTACAAGCTCAGCTTT	CAVKNDYKLSF	TRAV1-2	TRAJ20
Ex Vivo	None	Patient 2	A02:06	TGTGCCAGCAGCCAAGATGGGACAGGGTACTCACCCCTCCACTTT	CASSQDGTGYSPLHF	TRBV14	TRBJ1-6	TGTGTTGTGAGTGCCCCTTATTCAGGATACAGCACCCTCACCTTT	CVVSAPYSGYSTLTF	TRAV8-2	TRAJ11
Ex Vivo	None	Patient 2	A02:06	TGTGCCAGCAGCCCTCAGGGTACCATCACAACCCTCCACTTT	CASSPQGTITTLHF	TRBV25-1	TRBJ1-6
Ex Vivo	None	Patient 2	A02:06	TGTGCCAGCAGCCTACAGGGGGCCTCCTACAATGAGCAGTTCTTC	CASSLQGASYNEQFF	TRBV12-3	TRBJ2-1	TGCATCCTGAGAGTGGGACTTTCTGGTTCTGCAAGGCAACTGACCTTT	CILRVGLSGSARQLTF	TRAV26-2	TRAJ22
Ex Vivo	None	Patient 2	A02:06	TGTGCCAGCAGCGGACAGGGTTCACCCCTCCACTTT	CASSGQGSPLHF	TRBV13	TRBJ1-6	TGTGCCGTGAGGGAGGCAGGAACTGCTCTGATCTTT	CAVREAGTALIF	TRAV12-2	TRAJ15	TGTGCTGTGAAGAACGACTACAAGCTCAGCTTT	CAVKNDYKLSF	TRAV1-2	TRAJ20
Ex Vivo	None	Patient 2	A02:06	TGTGCCAGCAGCTCCCCAGGCGCATGGAACACTGAAGCTTTCTTT	CASSSPGAWNTEAFF	TRBV7-8	TRBJ1-1	TGCATCCTGAGAGTGGGACTTTCTGGTTCTGCAAGGCAACTGACCTTT	CILRVGLSGSARQLTF	TRAV26-2	TRAJ22
Ex Vivo	None	Patient 2	A02:06	TGTGCCAGCAGTGAGGGGGGGCAGGGGAAGGGGCCCCAGCATTTT	CASSEGGQGKGPQHF	TRBV2	TRBJ1-5	TGTGCAATGAGCGATCGGAGCTTTGGAAATGAGAAATTAACCTTT	CAMSDRSFGNEKLTF	TRAV12-3	TRAJ48	TGTGCTGTGAAGAACGACTACAAGCTCAGCTTT	CAVKNDYKLSF	TRAV1-2	TRAJ20
Ex Vivo	None	Patient 2	A02:06	TGTGCCAGCAGTGCACAGGGGGTAGAGACTGAAGCTTTCTTT	CASSAQGVETEAFF	TRBV25-1	TRBJ1-1	TGTGCTGTGAAGAACGACTACAAGCTCAGCTTT	CAVKNDYKLSF	TRAV1-2	TRAJ20
Ex Vivo	None	Patient 2	A02:06	TGTGCCAGCAGTGCACAGGGGGTAGAGACTGAAGCTTTCTTT	CASSAQGVETEAFF	TRBV25-1	TRBJ1-1	TGTGCTGTGAAGAACGACTACAAGCTCAGCTTT	CAVKNDYKLSF	TRAV1-2	TRAJ20	TGTGCTACGGACAGGGGATACAGCACCCTCACCTTT	CATDRGYSTLTF	TRAV17	TRAJ11
Ex Vivo	None	Patient 2	A02:06	TGTGCCAGCAGTGCACAGGGGGTAGAGACTGAAGCTTTCTTT	CASSAQGVETEAFF	TRBV25-1	TRBJ1-1	TGTGCTGTGAAGAACGACTACAAGCTCAGCTTT	CAVKNDYKLSF	TRAV1-2	TRAJ20	TGTGCTACGGACAGGGGATACAGCACCCTCACCTTT	CATDRGYSTLTF	TRAV17	TRAJ11
Ex Vivo	None	Patient 2	A02:06	TGTGCCAGCAGTGCACAGGGGGTAGAGACTGAAGCTTTCTTT	CASSAQGVETEAFF	TRBV25-1	TRBJ1-1	TGTGCTGTGAAGAACGACTACAAGCTCAGCTTT	CAVKNDYKLSF	TRAV1-2	TRAJ20	TGTGCTACGGACAGGGGATACAGCACCCTCACCTTT	CATDRGYSTLTF	TRAV17	TRAJ11
Ex Vivo	None	Patient 2	A02:06	TGTGCCAGCAGTGCACAGGGGGTAGAGACTGAAGCTTTCTTT	CASSAQGVETEAFF	TRBV25-1	TRBJ1-1	TGTGCTGTGAAGAACGACTACAAGCTCAGCTTT	CAVKNDYKLSF	TRAV1-2	TRAJ20	TGCATCCTGAGAGTGGGACTTTCTGGTTCTGCAAGGCAACTGACCTTT	CILRVGLSGSARQLTF	TRAV26-2	TRAJ22
Ex Vivo	None	Patient 2	A02:06	TGTGCCAGCAGTGCACAGGGGGTAGAGACTGAAGCTTTCTTT	CASSAQGVETEAFF	TRBV25-1	TRBJ1-1	TGTGCTGTGAAGAACGACTACAAGCTCAGCTTT	CAVKNDYKLSF	TRAV1-2	TRAJ20	TGCATCCTGAGAGTGGGACTTTCTGGTTCTGCAAGGCAACTGACCTTT	CILRVGLSGSARQLTF	TRAV26-2	TRAJ22
Ex Vivo	None	Patient 2	A02:06	TGTGCCAGCAGTGCGACAGGGGTCTCGAACACTGAAGCTTTCTTT	CASSATGVSNTEAFF	TRBV25-1	TRBJ1-1					TGTGTTGTGAGTGATCATGGAGGAGGTGCTGACGGACTCACCTTT	CVVSDHGGGADGLTF	TRAV8-2	TRAJ45
Ex Vivo	None	Patient 2	A02:06	TGTGCCAGCAGTGGGGGACAGGGGGCAAGAGATACGCAGTATTTT	CASSGGQGARDTQYF	TRBV12-3	TRBJ2-3
Ex Vivo	None	Patient 2	A02:06	TGTGCCAGCAGTTATGGGGGAGGCGCCGGGGAGCTGTTTTTT	CASSYGGGAGELFF	TRBV6-2	TRBJ2-2	TGTGCTGTGAGAGATAGCAACTATCAGTTAATCTGG	CAVRDSNYQLIW	TRAV1-2	TRAJ33
Ex Vivo	None	Patient 2	A02:06	TGTGCCAGCAGTTTAATTGTGGGGGGTTTTAACCAGCCCCAGCATTTT	CASSLIVGGFNQPQHF	TRBV12-3	TRBJ1-5	TGTGCAGGAGCTGAGGGTGGAGGTAGCAACTATAAACTGACATTT	CAGAEGGGSNYKLTF	TRAV27	TRAJ53
Ex Vivo	None	Patient 2	A02:06	TGTGCCAGCAGTTTAATTGTGGGGGGTTTTAACCAGCCCCAGCATTTT	CASSLIVGGFNQPQHF	TRBV12-3	TRBJ1-5	TGTGCAGGAGCTGAGGGTGGAGGTAGCAACTATAAACTGACATTT	CAGAEGGGSNYKLTF	TRAV27	TRAJ53
Ex Vivo	None	Patient 2	A02:06	TGTGCCAGCAGTTTAATTGTGGGGGGTTTTAACCAGCCCCAGCATTTT	CASSLIVGGFNQPQHF	TRBV12-3	TRBJ1-5	TGTGCTGTGAAGAACGACTACAAGCTCAGCTTT	CAVKNDYKLSF	TRAV1-2	TRAJ20	TGTGCTACGGACAGGGGATACAGCACCCTCACCTTT	CATDRGYSTLTF	TRAV17	TRAJ11
Ex Vivo	None	Patient 2	A02:06	TGTGCCAGCAGTTTAATTGTGGGGGGTTTTAACCAGCCCCAGCATTTT	CASSLIVGGFNQPQHF	TRBV12-3	TRBJ1-5
Ex Vivo	None	Patient 2	A02:06	TGTGCCAGCTCACCGATAAAGGCCAGGTCAATCCCCGGGGAGCTGTTTTTT	CASSPIKARSIPGELFF	TRBV18	TRBJ2-2	TGTGCTGTGAAGAACGACTACAAGCTCAGCTTT	CAVKNDYKLSF	TRAV1-2	TRAJ20	TGTGCTACGGACAGGGGATACAGCACCCTCACCTTT	CATDRGYSTLTF	TRAV17	TRAJ11
Ex Vivo	None	Patient 2	A02:06	TGTGCCAGCTCGTGGGGTTTCACCTACGAGCAGTACTTC	CASSWGFTYEQYF	TRBV27	TRBJ2-7	TGTGTGGTGAACTTTGGAAATGAGAAATTAACCTTT	CVVNFGNEKLTF	TRAV12-1	TRAJ48
Ex Vivo	None	Patient 2	A02:06	TGTGCCAGTAGTATAGATTGGGGAAACGAGCAGTACTTC	CASSIDWGNEQYF	TRBV19	TRBJ2-7
Ex Vivo	None	Patient 2	A02:06	TGTGCCAGTAGTATAGGGGATGATACGCAGTATTTT	CASSIGDDTQYF	TRBV19	TRBJ2-3	TGTGCTGTGAAGAACGACTACAAGCTCAGCTTT	CAVKNDYKLSF	TRAV1-2	TRAJ20	TGTGCTACGGACAGGGGATACAGCACCCTCACCTTT	CATDRGYSTLTF	TRAV17	TRAJ11
Ex Vivo	None	Patient 2	A02:06					TGTGCTACCTCGTATTCAGGAGGAGGTGCTGACGGACTCACCTTT	CATSYSGGGADGLTF	TRAV17	TRAJ45	TGTGCTGTGAGGCCCCTAGGAGGAAGCCAAGGAAATCTCATCTTT	CAVRPLGGSQGNLIF	TRAV21	TRAJ42
Ex Vivo	None	Patient 2	A02:06					TGCATCCTGAGAGTGGGACTTTCTGGTTCTGCAAGGCAACTGACCTTT	CILRVGLSGSARQLTF	TRAV26-2	TRAJ22
Ex Vivo	None	Patient 2	A02:06					TGCATCCTGAGAGTGGGACTTTCTGGTTCTGCAAGGCAACTGACCTTT	CILRVGLSGSARQLTF	TRAV26-2	TRAJ22
Expansion	MADS and SNX8 Peptides	Patient 2	A02:06	CGTGCCAGCAGCTTACAGGGTTGGAATGAGCAGTTCTTC	RASSLQGWNEQFF	TRBV14	TRBJ2-1	TGTGCTGTGCAGACGAATAATGCAGGCAACATGCTCACCTTT	CAVQTNNAGNMLTF	TRAV20	TRAJ39
Expansion	MADS and SNX8 Peptides	Patient 2	A02:06	TGTGCCAGCAGCTTACAGGGTTGGAATGAGCAGTTCTTC	CASSLQGWNEQFF	TRBV14	TRBJ2-1	TGTGCTCTAAGTCTGGGGGATTCCAAGATAATCTTT	CALSLGDSKIIF	TRAV16	TRAJ3	TGTGCTGTGCAGACGAATAATGCAGGCAACATGCTCACCTTT	CAVQTNNAGNMLTF	TRAV20	TRAJ39
Expansion	MADS and SNX8 Peptides	Patient 2	A02:06	TGTGCCAGCAGCTTACAGGGTTGGAATGAGCAGTTCTTC	CASSLQGWNEQFF	TRBV14	TRBJ2-1	TGTGCTGTGCAGACGAATAATGCAGGCAACATGCTCACCTTT	CAVQTNNAGNMLTF	TRAV20	TRAJ39
Expansion	MADS and SNX8 Peptides	Patient 2	A02:06	TGTGCCAGCAGCTTACAGGGTTGGAATGAGCAGTTCTTC	CASSLQGWNEQFF	TRBV14	TRBJ2-1	TGTGCTGTGCAGACGAATAATGCAGGCAACATGCTCACCTTT	CAVQTNNAGNMLTF	TRAV20	TRAJ39
Expansion	MADS and SNX8 Peptides	Patient 2	A02:06	TGTGCCAGCAGCTTACAGGGTTGGAATGAGCAGTTCTTC	CASSLQGWNEQFF	TRBV14	TRBJ2-1	TGTGCTGTGCAGACGAATAATGCAGGCAACATGCTCACCTTT	CAVQTNNAGNMLTF	TRAV20	TRAJ39
Expansion	MADS and SNX8 Peptides	Patient 2	A02:06	TGTGCCAGCAGCTTACAGGGTTGGAATGAGCAGTTCTTC	CASSLQGWNEQFF	TRBV14	TRBJ2-1	TGTGCTGTGCAGACGAATAATGCAGGCAACATGCTCACCTTT	CAVQTNNAGNMLTF	TRAV20	TRAJ39
Expansion	MADS and SNX8 Peptides	Patient 2	A02:06	TGTGCCAGCAGCTTACAGGGTTGGAATGAGCAGTTCTTC	CASSLQGWNEQFF	TRBV14	TRBJ2-1	TGTGCTGTGCAGACGAATAATGCAGGCAACATGCTCACCTTT	CAVQTNNAGNMLTF	TRAV20	TRAJ39
Expansion	MADS and SNX8 Peptides	Patient 2	A02:06	TGTGCCAGCAGCTTACAGGGTTGGAATGAGCAGTTCTTC	CASSLQGWNEQFF	TRBV14	TRBJ2-1	TGTGCTGTGCAGACGAATAATGCAGGCAACATGCTCACCTTT	CAVQTNNAGNMLTF	TRAV20	TRAJ39
Expansion	MADS and SNX8 Peptides	Patient 2	A02:06	TGTGCCAGCAGCTTACAGGGTTGGAATGAGCAGTTCTTC	CASSLQGWNEQFF	TRBV14	TRBJ2-1	TGTGCTGTGCAGACGAATAATGCAGGCAACATGCTCACCTTT	CAVQTNNAGNMLTF	TRAV20	TRAJ39
Expansion	MADS and SNX8 Peptides	Patient 2	A02:06	TGTGCCAGCAGCTTACAGGGTTGGAATGAGCAGTTCTTC	CASSLQGWNEQFF	TRBV14	TRBJ2-1	TGTGCTGTGCAGACGAATAATGCAGGCAACATGCTCACCTTT	CAVQTNNAGNMLTF	TRAV20	TRAJ39
Expansion	MADS and SNX8 Peptides	Patient 2	A02:06	TGTGCCAGCAGCTTACAGGGTTGGAATGAGCAGTTCTTC	CASSLQGWNEQFF	TRBV14	TRBJ2-1	TGTGCTGTGCAGACGAATAATGCAGGCAACATGCTCACCTTT	CAVQTNNAGNMLTF	TRAV20	TRAJ39
Expansion	MADS and SNX8 Peptides	Patient 2	A02:06	TGTGCCAGCAGCTTACAGGGTTGGAATGAGCAGTTCTTC	CASSLQGWNEQFF	TRBV14	TRBJ2-1	TGTGCTGTGCAGACGAATAATGCAGGCAACATGCTCACCTTT	CAVQTNNAGNMLTF	TRAV20	TRAJ39
Expansion	MADS and SNX8 Peptides	Patient 2	A02:06	TGTGCCAGCAGCTTACAGGGTTGGAATGAGCAGTTCTTC	CASSLQGWNEQFF	TRBV14	TRBJ2-1	TGTGCTGTGCAGACGAATAATGCAGGCAACATGCTCACCTTT	CAVQTNNAGNMLTF	TRAV20	TRAJ39
Expansion	MADS and SNX8 Peptides	Patient 2	A02:06	TGTGCCAGCAGCTTACAGGGTTGGAATGAGCAGTTCTTC	CASSLQGWNEQFF	TRBV14	TRBJ2-1	TGTGCTGTGCAGACGAATAATGCAGGCAACATGCTCACCTTT	CAVQTNNAGNMLTF	TRAV20	TRAJ39
Expansion	MADS and SNX8 Peptides	Patient 2	A02:06	TGTGCCAGCAGCTTACAGGGTTGGAATGAGCAGTTCTTC	CASSLQGWNEQFF	TRBV14	TRBJ2-1	TGTGCTGTGCAGACGAATAATGCAGGCAACATGCTCACCTTT	CAVQTNNAGNMLTF	TRAV20	TRAJ39
Expansion	MADS and SNX8 Peptides	Patient 2	A02:06	TGTGCCAGCAGCTTACAGGGTTGGAATGAGCAGTTCTTC	CASSLQGWNEQFF	TRBV14	TRBJ2-1	TGTGCTGTGCAGACGAATAATGCAGGCAACATGCTCACCTTT	CAVQTNNAGNMLTF	TRAV20	TRAJ39
Expansion	MADS and SNX8 Peptides	Patient 2	A02:06	TGTGCCAGCAGCTTACAGGGTTGGAATGAGCAGTTCTTC	CASSLQGWNEQFF	TRBV14	TRBJ2-1	TGTGCTGTGCAGACGAATAATGCAGGCAACATGCTCACCTTT	CAVQTNNAGNMLTF	TRAV20	TRAJ39
Expansion	MADS and SNX8 Peptides	Patient 2	A02:06	TGTGCCAGCAGCTTACAGGGTTGGAATGAGCAGTTCTTC	CASSLQGWNEQFF	TRBV14	TRBJ2-1	TGTGCTGTGCAGACGAATAATGCAGGCAACATGCTCACCTTT	CAVQTNNAGNMLTF	TRAV20	TRAJ39
Expansion	MADS and SNX8 Peptides	Patient 2	A02:06	TGTGCCAGCAGCTTACAGGGTTGGAATGAGCAGTTCTTC	CASSLQGWNEQFF	TRBV14	TRBJ2-1	TGTGCTGTGCAGACGAATAATGCAGGCAACATGCTCACCTTT	CAVQTNNAGNMLTF	TRAV20	TRAJ39
Expansion	MADS and SNX8 Peptides	Patient 2	A02:06	TGTGCCAGCAGCTTACAGGGTTGGAATGAGCAGTTCTTC	CASSLQGWNEQFF	TRBV14	TRBJ2-1	TGTGCTGTGCAGACGAATAATGCAGGCAACATGCTCACCTTT	CAVQTNNAGNMLTF	TRAV20	TRAJ39
Expansion	MADS and SNX8 Peptides	Patient 2	A02:06	TGTGCCAGCAGCTTACAGGGTTGGAATGAGCAGTTCTTC	CASSLQGWNEQFF	TRBV14	TRBJ2-1	TGTGCTGTGCAGACGAATAATGCAGGCAACATGCTCACCTTT	CAVQTNNAGNMLTF	TRAV20	TRAJ39
Expansion	MADS and SNX8 Peptides	Patient 2	A02:06	TGTGCCAGCAGCTTACAGGGTTGGAATGAGCAGTTCTTC	CASSLQGWNEQFF	TRBV14	TRBJ2-1	TGTGCTGTGCAGACGAATAATGCAGGCAACATGCTCACCTTT	CAVQTNNAGNMLTF	TRAV20	TRAJ39
Expansion	MADS and SNX8 Peptides	Patient 2	A02:06	TGTGCCAGCAGCTTACAGGGTTGGAATGAGCAGTTCTTC	CASSLQGWNEQFF	TRBV14	TRBJ2-1	TGTGCTGTGCAGACGAATAATGCAGGCAACATGCTCACCTTT	CAVQTNNAGNMLTF	TRAV20	TRAJ39
Expansion	MADS and SNX8 Peptides	Patient 2	A02:06	TGTGCCAGCAGCTTACAGGGTTGGAATGAGCAGTTCTTC	CASSLQGWNEQFF	TRBV14	TRBJ2-1	TGTGCTGTGCAGACGAATAATGCAGGCAACATGCTCACCTTT	CAVQTNNAGNMLTF	TRAV20	TRAJ39
Expansion	MADS and SNX8 Peptides	Patient 2	A02:06	TGTGCCAGCAGCTTACAGGGTTGGAATGAGCAGTTCTTC	CASSLQGWNEQFF	TRBV14	TRBJ2-1	TGTGCTGTGCAGACGAATAATGCAGGCAACATGCTCACCTTT	CAVQTNNAGNMLTF	TRAV20	TRAJ39
Expansion	MADS and SNX8 Peptides	Patient 2	A02:06	TGTGCCAGCAGCTTACAGGGTTGGAATGAGCAGTTCTTC	CASSLQGWNEQFF	TRBV14	TRBJ2-1	TGTGCTGTGCAGACGAATAATGCAGGCAACATGCTCACCTTT	CAVQTNNAGNMLTF	TRAV20	TRAJ39
Expansion	MADS and SNX8 Peptides	Patient 2	A02:06	TGTGCCAGCAGCTTACAGGGTTGGAATGAGCAGTTCTTC	CASSLQGWNEQFF	TRBV14	TRBJ2-1	TGTGCTGTGCAGACGAATAATGCAGGCAACATGCTCACCTTT	CAVQTNNAGNMLTF	TRAV20	TRAJ39
Expansion	MADS and SNX8 Peptides	Patient 2	A02:06	TGTGCCAGCAGCTTACAGGGTTGGAATGAGCAGTTCTTC	CASSLQGWNEQFF	TRBV14	TRBJ2-1	TGTGCTGTGCAGACGAATAATGCAGGCAACATGCTCACCTTT	CAVQTNNAGNMLTF	TRAV20	TRAJ39
Expansion	MADS and SNX8 Peptides	Patient 2	A02:06	TGTGCCAGCAGCTTACAGGGTTGGAATGAGCAGTTCTTC	CASSLQGWNEQFF	TRBV14	TRBJ2-1	TGTGCTGTGCAGACGAATAATGCAGGCAACATGCTCACCTTT	CAVQTNNAGNMLTF	TRAV20	TRAJ39
Expansion	MADS and SNX8 Peptides	Patient 2	A02:06	TGTGCCAGCAGCTTACAGGGTTGGAATGAGCAGTTCTTC	CASSLQGWNEQFF	TRBV14	TRBJ2-1	TGTGCTGTGCAGACGAATAATGCAGGCAACATGCTCACCTTT	CAVQTNNAGNMLTF	TRAV20	TRAJ39
Expansion	MADS and SNX8 Peptides	Patient 2	A02:06	TGTGCCAGCAGCTTACAGGGTTGGAATGAGCAGTTCTTC	CASSLQGWNEQFF	TRBV14	TRBJ2-1	TGTGCTGTGCAGACGAATAATGCAGGCAACATGCTCACCTTT	CAVQTNNAGNMLTF	TRAV20	TRAJ39
Expansion	MADS and SNX8 Peptides	Patient 2	A02:06	TGTGCCAGCAGCTTACAGGGTTGGAATGAGCAGTTCTTC	CASSLQGWNEQFF	TRBV14	TRBJ2-1	TGTGCTGTGCAGACGAATAATGCAGGCAACATGCTCACCTTT	CAVQTNNAGNMLTF	TRAV20	TRAJ39
Expansion	MADS and SNX8 Peptides	Patient 2	A02:06	TGTGCCAGCAGCTTACAGGGTTGGAATGAGCAGTTCTTC	CASSLQGWNEQFF	TRBV14	TRBJ2-1	TGTGCTGTGCAGACGAATAATGCAGGCAACATGCTCACCTTT	CAVQTNNAGNMLTF	TRAV20	TRAJ39
Expansion	MADS and SNX8 Peptides	Patient 2	A02:06	TGTGCCAGCAGCTTACAGGGTTGGAATGAGCAGTTCTTC	CASSLQGWNEQFF	TRBV14	TRBJ2-1	TGTGCTGTGCAGACGAATAATGCAGGCAACATGCTCACCTTT	CAVQTNNAGNMLTF	TRAV20	TRAJ39	TGGGCTGTGCAGACGAATAATGCAGGCAACATGCTCACCTTT	WAVQTNNAGNMLTF	TRAV20	TRAJ39
Expansion	MADS and SNX8 Peptides	Patient 2	A02:06	TGTGCCAGCAGCTTACAGGGTTGGAATGAGCAGTTCTTC	CASSLQGWNEQFF	TRBV14	TRBJ2-1	TGTGCTGTGCAGACGAATAATGCAGGCAACATGCTCACCTTT	CAVQTNNAGNMLTF	TRAV20	TRAJ39
Expansion	MADS and SNX8 Peptides	Patient 2	A02:06	TGTGCCAGCAGCTTACAGGGTTGGAATGAGCAGTTCTTC	CASSLQGWNEQFF	TRBV14	TRBJ2-1	TGTGCTGTGCAGACGAATAATGCAGGCAACATGCTCACCTTT	CAVQTNNAGNMLTF	TRAV20	TRAJ39
Expansion	MADS and SNX8 Peptides	Patient 2	A02:06	TGTGCCAGCAGCTTACAGGGTTGGAATGAGCAGTTCTTC	CASSLQGWNEQFF	TRBV14	TRBJ2-1	TGTGCTGTGCAGACGAATAATGCAGGCAACATGCTCACCTTT	CAVQTNNAGNMLTF	TRAV20	TRAJ39
Expansion	MADS and SNX8 Peptides	Patient 2	A02:06	TGTGCCAGCAGCTTACAGGGTTGGAATGAGCAGTTCTTC	CASSLQGWNEQFF	TRBV14	TRBJ2-1	TGTGCTGTGCAGACGAATAATGCAGGCAACATGCTCACCTTT	CAVQTNNAGNMLTF	TRAV20	TRAJ39
Expansion	MADS and SNX8 Peptides	Patient 2	A02:06	TGTGCCAGCAGCTTACAGGGTTGGAATGAGCAGTTCTTC	CASSLQGWNEQFF	TRBV14	TRBJ2-1	TGTGCTGTGCAGACGAATAATGCAGGCAACATGCTCACCTTT	CAVQTNNAGNMLTF	TRAV20	TRAJ39
Expansion	MADS and SNX8 Peptides	Patient 2	A02:06	TGTGCCAGCAGCTTACAGGGTTGGAATGAGCAGTTCTTC	CASSLQGWNEQFF	TRBV14	TRBJ2-1	TGTGCTGTGCAGACGAATAATGCAGGCAACATGCTCACCTTT	CAVQTNNAGNMLTF	TRAV20	TRAJ39
Expansion	MADS and SNX8 Peptides	Patient 2	A02:06	TGTGCCAGCAGCTTACAGGGTTGGAATGAGCAGTTCTTC	CASSLQGWNEQFF	TRBV14	TRBJ2-1	TGTGCTGTGCAGACGAATAATGCAGGCAACATGCTCACCTTT	CAVQTNNAGNMLTF	TRAV20	TRAJ39
Expansion	MADS and SNX8 Peptides	Patient 2	A02:06	TGTGCCAGCAGCTTACAGGGTTGGAATGAGCAGTTCTTC	CASSLQGWNEQFF	TRBV14	TRBJ2-1	TGTGCTGTGCAGACGAATAATGCAGGCAACATGCTCACCTTT	CAVQTNNAGNMLTF	TRAV20	TRAJ39
Expansion	MADS and SNX8 Peptides	Patient 2	A02:06	TGTGCCAGCAGCTTACAGGGTTGGAATGAGCAGTTCTTC	CASSLQGWNEQFF	TRBV14	TRBJ2-1	TGTGCTGTGCAGACGAATAATGCAGGCAACATGCTCACCTTT	CAVQTNNAGNMLTF	TRAV20	TRAJ39
Expansion	MADS and SNX8 Peptides	Patient 2	A02:06	TGTGCCAGCAGCTTACAGGGTTGGAATGAGCAGTTCTTC	CASSLQGWNEQFF	TRBV14	TRBJ2-1	TGTGCTGTGCAGACGAATAATGCAGGCAACATGCTCACCTTT	CAVQTNNAGNMLTF	TRAV20	TRAJ39
Expansion	MADS and SNX8 Peptides	Patient 2	A02:06	TGTGCCAGCAGCTTACAGGGTTGGAATGAGCAGTTCTTC	CASSLQGWNEQFF	TRBV14	TRBJ2-1	TGTGCTGTGCAGACGAATAATGCAGGCAACATGCTCACCTTT	CAVQTNNAGNMLTF	TRAV20	TRAJ39
Expansion	MADS and SNX8 Peptides	Patient 2	A02:06	TGTGCCAGCAGCTTACAGGGTTGGAATGAGCAGTTCTTC	CASSLQGWNEQFF	TRBV14	TRBJ2-1	TGTGCTGTGCAGACGAATAATGCAGGCAACATGCTCACCTTT	CAVQTNNAGNMLTF	TRAV20	TRAJ39
Expansion	MADS and SNX8 Peptides	Patient 2	A02:06	TGTGCCAGCAGCTTACAGGGTTGGAATGAGCAGTTCTTC	CASSLQGWNEQFF	TRBV14	TRBJ2-1	TGTGCTGTGCAGACGAATAATGCAGGCAACATGCTCACCTTT	CAVQTNNAGNMLTF	TRAV20	TRAJ39
Expansion	MADS and SNX8 Peptides	Patient 2	A02:06	TGTGCCAGCAGCTTACAGGGTTGGAATGAGCAGTTCTTC	CASSLQGWNEQFF	TRBV14	TRBJ2-1	TGTGCTGTGCAGACGAATAATGCAGGCAACATGCTCACCTTT	CAVQTNNAGNMLTF	TRAV20	TRAJ39
Expansion	MADS and SNX8 Peptides	Patient 2	A02:06	TGTGCCAGCAGCTTACAGGGTTGGAATGAGCAGTTCTTC	CASSLQGWNEQFF	TRBV14	TRBJ2-1	TGTGCTGTGCAGACGAATAATGCAGGCAACATGCTCACCTTT	CAVQTNNAGNMLTF	TRAV20	TRAJ39
Expansion	MADS and SNX8 Peptides	Patient 2	A02:06	TGTGCCAGCAGCTTACAGGGTTGGAATGAGCAGTTCTTC	CASSLQGWNEQFF	TRBV14	TRBJ2-1	TGTGCTGTGCAGACGAATAATGCAGGCAACATGCTCACCTTT	CAVQTNNAGNMLTF	TRAV20	TRAJ39
Expansion	MADS and SNX8 Peptides	Patient 2	A02:06	TGTGCCAGCAGCTTACAGGGTTGGAATGAGCAGTTCTTC	CASSLQGWNEQFF	TRBV14	TRBJ2-1	TGTGCTGTGCAGACGAATAATGCAGGCAACATGCTCACCTTT	CAVQTNNAGNMLTF	TRAV20	TRAJ39
Expansion	MADS and SNX8 Peptides	Patient 2	A02:06	TGTGCCAGCAGCTTACAGGGTTGGAATGAGCAGTTCTTC	CASSLQGWNEQFF	TRBV14	TRBJ2-1	TGTGCTGTGCAGACGAATAATGCAGGCAACATGCTCACCTTT	CAVQTNNAGNMLTF	TRAV20	TRAJ39
Expansion	MADS and SNX8 Peptides	Patient 2	A02:06	TGTGCCAGCAGCTTACAGGGTTGGAATGAGCAGTTCTTC	CASSLQGWNEQFF	TRBV14	TRBJ2-1	TGTGCTGTGCAGACGAATAATGCAGGCAACATGCTCACCTTT	CAVQTNNAGNMLTF	TRAV20	TRAJ39
Expansion	MADS and SNX8 Peptides	Patient 2	A02:06	TGTGCCAGCAGCTTACAGGGTTGGAATGAGCAGTTCTTC	CASSLQGWNEQFF	TRBV14	TRBJ2-1	TGTGCTGTGCAGACGAATAATGCAGGCAACATGCTCACCTTT	CAVQTNNAGNMLTF	TRAV20	TRAJ39
Expansion	MADS and SNX8 Peptides	Patient 2	A02:06	TGTGCCAGCAGCTTACAGGGTTGGAATGAGCAGTTCTTC	CASSLQGWNEQFF	TRBV14	TRBJ2-1	TGTGCTGTGCAGACGAATAATGCAGGCAACATGCTCACCTTT	CAVQTNNAGNMLTF	TRAV20	TRAJ39
Expansion	MADS and SNX8 Peptides	Patient 2	A02:06	TGTGCCAGCAGCTTACAGGGTTGGAATGAGCAGTTCTTC	CASSLQGWNEQFF	TRBV14	TRBJ2-1	TGTGCTGTGCAGACGAATAATGCAGGCAACATGCTCACCTTT	CAVQTNNAGNMLTF	TRAV20	TRAJ39
Expansion	MADS and SNX8 Peptides	Patient 2	A02:06	TGTGCCAGCAGCTTACAGGGTTGGAATGAGCAGTTCTTC	CASSLQGWNEQFF	TRBV14	TRBJ2-1	TGTGCTGTGCAGACGAATAATGCAGGCAACATGCTCACCTTT	CAVQTNNAGNMLTF	TRAV20	TRAJ39
Expansion	MADS and SNX8 Peptides	Patient 2	A02:06	TGTGCCAGCAGCTTACAGGGTTGGAATGAGCAGTTCTTC	CASSLQGWNEQFF	TRBV14	TRBJ2-1	TGTGCTGTGCAGACGAATAATGCAGGCAACATGCTCACCTTT	CAVQTNNAGNMLTF	TRAV20	TRAJ39
Expansion	MADS and SNX8 Peptides	Patient 2	A02:06	TGTGCCAGCAGCTTACAGGGTTGGAATGAGCAGTTCTTC	CASSLQGWNEQFF	TRBV14	TRBJ2-1	TGTGCTGTGCAGACGAATAATGCAGGCAACATGCTCACCTTT	CAVQTNNAGNMLTF	TRAV20	TRAJ39
Expansion	MADS and SNX8 Peptides	Patient 2	A02:06	TGTGCCAGCAGCTTACAGGGTTGGAATGAGCAGTTCTTC	CASSLQGWNEQFF	TRBV14	TRBJ2-1	TGTGCTGTGCAGACGAATAATGCAGGCAACATGCTCACCTTT	CAVQTNNAGNMLTF	TRAV20	TRAJ39
Expansion	MADS and SNX8 Peptides	Patient 2	A02:06	TGTGCCAGCAGCTTACAGGGTTGGAATGAGCAGTTCTTC	CASSLQGWNEQFF	TRBV14	TRBJ2-1	TGTGCTGTGCAGACGAATAATGCAGGCAACATGCTCACCTTT	CAVQTNNAGNMLTF	TRAV20	TRAJ39
Expansion	MADS and SNX8 Peptides	Patient 2	A02:06	TGTGCCAGCAGCTTACAGGGTTGGAATGAGCAGTTCTTC	CASSLQGWNEQFF	TRBV14	TRBJ2-1	TGTGCTGTGCAGACGAATAATGCAGGCAACATGCTCACCTTT	CAVQTNNAGNMLTF	TRAV20	TRAJ39
Expansion	MADS and SNX8 Peptides	Patient 2	A02:06	TGTGCCAGCAGCTTACAGGGTTGGAATGAGCAGTTCTTC	CASSLQGWNEQFF	TRBV14	TRBJ2-1	TGTGCTGTGCAGACGAATAATGCAGGCAACATGCTCACCTTT	CAVQTNNAGNMLTF	TRAV20	TRAJ39
Expansion	MADS and SNX8 Peptides	Patient 2	A02:06	TGTGCCAGCAGCTTACAGGGTTGGAATGAGCAGTTCTTC	CASSLQGWNEQFF	TRBV14	TRBJ2-1	TGTGCTGTGCAGACGAATAATGCAGGCAACATGCTCACCTTT	CAVQTNNAGNMLTF	TRAV20	TRAJ39
Expansion	MADS and SNX8 Peptides	Patient 2	A02:06	TGTGCCAGCAGCTTACAGGGTTGGAATGAGCAGTTCTTC	CASSLQGWNEQFF	TRBV14	TRBJ2-1	TGTGCTGTGCAGACGAATAATGCAGGCAACATGCTCACCTTT	CAVQTNNAGNMLTF	TRAV20	TRAJ39
Expansion	MADS and SNX8 Peptides	Patient 2	A02:06	TGTGCCAGCAGCTTACAGGGTTGGAATGAGCAGTTCTTC	CASSLQGWNEQFF	TRBV14	TRBJ2-1	TGTGCTGTGCAGACGAATAATGCAGGCAACATGCTCACCTTT	CAVQTNNAGNMLTF	TRAV20	TRAJ39
Expansion	MADS and SNX8 Peptides	Patient 2	A02:06	TGTGCCAGCAGCTTACAGGGTTGGAATGAGCAGTTCTTC	CASSLQGWNEQFF	TRBV14	TRBJ2-1	TGTGCTGTGCAGACGAATAATGCAGGCAACATGCTCACCTTT	CAVQTNNAGNMLTF	TRAV20	TRAJ39
Expansion	MADS and SNX8 Peptides	Patient 2	A02:06	TGTGCCAGCAGCTTACAGGGTTGGAATGAGCAGTTCTTC	CASSLQGWNEQFF	TRBV14	TRBJ2-1	TGTGCTGTGCAGACGAATAATGCAGGCAACATGCTCACCTTT	CAVQTNNAGNMLTF	TRAV20	TRAJ39
Expansion	MADS and SNX8 Peptides	Patient 2	A02:06	TGTGCCAGCAGCTTACAGGGTTGGAATGAGCAGTTCTTC	CASSLQGWNEQFF	TRBV14	TRBJ2-1	TGTGCTGTGCAGACGAATAATGCAGGCAACATGCTCACCTTT	CAVQTNNAGNMLTF	TRAV20	TRAJ39
Expansion	MADS and SNX8 Peptides	Patient 2	A02:06	TGTGCCAGCAGCTTACAGGGTTGGAATGAGCAGTTCTTC	CASSLQGWNEQFF	TRBV14	TRBJ2-1	TGTGCTGTGCAGACGAATAATGCAGGCAACATGCTCACCTTT	CAVQTNNAGNMLTF	TRAV20	TRAJ39
Expansion	MADS and SNX8 Peptides	Patient 2	A02:06	TGTGCCAGCAGCTTACAGGGTTGGAATGAGCAGTTCTTC	CASSLQGWNEQFF	TRBV14	TRBJ2-1	TGTGCTGTGCAGACGAATAATGCAGGCAACATGCTCACCTTT	CAVQTNNAGNMLTF	TRAV20	TRAJ39
Expansion	MADS and SNX8 Peptides	Patient 2	A02:06	TGTGCCAGCAGCTTACAGGGTTGGAATGAGCAGTTCTTC	CASSLQGWNEQFF	TRBV14	TRBJ2-1	TGTGCTGTGCAGACGAATAATGCAGGCAACATGCTCACCTTT	CAVQTNNAGNMLTF	TRAV20	TRAJ39
Expansion	MADS and SNX8 Peptides	Patient 2	A02:06	TGTGCCAGCAGCTTACAGGGTTGGAATGAGCAGTTCTTC	CASSLQGWNEQFF	TRBV14	TRBJ2-1	TGTGCTGTGCAGACGAATAATGCAGGCAACATGCTCACCTTT	CAVQTNNAGNMLTF	TRAV20	TRAJ39
Expansion	MADS and SNX8 Peptides	Patient 2	A02:06	TGTGCCAGCAGCTTACAGGGTTGGAATGAGCAGTTCTTC	CASSLQGWNEQFF	TRBV14	TRBJ2-1	TGTGCTGTGCAGACGAATAATGCAGGCAACATGCTCACCTTT	CAVQTNNAGNMLTF	TRAV20	TRAJ39
Expansion	MADS and SNX8 Peptides	Patient 2	A02:06	TGTGCCAGCAGCTTACAGGGTTGGAATGAGCAGTTCTTC	CASSLQGWNEQFF	TRBV14	TRBJ2-1	TGTGCTGTGCAGACGAATAATGCAGGCAACATGCTCACCTTT	CAVQTNNAGNMLTF	TRAV20	TRAJ39
Expansion	MADS and SNX8 Peptides	Patient 2	A02:06	TGTGCCAGCAGCTTACAGGGTTGGAATGAGCAGTTCTTC	CASSLQGWNEQFF	TRBV14	TRBJ2-1	TGTGCTGTGCAGACGAATAATGCAGGCAACATGCTCACCTTT	CAVQTNNAGNMLTF	TRAV20	TRAJ39
Expansion	MADS and SNX8 Peptides	Patient 2	A02:06	TGTGCCAGCAGCTTACAGGGTTGGAATGAGCAGTTCTTC	CASSLQGWNEQFF	TRBV14	TRBJ2-1	TGTGCTGTGCAGACGAATAATGCAGGCAACATGCTCACCTTT	CAVQTNNAGNMLTF	TRAV20	TRAJ39
Expansion	MADS and SNX8 Peptides	Patient 2	A02:06	TGTGCCAGCAGCTTACAGGGTTGGAATGAGCAGTTCTTC	CASSLQGWNEQFF	TRBV14	TRBJ2-1	TGTGCTGTGCAGACGAATAATGCAGGCAACATGCTCACCTTT	CAVQTNNAGNMLTF	TRAV20	TRAJ39
Expansion	MADS and SNX8 Peptides	Patient 2	A02:06	TGTGCCAGCAGCTTACAGGGTTGGAATGAGCAGTTCTTC	CASSLQGWNEQFF	TRBV14	TRBJ2-1	TGTGCTGTGCAGACGAATAATGCAGGCAACATGCTCACCTTT	CAVQTNNAGNMLTF	TRAV20	TRAJ39
Expansion	MADS and SNX8 Peptides	Patient 2	A02:06	TGTGCCAGCAGCTTACAGGGTTGGAATGAGCAGTTCTTC	CASSLQGWNEQFF	TRBV14	TRBJ2-1	TGTGCTGTGCAGACGAATAATGCAGGCAACATGCTCACCTTT	CAVQTNNAGNMLTF	TRAV20	TRAJ39
Expansion	MADS and SNX8 Peptides	Patient 2	A02:06	TGTGCCAGCAGCTTACAGGGTTGGAATGAGCAGTTCTTC	CASSLQGWNEQFF	TRBV14	TRBJ2-1	TGTGCTGTGCAGACGAATAATGCAGGCAACATGCTCACCTTT	CAVQTNNAGNMLTF	TRAV20	TRAJ39
Expansion	MADS and SNX8 Peptides	Patient 2	A02:06	TGTGCCAGCAGCTTACAGGGTTGGAATGAGCAGTTCTTC	CASSLQGWNEQFF	TRBV14	TRBJ2-1	TGTGCTGTGCAGACGAATAATGCAGGCAACATGCTCACCTTT	CAVQTNNAGNMLTF	TRAV20	TRAJ39
Expansion	MADS and SNX8 Peptides	Patient 2	A02:06	TGTGCCAGCAGCTTACAGGGTTGGAATGAGCAGTTCTTC	CASSLQGWNEQFF	TRBV14	TRBJ2-1	TGTGCTGTGCAGACGAATAATGCAGGCAACATGCTCACCTTT	CAVQTNNAGNMLTF	TRAV20	TRAJ39
Expansion	MADS and SNX8 Peptides	Patient 2	A02:06	TGTGCCAGCAGCTTACAGGGTTGGAATGAGCAGTTCTTC	CASSLQGWNEQFF	TRBV14	TRBJ2-1	TGTGCTGTGCAGACGAATAATGCAGGCAACATGCTCACCTTT	CAVQTNNAGNMLTF	TRAV20	TRAJ39
Expansion	MADS and SNX8 Peptides	Patient 2	A02:06	TGTGCCAGCAGCTTACAGGGTTGGAATGAGCAGTTCTTC	CASSLQGWNEQFF	TRBV14	TRBJ2-1	TGTGCTGTGCAGACGAATAATGCAGGCAACATGCTCACCTTT	CAVQTNNAGNMLTF	TRAV20	TRAJ39
Expansion	MADS and SNX8 Peptides	Patient 2	A02:06	TGTGCCAGCAGCTTACAGGGTTGGAATGAGCAGTTCTTC	CASSLQGWNEQFF	TRBV14	TRBJ2-1	TGTGCTGTGCAGACGAATAATGCAGGCAACATGCTCACCTTT	CAVQTNNAGNMLTF	TRAV20	TRAJ39
Expansion	MADS and SNX8 Peptides	Patient 2	A02:06	TGTGCCAGCAGCTTACAGGGTTGGAATGAGCAGTTCTTC	CASSLQGWNEQFF	TRBV14	TRBJ2-1	TGTGCTGTGCAGACGAATAATGCAGGCAACATGCTCACCTTT	CAVQTNNAGNMLTF	TRAV20	TRAJ39
Expansion	MADS and SNX8 Peptides	Patient 2	A02:06	TGTGCCAGCAGCTTACAGGGTTGGAATGAGCAGTTCTTC	CASSLQGWNEQFF	TRBV14	TRBJ2-1	TGTGCTGTGCAGACGAATAATGCAGGCAACATGCTCACCTTT	CAVQTNNAGNMLTF	TRAV20	TRAJ39
Expansion	MADS and SNX8 Peptides	Patient 2	A02:06	TGTGCCAGCAGCTTACAGGGTTGGAATGAGCAGTTCTTC	CASSLQGWNEQFF	TRBV14	TRBJ2-1	TGTGCTGTGCAGACGAATAATGCAGGCAACATGCTCACCTTT	CAVQTNNAGNMLTF	TRAV20	TRAJ39
Expansion	MADS and SNX8 Peptides	Patient 2	A02:06	TGTGCCAGCAGCTTACAGGGTTGGAATGAGCAGTTCTTC	CASSLQGWNEQFF	TRBV14	TRBJ2-1	TGTGCTGTGCAGACGAATAATGCAGGCAACATGCTCACCTTT	CAVQTNNAGNMLTF	TRAV20	TRAJ39
Expansion	MADS and SNX8 Peptides	Patient 2	A02:06	TGTGCCAGCAGCTTACAGGGTTGGAATGAGCAGTTCTTC	CASSLQGWNEQFF	TRBV14	TRBJ2-1	TGTGCTGTGCAGACGAATAATGCAGGCAACATGCTCACCTTT	CAVQTNNAGNMLTF	TRAV20	TRAJ39
Expansion	MADS and SNX8 Peptides	Patient 2	A02:06	TGTGCCAGCAGCTTACAGGGTTGGAATGAGCAGTTCTTC	CASSLQGWNEQFF	TRBV14	TRBJ2-1	TGTGCTGTGCAGACGAATAATGCAGGCAACATGCTCACCTTT	CAVQTNNAGNMLTF	TRAV20	TRAJ39
Expansion	MADS and SNX8 Peptides	Patient 2	A02:06	TGTGCCAGCAGCTTACAGGGTTGGAATGAGCAGTTCTTC	CASSLQGWNEQFF	TRBV14	TRBJ2-1	TGTGCTGTGCAGACGAATAATGCAGGCAACATGCTCACCTTT	CAVQTNNAGNMLTF	TRAV20	TRAJ39
Expansion	MADS and SNX8 Peptides	Patient 2	A02:06	TGTGCCAGCAGCTTACAGGGTTGGAATGAGCAGTTCTTC	CASSLQGWNEQFF	TRBV14	TRBJ2-1	TGTGCTGTGCAGACGAATAATGCAGGCAACATGCTCACCTTT	CAVQTNNAGNMLTF	TRAV20	TRAJ39
Expansion	MADS and SNX8 Peptides	Patient 2	A02:06	TGTGCCAGCAGCTTACAGGGTTGGAATGAGCAGTTCTTC	CASSLQGWNEQFF	TRBV14	TRBJ2-1	TGTGCTGTGCAGACGAATAATGCAGGCAACATGCTCACCTTT	CAVQTNNAGNMLTF	TRAV20	TRAJ39
Expansion	MADS and SNX8 Peptides	Patient 2	A02:06	TGTGCCAGCAGCTTACAGGGTTGGAATGAGCAGTTCTTC	CASSLQGWNEQFF	TRBV14	TRBJ2-1	TGTGCTGTGCAGACGAATAATGCAGGCAACATGCTCACCTTT	CAVQTNNAGNMLTF	TRAV20	TRAJ39
Expansion	MADS and SNX8 Peptides	Patient 2	A02:06	TGTGCCAGCAGCTTACAGGGTTGGAATGAGCAGTTCTTC	CASSLQGWNEQFF	TRBV14	TRBJ2-1	TGTGCTGTGCAGACGAATAATGCAGGCAACATGCTCACCTTT	CAVQTNNAGNMLTF	TRAV20	TRAJ39
Expansion	MADS and SNX8 Peptides	Patient 2	A02:06	TGTGCCAGCAGCTTACAGGGTTGGAATGAGCAGTTCTTC	CASSLQGWNEQFF	TRBV14	TRBJ2-1	TGTGCTGTGCAGACGAATAATGCAGGCAACATGCTCACCTTT	CAVQTNNAGNMLTF	TRAV20	TRAJ39
Expansion	MADS and SNX8 Peptides	Patient 2	A02:06	TGTGCCAGCAGCTTACAGGGTTGGAATGAGCAGTTCTTC	CASSLQGWNEQFF	TRBV14	TRBJ2-1	TGTGCTGTGCAGACGAATAATGCAGGCAACATGCTCACCTTT	CAVQTNNAGNMLTF	TRAV20	TRAJ39
Expansion	MADS and SNX8 Peptides	Patient 2	A02:06	TGTGCCAGCAGCTTACAGGGTTGGAATGAGCAGTTCTTC	CASSLQGWNEQFF	TRBV14	TRBJ2-1	TGTGCTGTGCAGACGAATAATGCAGGCAACATGCTCACCTTT	CAVQTNNAGNMLTF	TRAV20	TRAJ39
Expansion	MADS and SNX8 Peptides	Patient 2	A02:06	TGTGCCAGCAGCTTACAGGGTTGGAATGAGCAGTTCTTC	CASSLQGWNEQFF	TRBV14	TRBJ2-1	TGTGCTGTGCAGACGAATAATGCAGGCAACATGCTCACCTTT	CAVQTNNAGNMLTF	TRAV20	TRAJ39
Expansion	MADS and SNX8 Peptides	Patient 2	A02:06	TGTGCCAGCAGCTTACAGGGTTGGAATGAGCAGTTCTTC	CASSLQGWNEQFF	TRBV14	TRBJ2-1	TGTGCTGTGCAGACGAATAATGCAGGCAACATGCTCACCTTT	CAVQTNNAGNMLTF	TRAV20	TRAJ39
Expansion	MADS and SNX8 Peptides	Patient 2	A02:06	TGTGCCAGCAGCTTACAGGGTTGGAATGAGCAGTTCTTC	CASSLQGWNEQFF	TRBV14	TRBJ2-1	TGTGCTGTGCAGACGAATAATGCAGGCAACATGCTCACCTTT	CAVQTNNAGNMLTF	TRAV20	TRAJ39
Expansion	MADS and SNX8 Peptides	Patient 2	A02:06	TGTGCCAGCAGCTTACAGGGTTGGAATGAGCAGTTCTTC	CASSLQGWNEQFF	TRBV14	TRBJ2-1	TGTGCTGTGCAGACGAATAATGCAGGCAACATGCTCACCTTT	CAVQTNNAGNMLTF	TRAV20	TRAJ39
Expansion	MADS and SNX8 Peptides	Patient 2	A02:06	TGTGCCAGCAGCTTACAGGGTTGGAATGAGCAGTTCTTC	CASSLQGWNEQFF	TRBV14	TRBJ2-1	TGTGCTGTGCAGACGAATAATGCAGGCAACATGCTCACCTTT	CAVQTNNAGNMLTF	TRAV20	TRAJ39
Expansion	MADS and SNX8 Peptides	Patient 2	A02:06	TGTGCCAGCAGCTTACAGGGTTGGAATGAGCAGTTCTTC	CASSLQGWNEQFF	TRBV14	TRBJ2-1	TGTGCTGTGCAGACGAATAATGCAGGCAACATGCTCACCTTT	CAVQTNNAGNMLTF	TRAV20	TRAJ39	TGTGCTGTGCAGACGAATAATGCAGGCAACATACTCACCTTT	CAVQTNNAGNILTF	TRAV20	TRAJ39
Expansion	MADS and SNX8 Peptides	Patient 2	A02:06	TGTGCCAGCAGCTTACAGGGTTGGAATGAGCAGTTCTTC	CASSLQGWNEQFF	TRBV14	TRBJ2-1	TGTGCTGTGCAGACGAATAATGCAGGCAACATGCTCACCTTT	CAVQTNNAGNMLTF	TRAV20	TRAJ39
Expansion	MADS and SNX8 Peptides	Patient 2	A02:06	TGTGCCAGCAGCTTACAGGGTTGGAATGAGCAGTTCTTC	CASSLQGWNEQFF	TRBV14	TRBJ2-1	TGTGCTGTGCAGACGAATAATGCAGGCAACATGCTCACCTTT	CAVQTNNAGNMLTF	TRAV20	TRAJ39
Expansion	MADS and SNX8 Peptides	Patient 2	A02:06	TGTGCCAGCAGCTTACAGGGTTGGAATGAGCAGTTCTTC	CASSLQGWNEQFF	TRBV14	TRBJ2-1	TGTGCTGTGCAGACGAATAATGCAGGCAACATGCTCACCTTT	CAVQTNNAGNMLTF	TRAV20	TRAJ39
Expansion	MADS and SNX8 Peptides	Patient 2	A02:06	TGTGCCAGCAGCTTACAGGGTTGGAATGAGCAGTTCTTC	CASSLQGWNEQFF	TRBV14	TRBJ2-1	TGTGCTGTGCAGACGAATAATGCAGGCAACATGCTCACCTTT	CAVQTNNAGNMLTF	TRAV20	TRAJ39
Expansion	MADS and SNX8 Peptides	Patient 2	A02:06	TGTGCCAGCAGCTTACAGGGTTGGAATGAGCAGTTCTTC	CASSLQGWNEQFF	TRBV14	TRBJ2-1	TGTGCTGTGCAGACGAATAATGCAGGCAACATGCTCACCTTT	CAVQTNNAGNMLTF	TRAV20	TRAJ39
Expansion	MADS and SNX8 Peptides	Patient 2	A02:06	TGTGCCAGCAGCTTACAGGGTTGGAATGAGCAGTTCTTC	CASSLQGWNEQFF	TRBV14	TRBJ2-1	TGTGCTGTGCAGACGAATAATGCAGGCAACATGCTCACCTTT	CAVQTNNAGNMLTF	TRAV20	TRAJ39
Expansion	MADS and SNX8 Peptides	Patient 2	A02:06	TGTGCCAGCAGCTTACAGGGTTGGAATGAGCAGTTCTTC	CASSLQGWNEQFF	TRBV14	TRBJ2-1	TGTGCTGTGCAGACGAATAATGCAGGCAACATGCTCACCTTT	CAVQTNNAGNMLTF	TRAV20	TRAJ39
Expansion	MADS and SNX8 Peptides	Patient 2	A02:06	TGTGCCAGCAGCTTACAGGGTTGGAATGAGCAGTTCTTC	CASSLQGWNEQFF	TRBV14	TRBJ2-1	TGTGCTGTGCAGACGAATAATGCAGGCAACATGCTCACCTTT	CAVQTNNAGNMLTF	TRAV20	TRAJ39
Expansion	MADS and SNX8 Peptides	Patient 2	A02:06	TGTGCCAGCAGCTTACAGGGTTGGAATGAGCAGTTCTTC	CASSLQGWNEQFF	TRBV14	TRBJ2-1	TGTGCTGTGCAGACGAATAATGCAGGCAACATGCTCACCTTT	CAVQTNNAGNMLTF	TRAV20	TRAJ39
Expansion	MADS and SNX8 Peptides	Patient 2	A02:06	TGTGCCAGCAGCTTACAGGGTTGGAATGAGCAGTTCTTC	CASSLQGWNEQFF	TRBV14	TRBJ2-1	TGTGCTGTGCAGACGAATAATGCAGGCAACATGCTCACCTTT	CAVQTNNAGNMLTF	TRAV20	TRAJ39
Expansion	MADS and SNX8 Peptides	Patient 2	A02:06	TGTGCCAGCAGCTTACAGGGTTGGAATGAGCAGTTCTTC	CASSLQGWNEQFF	TRBV14	TRBJ2-1	TGTGCTGTGCAGACGAATAATGCAGGCAACATGCTCACCTTT	CAVQTNNAGNMLTF	TRAV20	TRAJ39
Expansion	MADS and SNX8 Peptides	Patient 2	A02:06	TGTGCCAGCAGCTTACAGGGTTGGAATGAGCAGTTCTTC	CASSLQGWNEQFF	TRBV14	TRBJ2-1	TGTGCTGTGCAGACGAATAATGCAGGCAACATGCTCACCTTT	CAVQTNNAGNMLTF	TRAV20	TRAJ39
Expansion	MADS and SNX8 Peptides	Patient 2	A02:06	TGTGCCAGCAGCTTACAGGGTTGGAATGAGCAGTTCTTC	CASSLQGWNEQFF	TRBV14	TRBJ2-1	TGTGCTGTGCAGACGAATAATGCAGGCAACATGCTCACCTTT	CAVQTNNAGNMLTF	TRAV20	TRAJ39
Expansion	MADS and SNX8 Peptides	Patient 2	A02:06	TGTGCCAGCAGCTTACAGGGTTGGAATGAGCAGTTCTTC	CASSLQGWNEQFF	TRBV14	TRBJ2-1	TGTGCTGTGCAGACGAATAATGCAGGCAACATGCTCACCTTT	CAVQTNNAGNMLTF	TRAV20	TRAJ39
Expansion	MADS and SNX8 Peptides	Patient 2	A02:06	TGTGCCAGCAGCTTACAGGGTTGGAATGAGCAGTTCTTC	CASSLQGWNEQFF	TRBV14	TRBJ2-1	TGTGCTGTGCAGACGAATAATGCAGGCAACATGCTCACCTTT	CAVQTNNAGNMLTF	TRAV20	TRAJ39
Expansion	MADS and SNX8 Peptides	Patient 2	A02:06	TGTGCCAGCAGCTTACAGGGTTGGAATGAGCAGTTCTTC	CASSLQGWNEQFF	TRBV14	TRBJ2-1	TGTGCTGTGCAGACGAATAATGCAGGCAACATGCTCACCTTT	CAVQTNNAGNMLTF	TRAV20	TRAJ39
Expansion	MADS and SNX8 Peptides	Patient 2	A02:06	TGTGCCAGCAGCTTACAGGGTTGGAATGAGCAGTTCTTC	CASSLQGWNEQFF	TRBV14	TRBJ2-1	TGTGCTGTGCAGACGAATAATGCAGGCAACATGCTCACCTTT	CAVQTNNAGNMLTF	TRAV20	TRAJ39
Expansion	MADS and SNX8 Peptides	Patient 2	A02:06	TGTGCCAGCAGCTTACAGGGTTGGAATGAGCAGTTCTTC	CASSLQGWNEQFF	TRBV14	TRBJ2-1	TGTGCTGTGCAGACGAATAATGCAGGCAACATGCTCACCTTT	CAVQTNNAGNMLTF	TRAV20	TRAJ39
Expansion	MADS and SNX8 Peptides	Patient 2	A02:06	TGTGCCAGCAGCTTACAGGGTTGGAATGAGCAGTTCTTC	CASSLQGWNEQFF	TRBV14	TRBJ2-1	TGTGCTGTGCAGACGAATAATGCAGGCAACATGCTCACCTTT	CAVQTNNAGNMLTF	TRAV20	TRAJ39
Expansion	MADS and SNX8 Peptides	Patient 2	A02:06	TGTGCCAGCAGCTTACAGGGTTGGAATGAGCAGTTCTTC	CASSLQGWNEQFF	TRBV14	TRBJ2-1	TGTGCTGTGCAGACGAATAATGCAGGCAACATGCTCACCTTT	CAVQTNNAGNMLTF	TRAV20	TRAJ39
Expansion	MADS and SNX8 Peptides	Patient 2	A02:06	TGTGCCAGCAGCTTACAGGGTTGGAATGAGCAGTTCTTC	CASSLQGWNEQFF	TRBV14	TRBJ2-1	TGTGCTGTGCAGACGAATAATGCAGGCAACATGCTCACCTTT	CAVQTNNAGNMLTF	TRAV20	TRAJ39
Expansion	MADS and SNX8 Peptides	Patient 2	A02:06	TGTGCCAGCAGCTTACAGGGTTGGAATGAGCAGTTCTTC	CASSLQGWNEQFF	TRBV14	TRBJ2-1	TGTGCTGTGCAGACGAATAATGCAGGCAACATGCTCACCTTT	CAVQTNNAGNMLTF	TRAV20	TRAJ39
Expansion	MADS and SNX8 Peptides	Patient 2	A02:06	TGTGCCAGCAGCTTACAGGGTTGGAATGAGCAGTTCTTC	CASSLQGWNEQFF	TRBV14	TRBJ2-1	TGTGCTGTGCAGACGAATAATGCAGGCAACATGCTCACCTTT	CAVQTNNAGNMLTF	TRAV20	TRAJ39
Expansion	MADS and SNX8 Peptides	Patient 2	A02:06	TGTGCCAGCAGCTTACAGGGTTGGAATGAGCAGTTCTTC	CASSLQGWNEQFF	TRBV14	TRBJ2-1	TGTGCTGTGCAGACGAATAATGCAGGCAACATGCTCACCTTT	CAVQTNNAGNMLTF	TRAV20	TRAJ39
Expansion	MADS and SNX8 Peptides	Patient 2	A02:06	TGTGCCAGCAGCTTACAGGGTTGGAATGAGCAGTTCTTC	CASSLQGWNEQFF	TRBV14	TRBJ2-1	TGTGCTGTGCAGACGAATAATGCAGGCAACATGCTCACCTTT	CAVQTNNAGNMLTF	TRAV20	TRAJ39
Expansion	MADS and SNX8 Peptides	Patient 2	A02:06	TGTGCCAGCAGCTTACAGGGTTGGAATGAGCAGTTCTTC	CASSLQGWNEQFF	TRBV14	TRBJ2-1	TGTGCTGTGCAGACGAATAATGCAGGCAACATGCTCACCTTT	CAVQTNNAGNMLTF	TRAV20	TRAJ39
Expansion	MADS and SNX8 Peptides	Patient 2	A02:06	TGTGCCAGCAGCTTACAGGGTTGGAATGAGCAGTTCTTC	CASSLQGWNEQFF	TRBV14	TRBJ2-1	TGTGCTGTGCAGACGAATAATGCAGGCAACATGCTCACCTTT	CAVQTNNAGNMLTF	TRAV20	TRAJ39
Expansion	MADS and SNX8 Peptides	Patient 2	A02:06	TGTGCCAGCAGCTTACAGGGTTGGAATGAGCAGTTCTTC	CASSLQGWNEQFF	TRBV14	TRBJ2-1	TGTGCTGTGCAGACGAATAATGCAGGCAACATGCTCACCTTT	CAVQTNNAGNMLTF	TRAV20	TRAJ39
Expansion	MADS and SNX8 Peptides	Patient 2	A02:06	TGTGCCAGCAGCTTACAGGGTTGGAATGAGCAGTTCTTC	CASSLQGWNEQFF	TRBV14	TRBJ2-1	TGTGCTGTGCAGACGAATAATGCAGGCAACATGCTCACCTTT	CAVQTNNAGNMLTF	TRAV20	TRAJ39
Expansion	MADS and SNX8 Peptides	Patient 2	A02:06	TGTGCCAGCAGCTTACAGGGTTGGAATGAGCAGTTCTTC	CASSLQGWNEQFF	TRBV14	TRBJ2-1	TGTGCTGTGCAGACGAATAATGCAGGCAACATGCTCACCTTT	CAVQTNNAGNMLTF	TRAV20	TRAJ39
Expansion	MADS and SNX8 Peptides	Patient 2	A02:06	TGTGCCAGCAGCTTACAGGGTTGGAATGAGCAGTTCTTC	CASSLQGWNEQFF	TRBV14	TRBJ2-1	TGTGCTGTGCAGACGAATAATGCAGGCAACATGCTCACCTTT	CAVQTNNAGNMLTF	TRAV20	TRAJ39
Expansion	MADS and SNX8 Peptides	Patient 2	A02:06	TGTGCCAGCAGCTTACAGGGTTGGAATGAGCAGTTCTTC	CASSLQGWNEQFF	TRBV14	TRBJ2-1	TGTGCTGTGCAGACGAATAATGCAGGCAACATGCTCACCTTT	CAVQTNNAGNMLTF	TRAV20	TRAJ39
Expansion	MADS and SNX8 Peptides	Patient 2	A02:06	TGTGCCAGCAGCTTACAGGGTTGGAATGAGCAGTTCTTC	CASSLQGWNEQFF	TRBV14	TRBJ2-1	TGTGCTGTGCAGACGAATAATGCAGGCAACATGCTCACCTTT	CAVQTNNAGNMLTF	TRAV20	TRAJ39
Expansion	MADS and SNX8 Peptides	Patient 2	A02:06	TGTGCCAGCAGCTTACAGGGTTGGAATGAGCAGTTCTTC	CASSLQGWNEQFF	TRBV14	TRBJ2-1	TGTGCTGTGCAGACGAATAATGCAGGCAACATGCTCACCTTT	CAVQTNNAGNMLTF	TRAV20	TRAJ39
Expansion	MADS and SNX8 Peptides	Patient 2	A02:06	TGTGCCAGCAGCTTACAGGGTTGGAATGAGCAGTTCTTC	CASSLQGWNEQFF	TRBV14	TRBJ2-1	TGTGCTGTGCAGACGAATAATGCAGGCAACATGCTCACCTTT	CAVQTNNAGNMLTF	TRAV20	TRAJ39
Expansion	MADS and SNX8 Peptides	Patient 2	A02:06	TGTGCCAGCAGCTTACAGGGTTGGAATGAGCAGTTCTTC	CASSLQGWNEQFF	TRBV14	TRBJ2-1	TGTGCTGTGCAGACGAATAATGCAGGCAACATGCTCACCTTT	CAVQTNNAGNMLTF	TRAV20	TRAJ39
Expansion	MADS and SNX8 Peptides	Patient 2	A02:06	TGTGCCAGCAGCTTACAGGGTTGGAATGAGCAGTTCTTC	CASSLQGWNEQFF	TRBV14	TRBJ2-1	TGTGCTGTGCAGACGAATAATGCAGGCAACATGCTCACCTTT	CAVQTNNAGNMLTF	TRAV20	TRAJ39
Expansion	MADS and SNX8 Peptides	Patient 2	A02:06	TGTGCCAGCAGCTTACAGGGTTGGAATGAGCAGTTCTTC	CASSLQGWNEQFF	TRBV14	TRBJ2-1	TGTGCTGTGCAGACGAATAATGCAGGCAACATGCTCACCTTT	CAVQTNNAGNMLTF	TRAV20	TRAJ39
Expansion	MADS and SNX8 Peptides	Patient 2	A02:06	TGTGCCAGCAGCTTACAGGGTTGGAATGAGCAGTTCTTC	CASSLQGWNEQFF	TRBV14	TRBJ2-1	TGTGCTGTGCAGACGAATAATGCAGGCAACATGCTCACCTTT	CAVQTNNAGNMLTF	TRAV20	TRAJ39
Expansion	MADS and SNX8 Peptides	Patient 2	A02:06	TGTGCCAGCAGCTTACAGGGTTGGAATGAGCAGTTCTTC	CASSLQGWNEQFF	TRBV14	TRBJ2-1	TGTGCTGTGCAGACGAATAATGCAGGCAACATGCTCACCTTT	CAVQTNNAGNMLTF	TRAV20	TRAJ39
Expansion	MADS and SNX8 Peptides	Patient 2	A02:06	TGTGCCAGCAGCTTACAGGGTTGGAATGAGCAGTTCTTC	CASSLQGWNEQFF	TRBV14	TRBJ2-1	TGTGCTGTGCAGACGAATAATGCAGGCAACATGCTCACCTTT	CAVQTNNAGNMLTF	TRAV20	TRAJ39
Expansion	MADS and SNX8 Peptides	Patient 2	A02:06	TGTGCCAGCAGCTTACAGGGTTGGAATGAGCAGTTCTTC	CASSLQGWNEQFF	TRBV14	TRBJ2-1	TGTGCTGTGCAGACGAATAATGCAGGCAACATGCTCACCTTT	CAVQTNNAGNMLTF	TRAV20	TRAJ39
Expansion	MADS and SNX8 Peptides	Patient 2	A02:06	TGTGCCAGCAGCTTACAGGGTTGGAATGAGCAGTTCTTC	CASSLQGWNEQFF	TRBV14	TRBJ2-1	TGTGCTGTGCAGACGAATAATGCAGGCAACATGCTCACCTTT	CAVQTNNAGNMLTF	TRAV20	TRAJ39
Expansion	MADS and SNX8 Peptides	Patient 2	A02:06	TGTGCCAGCAGCTTACAGGGTTGGAATGAGCAGTTCTTC	CASSLQGWNEQFF	TRBV14	TRBJ2-1	TGTGCTGTGCAGACGAATAATGCAGGCAACATGCTCACCTTT	CAVQTNNAGNMLTF	TRAV20	TRAJ39
Expansion	MADS and SNX8 Peptides	Patient 2	A02:06	TGTGCCAGCAGCTTACAGGGTTGGAATGAGCAGTTCTTC	CASSLQGWNEQFF	TRBV14	TRBJ2-1	TGTGCTGTGCAGACGAATAATGCAGGCAACATGCTCACCTTT	CAVQTNNAGNMLTF	TRAV20	TRAJ39
Expansion	MADS and SNX8 Peptides	Patient 2	A02:06	TGTGCCAGCAGCTTACAGGGTTGGAATGAGCAGTTCTTC	CASSLQGWNEQFF	TRBV14	TRBJ2-1	TGTGCTGTGCAGACGAATAATGCAGGCAACATGCTCACCTTT	CAVQTNNAGNMLTF	TRAV20	TRAJ39
Expansion	MADS and SNX8 Peptides	Patient 2	A02:06	TGTGCCAGCAGCTTACAGGGTTGGAATGAGCAGTTCTTC	CASSLQGWNEQFF	TRBV14	TRBJ2-1	TGTGCTGTGCAGACGAATAATGCAGGCAACATGCTCACCTTT	CAVQTNNAGNMLTF	TRAV20	TRAJ39
Expansion	MADS and SNX8 Peptides	Patient 2	A02:06	TGTGCCAGCAGCTTACAGGGTTGGAATGAGCAGTTCTTC	CASSLQGWNEQFF	TRBV14	TRBJ2-1	TGTGCTGTGCAGACGAATAATGCAGGCAACATGCTCACCTTT	CAVQTNNAGNMLTF	TRAV20	TRAJ39
Expansion	MADS and SNX8 Peptides	Patient 2	A02:06	TGTGCCAGCAGCTTACAGGGTTGGAATGAGCAGTTCTTC	CASSLQGWNEQFF	TRBV14	TRBJ2-1	TGTGCTGTGCAGACGAATAATGCAGGCAACATGCTCACCTTT	CAVQTNNAGNMLTF	TRAV20	TRAJ39
Expansion	MADS and SNX8 Peptides	Patient 2	A02:06	TGTGCCAGCAGCTTACAGGGTTGGAATGAGCAGTTCTTC	CASSLQGWNEQFF	TRBV14	TRBJ2-1	TGTGCTGTGCAGACGAATAATGCAGGCAACATGCTCACCTTT	CAVQTNNAGNMLTF	TRAV20	TRAJ39
Expansion	MADS and SNX8 Peptides	Patient 2	A02:06	TGTGCCAGCAGCTTACAGGGTTGGAATGAGCAGTTCTTC	CASSLQGWNEQFF	TRBV14	TRBJ2-1	TGTGCTGTGCAGACGAATAATGCAGGCAACATGCTCACCTTT	CAVQTNNAGNMLTF	TRAV20	TRAJ39
Expansion	MADS and SNX8 Peptides	Patient 2	A02:06	TGTGCCAGCAGCTTACAGGGTTGGAATGAGCAGTTCTTC	CASSLQGWNEQFF	TRBV14	TRBJ2-1	TGTGCTGTGCAGACGAATAATGCAGGCAACATGCTCACCTTT	CAVQTNNAGNMLTF	TRAV20	TRAJ39
Expansion	MADS and SNX8 Peptides	Patient 2	A02:06	TGTGCCAGCAGCTTACAGGGTTGGAATGAGCAGTTCTTC	CASSLQGWNEQFF	TRBV14	TRBJ2-1	TGTGCTGTGCAGACGAATAATGCAGGCAACATGCTCACCTTT	CAVQTNNAGNMLTF	TRAV20	TRAJ39
Expansion	MADS and SNX8 Peptides	Patient 2	A02:06	TGTGCCAGCAGCTTACAGGGTTGGAATGAGCAGTTCTTC	CASSLQGWNEQFF	TRBV14	TRBJ2-1	TGTGCTGTGCAGACGAATAATGCAGGCAACATGCTCACCTTT	CAVQTNNAGNMLTF	TRAV20	TRAJ39
Expansion	MADS and SNX8 Peptides	Patient 2	A02:06	TGTGCCAGCAGCTTACAGGGTTGGAATGAGCAGTTCTTC	CASSLQGWNEQFF	TRBV14	TRBJ2-1	TGTGCTGTGCAGACGAATAATGCAGGCAACATGCTCACCTTT	CAVQTNNAGNMLTF	TRAV20	TRAJ39
Expansion	MADS and SNX8 Peptides	Patient 2	A02:06	TGTGCCAGCAGCTTACAGGGTTGGAATGAGCAGTTCTTC	CASSLQGWNEQFF	TRBV14	TRBJ2-1	TGTGCTGTGCAGACGAATAATGCAGGCAACATGCTCACCTTT	CAVQTNNAGNMLTF	TRAV20	TRAJ39
Expansion	MADS and SNX8 Peptides	Patient 2	A02:06	TGTGCCAGCAGCTTACAGGGTTGGAATGAGCAGTTCTTC	CASSLQGWNEQFF	TRBV14	TRBJ2-1	TGTGCTGTGCAGACGAATAATGCAGGCAACATGCTCACCTTT	CAVQTNNAGNMLTF	TRAV20	TRAJ39
Expansion	MADS and SNX8 Peptides	Patient 2	A02:06	TGTGCCAGCAGCTTACAGGGTTGGAATGAGCAGTTCTTC	CASSLQGWNEQFF	TRBV14	TRBJ2-1	TGTGCTGTGCAGACGAATAATGCAGGCAACATGCTCACCTTT	CAVQTNNAGNMLTF	TRAV20	TRAJ39
Expansion	MADS and SNX8 Peptides	Patient 2	A02:06	TGTGCCAGCAGCTTACAGGGTTGGAATGAGCAGTTCTTC	CASSLQGWNEQFF	TRBV14	TRBJ2-1	TGTGCTGTGCAGACGAATAATGCAGGCAACATGCTCACCTTT	CAVQTNNAGNMLTF	TRAV20	TRAJ39
Expansion	MADS and SNX8 Peptides	Patient 2	A02:06	TGTGCCAGCAGCTTACAGGGTTGGAATGAGCAGTTCTTC	CASSLQGWNEQFF	TRBV14	TRBJ2-1	TGTGCTGTGCAGACGAATAATGCAGGCAACATGCTCACCTTT	CAVQTNNAGNMLTF	TRAV20	TRAJ39
Expansion	MADS and SNX8 Peptides	Patient 2	A02:06	TGTGCCAGCAGCTTACAGGGTTGGAATGAGCAGTTCTTC	CASSLQGWNEQFF	TRBV14	TRBJ2-1	TGTGCTGTGCAGACGAATAATGCAGGCAACATGCTCACCTTT	CAVQTNNAGNMLTF	TRAV20	TRAJ39
Expansion	MADS and SNX8 Peptides	Patient 2	A02:06	TGTGCCAGCAGCTTACAGGGTTGGAATGAGCAGTTCTTC	CASSLQGWNEQFF	TRBV14	TRBJ2-1	TGTGCTGTGCAGACGAATAATGCAGGCAACATGCTCACCTTT	CAVQTNNAGNMLTF	TRAV20	TRAJ39
Expansion	MADS and SNX8 Peptides	Patient 2	A02:06	TGTGCCAGCAGCTTACAGGGTTGGAATGAGCAGTTCTTC	CASSLQGWNEQFF	TRBV14	TRBJ2-1	TGTGCTGTGCAGACGAATAATGCAGGCAACATGCTCACCTTT	CAVQTNNAGNMLTF	TRAV20	TRAJ39
Expansion	MADS and SNX8 Peptides	Patient 2	A02:06	TGTGCCAGCAGCTTACAGGGTTGGAATGAGCAGTTCTTC	CASSLQGWNEQFF	TRBV14	TRBJ2-1	TGTGCTGTGCAGACGAATAATGCAGGCAACATGCTCACCTTT	CAVQTNNAGNMLTF	TRAV20	TRAJ39
Expansion	MADS and SNX8 Peptides	Patient 2	A02:06	TGTGCCAGCAGCTTACAGGGTTGGAATGAGCAGTTCTTC	CASSLQGWNEQFF	TRBV14	TRBJ2-1	TGTGCTGTGCAGACGAATAATGCAGGCAACATGCTCACCTTT	CAVQTNNAGNMLTF	TRAV20	TRAJ39
Expansion	MADS and SNX8 Peptides	Patient 2	A02:06	TGTGCCAGCAGCTTACAGGGTTGGAATGAGCAGTTCTTC	CASSLQGWNEQFF	TRBV14	TRBJ2-1	TGTGCTGTGCAGACGAATAATGCAGGCAACATGCTCACCTTT	CAVQTNNAGNMLTF	TRAV20	TRAJ39
Expansion	MADS and SNX8 Peptides	Patient 2	A02:06	TGTGCCAGCAGCTTACAGGGTTGGAATGAGCAGTTCTTC	CASSLQGWNEQFF	TRBV14	TRBJ2-1	TGTGCTGTGCAGACGAATAATGCAGGCAACATGCTCACCTTT	CAVQTNNAGNMLTF	TRAV20	TRAJ39
Expansion	MADS and SNX8 Peptides	Patient 2	A02:06	TGTGCCAGCAGCTTACAGGGTTGGAATGAGCAGTTCTTC	CASSLQGWNEQFF	TRBV14	TRBJ2-1	TGTGCTGTGCAGACGAATAATGCAGGCAACATGCTCACCTTT	CAVQTNNAGNMLTF	TRAV20	TRAJ39
Expansion	MADS and SNX8 Peptides	Patient 2	A02:06	TGTGCCAGCAGCTTACAGGGTTGGAATGAGCAGTTCTTC	CASSLQGWNEQFF	TRBV14	TRBJ2-1	TGTGCTGTGCAGACGAATAATGCAGGCAACATGCTCACCTTT	CAVQTNNAGNMLTF	TRAV20	TRAJ39
Expansion	MADS and SNX8 Peptides	Patient 2	A02:06	TGTGCCAGCAGCTTACAGGGTTGGAATGAGCAGTTCTTC	CASSLQGWNEQFF	TRBV14	TRBJ2-1	TGTGCTGTGCAGACGAATAATGCAGGCAACATGCTCACCTTT	CAVQTNNAGNMLTF	TRAV20	TRAJ39
Expansion	MADS and SNX8 Peptides	Patient 2	A02:06	TGTGCCAGCAGCTTACAGGGTTGGAATGAGCAGTTCTTC	CASSLQGWNEQFF	TRBV14	TRBJ2-1	TGTGCTGTGCAGACGAATAATGCAGGCAACATGCTCACCTTT	CAVQTNNAGNMLTF	TRAV20	TRAJ39
Expansion	MADS and SNX8 Peptides	Patient 2	A02:06	TGTGCCAGCAGCTTACAGGGTTGGAATGAGCAGTTCTTC	CASSLQGWNEQFF	TRBV14	TRBJ2-1	TGTGCTGTGCAGACGAATAATGCAGGCAACATGCTCACCTTT	CAVQTNNAGNMLTF	TRAV20	TRAJ39
Expansion	MADS and SNX8 Peptides	Patient 2	A02:06	TGTGCCAGCAGCTTACAGGGTTGGAATGAGCAGTTCTTC	CASSLQGWNEQFF	TRBV14	TRBJ2-1	TGTGCTGTGCAGACGAATAATGCAGGCAACATGCTCACCTTT	CAVQTNNAGNMLTF	TRAV20	TRAJ39
Expansion	MADS and SNX8 Peptides	Patient 2	A02:06	TGTGCCAGCAGCTTACAGGGTTGGAATGAGCAGTTCTTC	CASSLQGWNEQFF	TRBV14	TRBJ2-1	TGTGCTGTGCAGACGAATAATGCAGGCAACATGCTCACCTTT	CAVQTNNAGNMLTF	TRAV20	TRAJ39
Expansion	MADS and SNX8 Peptides	Patient 2	A02:06	TGTGCCAGCAGCTTACAGGGTTGGAATGAGCAGTTCTTC	CASSLQGWNEQFF	TRBV14	TRBJ2-1	TGTGCTGTGCAGACGAATAATGCAGGCAACATGCTCACCTTT	CAVQTNNAGNMLTF	TRAV20	TRAJ39
Expansion	MADS and SNX8 Peptides	Patient 2	A02:06	TGTGCCAGCAGCTTACAGGGTTGGAATGAGCAGTTCTTC	CASSLQGWNEQFF	TRBV14	TRBJ2-1	TGTGCTGTGCAGACGAATAATGCAGGCAACATGCTCACCTTT	CAVQTNNAGNMLTF	TRAV20	TRAJ39
Expansion	MADS and SNX8 Peptides	Patient 2	A02:06	TGTGCCAGCAGCTTACAGGGTTGGAATGAGCAGTTCTTC	CASSLQGWNEQFF	TRBV14	TRBJ2-1	TGTGCTGTGCAGACGAATAATGCAGGCAACATGCTCACCTTT	CAVQTNNAGNMLTF	TRAV20	TRAJ39
Expansion	MADS and SNX8 Peptides	Patient 2	A02:06	TGTGCCAGCAGCTTACAGGGTTGGAATGAGCAGTTCTTC	CASSLQGWNEQFF	TRBV14	TRBJ2-1	TGTGCTGTGCAGACGAATAATGCAGGCAACATGCTCACCTTT	CAVQTNNAGNMLTF	TRAV20	TRAJ39
Expansion	MADS and SNX8 Peptides	Patient 2	A02:06	TGTGCCAGCAGCTTACAGGGTTGGAATGAGCAGTTCTTC	CASSLQGWNEQFF	TRBV14	TRBJ2-1	TGTGCTGTGCAGACGAATAATGCAGGCAACATGCTCACCTTT	CAVQTNNAGNMLTF	TRAV20	TRAJ39
Expansion	MADS and SNX8 Peptides	Patient 2	A02:06	TGTGCCAGCAGCTTACAGGGTTGGAATGAGCAGTTCTTC	CASSLQGWNEQFF	TRBV14	TRBJ2-1	TGTGCTGTGCAGACGAATAATGCAGGCAACATGCTCACCTTT	CAVQTNNAGNMLTF	TRAV20	TRAJ39
Expansion	MADS and SNX8 Peptides	Patient 2	A02:06	TGTGCCAGCAGCTTACAGGGTTGGAATGAGCAGTTCTTC	CASSLQGWNEQFF	TRBV14	TRBJ2-1	TGTGCTGTGCAGACGAATAATGCAGGCAACATGCTCACCTTT	CAVQTNNAGNMLTF	TRAV20	TRAJ39
Expansion	MADS and SNX8 Peptides	Patient 2	A02:06	TGTGCCAGCAGCTTACAGGGTTGGAATGAGCAGTTCTTC	CASSLQGWNEQFF	TRBV14	TRBJ2-1	TGTGCTGTGCAGACGAATAATGCAGGCAACATGCTCACCTTT	CAVQTNNAGNMLTF	TRAV20	TRAJ39
Expansion	MADS and SNX8 Peptides	Patient 2	A02:06	TGTGCCAGCAGCTTACAGGGTTGGAATGAGCAGTTCTTC	CASSLQGWNEQFF	TRBV14	TRBJ2-1	TGTGCTGTGCAGACGAATAATGCAGGCAACATGCTCACCTTT	CAVQTNNAGNMLTF	TRAV20	TRAJ39
Expansion	MADS and SNX8 Peptides	Patient 2	A02:06	TGTGCCAGCAGCTTACAGGGTTGGAATGAGCAGTTCTTC	CASSLQGWNEQFF	TRBV14	TRBJ2-1	TGTGCTGTGCAGACGAATAATGCAGGCAACATGCTCACCTTT	CAVQTNNAGNMLTF	TRAV20	TRAJ39
Expansion	MADS and SNX8 Peptides	Patient 2	A02:06	TGTGCCAGCAGCTTACAGGGTTGGAATGAGCAGTTCTTC	CASSLQGWNEQFF	TRBV14	TRBJ2-1	TGTGCTGTGCAGACGAATAATGCAGGCAACATGCTCACCTTT	CAVQTNNAGNMLTF	TRAV20	TRAJ39
Expansion	MADS and SNX8 Peptides	Patient 2	A02:06	TGTGCCAGCAGCTTACAGGGTTGGAATGAGCAGTTCTTC	CASSLQGWNEQFF	TRBV14	TRBJ2-1	TGTGCTGTGCAGACGAATAATGCAGGCAACATGCTCACCTTT	CAVQTNNAGNMLTF	TRAV20	TRAJ39
Expansion	MADS and SNX8 Peptides	Patient 2	A02:06	TGTGCCAGCAGCTTACAGGGTTGGAATGAGCAGTTCTTC	CASSLQGWNEQFF	TRBV14	TRBJ2-1	TGTGCTGTGCAGACGAATAATGCAGGCAACATGCTCACCTTT	CAVQTNNAGNMLTF	TRAV20	TRAJ39
Expansion	MADS and SNX8 Peptides	Patient 2	A02:06	TGTGCCAGCAGCTTACAGGGTTGGAATGAGCAGTTCTTC	CASSLQGWNEQFF	TRBV14	TRBJ2-1	TGTGCTGTGCAGACGAATAATGCAGGCAACATGCTCACCTTT	CAVQTNNAGNMLTF	TRAV20	TRAJ39
Expansion	MADS and SNX8 Peptides	Patient 2	A02:06	TGTGCCAGCAGCTTACAGGGTTGGAATGAGCAGTTCTTC	CASSLQGWNEQFF	TRBV14	TRBJ2-1	TGTGCTGTGCAGACGAATAATGCAGGCAACATGCTCACCTTT	CAVQTNNAGNMLTF	TRAV20	TRAJ39
Expansion	MADS and SNX8 Peptides	Patient 2	A02:06	TGTGCCAGCAGCTTACAGGGTTGGAATGAGCAGTTCTTC	CASSLQGWNEQFF	TRBV14	TRBJ2-1
Expansion	MADS and SNX8 Peptides	Patient 2	A02:06	TGTGCCAGCAGCTTACAGGGTTGGAATGAGCAGTTCTTC	CASSLQGWNEQFF	TRBV14	TRBJ2-1
Expansion	MADS and SNX8 Peptides	Patient 2	A02:06	TGTGCCAGCAGCTTACAGGGTTGGAATGAGCAGTTCTTC	CASSLQGWNEQFF	TRBV14	TRBJ2-1
Expansion	MADS and SNX8 Peptides	Patient 2	A02:06	TGTGCCAGCAGCTTACAGGGTTGGAATGAGCAGTTCTTC	CASSLQGWNEQFF	TRBV14	TRBJ2-1
Expansion	MADS and SNX8 Peptides	Patient 2	A02:06	TGTGCCAGCAGCTTACAGGGTTGGAATGAGCAGTTCTTC	CASSLQGWNEQFF	TRBV14	TRBJ2-1
Expansion	MADS and SNX8 Peptides	Patient 2	A02:06	TGTGCCAGCAGCTTACAGGGTTGGAATGAGCAGTTCTTC	CASSLQGWNEQFF	TRBV14	TRBJ2-1
Expansion	MADS and SNX8 Peptides	Patient 2	A02:06	TGTGCCAGCAGCTTACAGGGTTGGAATGAGCAGTTCTTC	CASSLQGWNEQFF	TRBV14	TRBJ2-1
Expansion	MADS and SNX8 Peptides	Patient 2	A02:06	TGTGCCAGCAGCTTACAGGGTTGGAATGAGCAGTTCTTC	CASSLQGWNEQFF	TRBV14	TRBJ2-1
Expansion	MADS and SNX8 Peptides	Patient 2	A02:06	TGTGCCAGCAGCTTACAGGGTTGGAATGAGCAGTTCTTC	CASSLQGWNEQFF	TRBV14	TRBJ2-1
Expansion	MADS and SNX8 Peptides	Patient 2	A02:06	TGTGCCAGCAGCTTACAGGGTTGGAATGAGCAGTTCTTC	CASSLQGWNEQFF	TRBV14	TRBJ2-1
Expansion	MADS and SNX8 Peptides	Patient 2	A02:06	TGTGCCAGCAGCTTACAGGGTTGGAATGAGCAGTTCTTC	CASSLQGWNEQFF	TRBV14	TRBJ2-1
Expansion	MADS and SNX8 Peptides	Patient 2	A02:06	TGTGCCAGCAGCTTACAGGGTTGGAATGAGCAGTTCTTC	CASSLQGWNEQFF	TRBV14	TRBJ2-1
Expansion	MADS and SNX8 Peptides	Patient 2	A02:06	TGTGCCAGCAGCTTACAGGGTTGGAATGAGCAGTTCTTC	CASSLQGWNEQFF	TRBV14	TRBJ2-1
Expansion	MADS and SNX8 Peptides	Patient 2	A02:06	TGTGCCAGCAGCTTACAGGGTTGGAATGAGCAGTTCTTC	CASSLQGWNEQFF	TRBV14	TRBJ2-1
Expansion	MADS and SNX8 Peptides	Patient 2	A02:06	TGTGCCAGCAGCTTACAGGGTTGGAATGAGCAGTTCTTC	CASSLQGWNEQFF	TRBV14	TRBJ2-1
Expansion	MADS and SNX8 Peptides	Patient 2	A02:06	TGTGCCAGCAGCTTACAGGGTTGGAATGAGCAGTTCTTC	CASSLQGWNEQFF	TRBV14	TRBJ2-1
Expansion	MADS and SNX8 Peptides	Patient 2	A02:06	TGTGCCAGCAGCTTACAGGGTTGGAATGAGCAGTTCTTC	CASSLQGWNEQFF	TRBV14	TRBJ2-1
Expansion	MADS and SNX8 Peptides	Patient 2	A02:06	TGTGCCAGCAGCTTACAGGGTTGGAATGAGCAGTTCTTC	CASSLQGWNEQFF	TRBV14	TRBJ2-1
Expansion	MADS and SNX8 Peptides	Patient 2	A02:06	TGTGCCAGCAGCTTACAGGGTTGGAATGAGCAGTTCTTC	CASSLQGWNEQFF	TRBV14	TRBJ2-1
Expansion	MADS and SNX8 Peptides	Patient 2	A02:06	TGTGCCAGCAGCTTACAGGGTTGGAATGAGCAGTTCTTC	CASSLQGWNEQFF	TRBV14	TRBJ2-1
Expansion	MADS and SNX8 Peptides	Patient 2	A02:06	TGTGCCAGCAGCTTACAGGGTTGGAATGAGCAGTTCTTC	CASSLQGWNEQFF	TRBV14	TRBJ2-1
Expansion	MADS and SNX8 Peptides	Patient 2	A02:06	TGTGCCAGCAGCTTACAGGGTTGGAATGAGCAGTTCTTC	CASSLQGWNEQFF	TRBV14	TRBJ2-1
Expansion	MADS and SNX8 Peptides	Patient 2	A02:06	TGTGCCAGCAGCTTACAGGGTTGGAATGAGCAGTTCTTC	CASSLQGWNEQFF	TRBV14	TRBJ2-1
Expansion	MADS and SNX8 Peptides	Patient 2	A02:06	TGTGCCAGCAGCTTACAGGGTTGGAATGAGCAGTTCTTC	CASSLQGWNEQFF	TRBV14	TRBJ2-1
Expansion	MADS and SNX8 Peptides	Patient 2	A02:06	TGTGCCAGCAGCTTACAGGGTTGGAATGAGCAGTTCTTC	CASSLQGWNEQFF	TRBV14	TRBJ2-1
Expansion	MADS and SNX8 Peptides	Patient 2	A02:06	TGTGCCAGCAGCTTACAGGGTTGGAATGAGCAGTTCTTC	CASSLQGWNEQFF	TRBV14	TRBJ2-1
Expansion	MADS and SNX8 Peptides	Patient 2	A02:06	TGTGCCAGCAGCTTACAGGGTTGGAATGAGCAGTTCTTC	CASSLQGWNEQFF	TRBV14	TRBJ2-1
Expansion	MADS and SNX8 Peptides	Patient 2	A02:06	TGTGCCAGCAGCTTACAGGGTTGGAATGAGCAGTTCTTC	CASSLQGWNEQFF	TRBV14	TRBJ2-1
Expansion	MADS and SNX8 Peptides	Patient 2	A02:06	TGTGCCAGCAGCTTACAGGGTTGGAATGAGCAGTTCTTC	CASSLQGWNEQFF	TRBV14	TRBJ2-1
Expansion	MADS and SNX8 Peptides	Patient 2	A02:06	TGTGCCAGCAGCTTACAGGGTTGGAATGAGCAGTTCTTC	CASSLQGWNEQFF	TRBV14	TRBJ2-1
Expansion	MADS and SNX8 Peptides	Patient 2	A02:06	TGTGCCAGCAGCTTACAGGGTTGGAATGAGCAGTTCTTC	CASSLQGWNEQFF	TRBV14	TRBJ2-1
Expansion	MADS and SNX8 Peptides	Patient 2	A02:06	TGTGCCAGCAGCTTACAGGGTTGGAATGAGCAGTTCTTC	CASSLQGWNEQFF	TRBV14	TRBJ2-1
Expansion	MADS and SNX8 Peptides	Patient 2	A02:06	TGTGCCAGCAGCTTACAGGGTTGGAATGAGCAGTTCTTC	CASSLQGWNEQFF	TRBV14	TRBJ2-1
Expansion	MADS and SNX8 Peptides	Patient 2	A02:06	TGTGCCAGCAGCTTACAGGGTTGGAATGAGCAGTTCTTC	CASSLQGWNEQFF	TRBV14	TRBJ2-1
Expansion	MADS and SNX8 Peptides	Patient 2	A02:06	TGTGCCAGCAGCTTACAGGGTTGGAATGAGCAGTTCTTC	CASSLQGWNEQFF	TRBV14	TRBJ2-1
Expansion	MADS and SNX8 Peptides	Patient 2	A02:06	TGTGCCAGCAGCTTACAGGGTTGGAATGAGCAGTTCTTC	CASSLQGWNEQFF	TRBV14	TRBJ2-1
Expansion	MADS and SNX8 Peptides	Patient 2	A02:06	TGTGCCAGCAGCTTACAGGGTTGGAATGAGCAGTTCTTC	CASSLQGWNEQFF	TRBV14	TRBJ2-1
Expansion	MADS and SNX8 Peptides	Patient 2	A02:06	TGTGCCAGCAGCTTACAGGGTTGGAATGAGCAGTTCTTC	CASSLQGWNEQFF	TRBV14	TRBJ2-1
Expansion	MADS and SNX8 Peptides	Patient 2	A02:06	TGTGCCAGCAGCTTACAGGGTTGGAATGAGCAGTTCTTC	CASSLQGWNEQFF	TRBV14	TRBJ2-1
Expansion	MADS and SNX8 Peptides	Patient 2	A02:06	TGTGCCAGCAGCTTACAGGGTTGGAATGAGCAGTTCTTC	CASSLQGWNEQFF	TRBV14	TRBJ2-1
Expansion	MADS and SNX8 Peptides	Patient 2	A02:06	TGTGCCAGCAGCTTACAGGGTTGGAATGAGCAGTTCTTC	CASSLQGWNEQFF	TRBV14	TRBJ2-1
Expansion	MADS and SNX8 Peptides	Patient 2	A02:06	TGTGCCAGCAGCTTACAGGGTTGGAATGAGCAGTTCTTC	CASSLQGWNEQFF	TRBV14	TRBJ2-1
Expansion	MADS and SNX8 Peptides	Patient 2	A02:06	TGTGCCAGCAGTGACCAGGGGTTAAGCACTGAAGCTTTCTTT	CASSDQGLSTEAFF	TRBV25-1	TRBJ1-1	TGTGCTCTAAGTCTGGGGGATTCCAAGATAATCTTT	CALSLGDSKIIF	TRAV16	TRAJ3
Expansion	MADS and SNX8 Peptides	Patient 2	A02:06	TGTGCCAGCAGTGACCAGGGGTTAAGCACTGAAGCTTTCTTT	CASSDQGLSTEAFF	TRBV25-1	TRBJ1-1	TGTGCTCTAAGTCTGGGGGATTCCAAGATAATCTTT	CALSLGDSKIIF	TRAV16	TRAJ3
Expansion	MADS and SNX8 Peptides	Patient 2	A02:06	TGTGCCAGCAGTGACCAGGGGTTAAGCACTGAAGCTTTCTTT	CASSDQGLSTEAFF	TRBV25-1	TRBJ1-1	TGTGCTCTAAGTCTGGGGGATTCCAAGATAATCTTT	CALSLGDSKIIF	TRAV16	TRAJ3
Expansion	MADS and SNX8 Peptides	Patient 2	A02:06	TGTGCCAGCAGTGGACAGGGGTTGGACACTGAAGCTTTCTTT	CASSGQGLDTEAFF	TRBV25-1	TRBJ1-1	TGTGCAGAGACCGGGACTAATTCAGGATACAGCACCCTCACCTTT	CAETGTNSGYSTLTF	TRAV13-2	TRAJ11
Expansion	MADS and SNX8 Peptides	Patient 2	A02:06	TGTGCCAGCCTAGGGGGGGCTTCTAGCACAGATACGCAGTATTTT	CASLGGASSTDTQYF	TRBV6-3	TRBJ2-3
Expansion	MADS and SNX8 Peptides	Patient 2	A02:06	TGTGCCTGGACAGAGCTGAACACTGAAGCTTTCTTT	CAWTELNTEAFF	TRBV30	TRBJ1-1	TGTGCAGCAAGCGACGATGGTCAGAATTTTGTCTTT	CAASDDGQNFVF	TRAV29DV5	TRAJ26
Expansion	MADS and SNX8 Peptides	Patient 2	A02:06					TGTGCAGAGAATCCCCACGGGAAGAACACAGGCTTTCAGAAACTTGTATTT	CAENPHGKNTGFQKLVF	TRAV13-2	TRAJ8
Expansion	MADS and SNX8 Peptides	Patient 2	A02:06					TGTGCCTTTCTACCTACCTCAGGAACCTACAAATACATCTTT	CAFLPTSGTYKYIF	TRAV24	TRAJ40
Expansion	MADS and SNX8 Peptides	Patient 2	A02:06					TGTGCTCTAAGTCTGGGGGATTCCAAGATAATCTTT	CALSLGDSKIIF	TRAV16	TRAJ3
Expansion	MADS and SNX8 Peptides	Patient 2	A02:06					TGTGCTGTGCAGACGAATAATGCAGGCAACATGCTCACCTTT	CAVQTNNAGNMLTF	TRAV20	TRAJ39
Expansion	MADS and SNX8 Peptides	Patient 2	A02:06					TGTGCTGTGCAGACGAATAATGCAGGCAACATGCTCACCTTT	CAVQTNNAGNMLTF	TRAV20	TRAJ39
Expansion	MADS and SNX8 Peptides	Patient 2	A02:06					TGTGCTGTGCAGACGAATAATGCAGGCAACATGCTCACCTTT	CAVQTNNAGNMLTF	TRAV20	TRAJ39
Expansion	MADS and SNX8 Peptides	Patient 2	A02:06					TGTGCTGTGCAGACGAATAATGCAGGCAACATGCTCACCTTT	CAVQTNNAGNMLTF	TRAV20	TRAJ39
Expansion	MADS and SNX8 Peptides	Patient 2	A02:06					TGTGCTGTGCAGACGAATAATGCAGGCAACATGCTCACCTTT	CAVQTNNAGNMLTF	TRAV20	TRAJ39
Expansion	No Peptide Control	Patient 2	A02:06	TGCAGTGCTAGAGATTTCAACCTCGTCACAGATACGCAGTATTTT	CSARDFNLVTDTQYF	TRBV20-1	TRBJ2-3	TGTGCCGTGAACAGGGATAGCAACTATCAGTTAATCTGG	CAVNRDSNYQLIW	TRAV12-2	TRAJ33
Expansion	No Peptide Control	Patient 2	A02:06	TGCAGTGCTAGAGGCCCGGGACTCGGTGGGGATTATAGCAATCAGCCCCAGCATTTT	CSARGPGLGGDYSNQPQHF	TRBV20-1	TRBJ1-5	TGTGCGGATTTAACTGACAGCTGGGGGAAATTGCAGTTT	CADLTDSWGKLQF	TRAV5	TRAJ24
Expansion	No Peptide Control	Patient 2	A02:06	TGCGCCAGCAGCCAAACCCCCCGCGTTGAGCCCCAGCATTTT	CASSQTPRVEPQHF	TRBV4-3	TRBJ1-5	TGTGTGGTGAACTCGGGGGCTGGGAGTTACCAACTCACTTTC	CVVNSGAGSYQLTF	TRAV12-1	TRAJ28
Expansion	No Peptide Control	Patient 2	A02:06	TGCGCCAGCAGCCAAGTCCACATGAACAATCAGCCCCAGCATTTT	CASSQVHMNNQPQHF	TRBV4-3	TRBJ1-5	TGCGCTGTCTATTCAGGAAACACACCTCTTGTCTTT	CAVYSGNTPLVF	TRAV1-1	TRAJ29
Expansion	No Peptide Control	Patient 2	A02:06	TGCGCCAGCAGTGTATACAGGGATGGCTACACCTTC	CASSVYRDGYTF	TRBV10-2	TRBJ1-2	TGTGTGGTGAACTCTCCGGGAAACACACCTCTTGTCTTT	CVVNSPGNTPLVF	TRAV12-1	TRAJ29
Expansion	No Peptide Control	Patient 2	A02:06	TGTGCCACCAGCAGAGATCGCGGGGTTAGCAATGAGCAGTTCTTC	CATSRDRGVSNEQFF	TRBV15	TRBJ2-1	TGTGCTGTGAGAGACATCGATAACAATGCCAGACTCATGTTT	CAVRDIDNNARLMF	TRAV3	TRAJ31
Expansion	No Peptide Control	Patient 2	A02:06	TGTGCCACCAGCCCCGGGGAGGGAGGGAATACGCAGTATTTT	CATSPGEGGNTQYF	TRBV15	TRBJ2-3	TGTGCTTGCCCGACCGGTAACCAGTTCTATTTT	CACPTGNQFYF	TRAV38-2DV8	TRAJ49
Expansion	No Peptide Control	Patient 2	A02:06	TGTGCCACTCCACCCCGGGGAGTCGACATGAACACTGAAGCTTTCTTT	CATPPRGVDMNTEAFF	TRBV7-8	TRBJ1-1	TGTGCCGCCACCGGCCAGGCAGGAACTGCTCTGATCTTT	CAATGQAGTALIF	TRAV8-1	TRAJ15
Expansion	No Peptide Control	Patient 2	A02:06	TGTGCCAGCAGCCAAGCGGGGGGACCCTCTGGGGCCAACGTCCTGACTTTC	CASSQAGGPSGANVLTF	TRBV12-4	TRBJ2-6	TGTGCTGCCGATTCTGGGGGTTACCAGAAAGTTACCTTT	CAADSGGYQKVTF	TRAV1-2	TRAJ13	TGTGCTCCACCCCCGTTCGGAGGAAGCTACATACCTACATTT	CAPPPFGGSYIPTF	TRAV9-2	TRAJ6
Expansion	No Peptide Control	Patient 2	A02:06	TGTGCCAGCAGCCCCCTCCCCGGGCACCATAAGAACACTGAAGCTTTCTTT	CASSPLPGHHKNTEAFF	TRBV7-9	TRBJ1-1	TGTGCAGAGAATGGTTGGTCTAGCAACACAGGCAAACTAATCTTT	CAENGWSSNTGKLIF	TRAV13-2	TRAJ37
Expansion	No Peptide Control	Patient 2	A02:06	TGTGCCAGCAGCCCGATTTTAGGGACTAAAGAGCAGTACTTC	CASSPILGTKEQYF	TRBV12-3	TRBJ2-7	TGCGCTGGCTCTAGCAACACAGGCAAACTAATCTTT	CAGSSNTGKLIF	TRAV1-1	TRAJ37
Expansion	No Peptide Control	Patient 2	A02:06	TGTGCCAGCAGCGCGGGGACAGCTTCTAGTTACGGGCAGTACTTC	CASSAGTASSYGQYF	TRBV9	TRBJ2-7	TGTGCCGTGTTTTCAGGAAACACACCTCTTGTCTTT	CAVFSGNTPLVF	TRAV12-2	TRAJ29
Expansion	No Peptide Control	Patient 2	A02:06	TGTGCCAGCAGCGTGCATGGGACAGTATACTTCACTAATGAAAAACTGTTTTTT	CASSVHGTVYFTNEKLFF	TRBV5-6	TRBJ1-4	TGTGCAGAGGATAACTATGGTCAGAATTTTGTCTTT	CAEDNYGQNFVF	TRAV5	TRAJ26
Expansion	No Peptide Control	Patient 2	A02:06	TGTGCCAGCAGCGTGCATGGGACAGTATACTTCACTAATGAAAAACTGTTTTTT	CASSVHGTVYFTNEKLFF	TRBV5-6	TRBJ1-4	TGTGCAGAGGATAACTATGGTCAGAATTTTGTCTTT	CAEDNYGQNFVF	TRAV5	TRAJ26
Expansion	No Peptide Control	Patient 2	A02:06	TGTGCCAGCAGCGTGCATGGGACAGTATACTTCACTAATGAAAAACTGTTTTTT	CASSVHGTVYFTNEKLFF	TRBV5-6	TRBJ1-4
Expansion	No Peptide Control	Patient 2	A02:06	TGTGCCAGCAGCGTGCATGGGACAGTATACTTCACTAATGAAAAACTGTTTTTT	CASSVHGTVYFTNEKLFF	TRBV5-6	TRBJ1-4
Expansion	No Peptide Control	Patient 2	A02:06	TGTGCCAGCAGCTTAGAGGGCAGCCAGAACACTGAAGCTTTCTTT	CASSLEGSQNTEAFF	TRBV11-2	TRBJ1-1	TGTGCTCTGACGGATAGCAACTATCAGTTAATCTGG	CALTDSNYQLIW	TRAV19	TRAJ33
Expansion	No Peptide Control	Patient 2	A02:06	TGTGCCAGCAGCTTAGCCGGGGAGGGGATTAACTATGGCTACACCTTC	CASSLAGEGINYGYTF	TRBV7-9	TRBJ1-2	TGCATCGTCAGACCATCCTTAAATACCGGCACTGCCAGTAAACTCACCTTT	CIVRPSLNTGTASKLTF	TRAV26-1	TRAJ44	TGTGCAGCAAGTTTAGACAATGACATGCGCTTT	CAASLDNDMRF	TRAV13-1	TRAJ43
Expansion	No Peptide Control	Patient 2	A02:06	TGTGCCAGCAGCTTGCAGATGAACACTGAAGCTTTCTTT	CASSLQMNTEAFF	TRBV11-3	TRBJ1-1	TGTGCTGTGCAGGTGATTAACTTTGGAAATGAGAAATTAACCTTT	CAVQVINFGNEKLTF	TRAV20	TRAJ48
Expansion	No Peptide Control	Patient 2	A02:06	TGTGCCAGCAGCTTGGACAGCGCCTACAATGAGCAGTTCTTC	CASSLDSAYNEQFF	TRBV5-6	TRBJ2-1	TGTGCCGTGAATGCACGCCAGGCAGGAACTGCTCTGATCTTT	CAVNARQAGTALIF	TRAV8-1	TRAJ15
Expansion	No Peptide Control	Patient 2	A02:06	TGTGCCAGCAGCTTGGAGGGGGCAGATACGCAGTATTTT	CASSLEGADTQYF	TRBV5-6	TRBJ2-3	TGTGCCGTGAATCCTCTCACGGGAGGAGGAAACAAACTCACCTTT	CAVNPLTGGGNKLTF	TRAV8-1	TRAJ10
Expansion	No Peptide Control	Patient 2	A02:06	TGTGCCAGCAGTATTAATAGGGACGGCCTCTATGGCTACACCTTC	CASSINRDGLYGYTF	TRBV12-3	TRBJ1-2	TGTGCAGATGTCCAGGGAGGAAAGCTTATCTTC	CADVQGGKLIF	TRAV5	TRAJ23
Expansion	No Peptide Control	Patient 2	A02:06	TGTGCCAGCAGTGAACTCCTTGAAGCTTTCTTT	CASSELLEAFF	TRBV6-1	TRBJ1-1
Expansion	No Peptide Control	Patient 2	A02:06	TGTGCCAGCAGTGACCTGATTGCGAATCAGCCCCAGCATTTT	CASSDLIANQPQHF	TRBV2	TRBJ1-5	TGCATCGTCAGAGTCGGAGGAAATGCAGGCAACATGCTCACCTTT	CIVRVGGNAGNMLTF	TRAV26-1	TRAJ39
Expansion	No Peptide Control	Patient 2	A02:06	TGTGCCAGCAGTTACAAAGTTGGCGGGGAGCTGTTTTTT	CASSYKVGGELFF	TRBV2	TRBJ2-2	TGTGCGGAATTAAACGACTACAAGCTCAGCTTT	CAELNDYKLSF	TRAV12-2	TRAJ20
Expansion	No Peptide Control	Patient 2	A02:06	TGTGCCAGCAGTTTAATTGTGGGGGGTTTTAACCAGCCCCAGCATTTT	CASSLIVGGFNQPQHF	TRBV12-3	TRBJ1-5	TGTGCAGGAGCTGAGGGTGGAGGTAGCAACTATAAACTGACATTT	CAGAEGGGSNYKLTF	TRAV27	TRAJ53
Expansion	No Peptide Control	Patient 2	A02:06	TGTGCCAGCAGTTTAATTGTGGGGGGTTTTAACCAGCCCCAGCATTTT	CASSLIVGGFNQPQHF	TRBV12-3	TRBJ1-5	TGTGCAGGAGCTGAGGGTGGAGGTAGCAACTATAAACTGACATTT	CAGAEGGGSNYKLTF	TRAV27	TRAJ53
Expansion	No Peptide Control	Patient 2	A02:06	TGTGCCAGCAGTTTCCTCCGCTACGAGCAGTACTTC	CASSFLRYEQYF	TRBV12-4	TRBJ2-7	TGTGCTGTCGATAACACCGACAAGCTCATCTTT	CAVDNTDKLIF	TRAV41	TRAJ34
Expansion	No Peptide Control	Patient 2	A02:06	TGTGCCAGCGGACTGGAAAGCACAGATACGCAGTATTTT	CASGLESTDTQYF	TRBV12-3	TRBJ2-3	TGTGCCGTGATCCCTGATAGCAACTATCAGTTAATCTGG	CAVIPDSNYQLIW	TRAV12-2	TRAJ33
Expansion	No Peptide Control	Patient 2	A02:06	TGTGCCAGCTACGCGTTAGGGTTAAGGACTCCGAGTTTGGGGACTGAAGCTTTCTTT	CASYALGLRTPSLGTEAFF	TRBV2	TRBJ1-1	TGTGCTGTCTCCTCGACATATAACACCGACAAGCTCATCTTT	CAVSSTYNTDKLIF	TRAV41	TRAJ34
Expansion	No Peptide Control	Patient 2	A02:06	TGTGCCAGCTCACCGGTTACAGATAAAGAGACCCAGTACTTC	CASSPVTDKETQYF	TRBV18	TRBJ2-5	TGTGCTGTGAGAGATCTGTTACGGGATGGTGGTGCTACAAACAAGCTCATCTTT	CAVRDLLRDGGATNKLIF	TRAV1-2	TRAJ32
Expansion	No Peptide Control	Patient 2	A02:06	TGTGCCAGCTCACTGGGGGGCTCGGAAAAACTGTTTTTT	CASSLGGSEKLFF	TRBV18	TRBJ1-4	TGTGCTCTCACGAATTATGGAGGAAGCCAAGGAAATCTCATCTTT	CALTNYGGSQGNLIF	TRAV16	TRAJ42
Expansion	No Peptide Control	Patient 2	A02:06	TGTGCCAGTACAGAGAAGATAGGTGGCAGCCCATACTACACCTTC	CASTEKIGGSPYYTF	TRBV6-5	TRBJ1-2	TGTGTGGTGAGGGGCCGAGGCTTTCAGAAACTTGTATTT	CVVRGRGFQKLVF	TRAV10	TRAJ8
Expansion	No Peptide Control	Patient 2	A02:06	TGTGCCAGTACAGAGAAGATAGGTGGCAGCCCATACTACACCTTC	CASTEKIGGSPYYTF	TRBV6-5	TRBJ1-2	TGTGTGGTGAGGGGCCGAGGCTTTCAGAAACTTGTATTT	CVVRGRGFQKLVF	TRAV10	TRAJ8
Expansion	No Peptide Control	Patient 2	A02:06	TGTGCCAGTAGTATAGTCGGGGGGGCCCCGATATCCTACAATGAGCAGTTCTTC	CASSIVGGAPISYNEQFF	TRBV19	TRBJ2-1	TGCGCTGGTTCAAACCTAATGGATAGCAACTATCAGTTAATCTGG	CAGSNLMDSNYQLIW	TRAV1-1	TRAJ33
Expansion	No Peptide Control	Patient 2	A02:06	TGTGCCAGTAGTATCGAGAAGCGGGGGGGCACCGGGGAGCTGTTTTTT	CASSIEKRGGTGELFF	TRBV19	TRBJ2-2	TGTGCTGTGAGAGACAAGGCTGACAGCTGGGGGAAATTGCAGTTT	CAVRDKADSWGKLQF	TRAV3	TRAJ24
Expansion	No Peptide Control	Patient 2	A02:06	TGTGCCCTCTCACAGGGAAACGAGCAGTACTTC	CALSQGNEQYF	TRBV7-9	TRBJ2-7	TGTGCAATGAGAGAGGGTGCATCAGGAGGAAGCTACATACCTACATTT	CAMREGASGGSYIPTF	TRAV14DV4	TRAJ6
Expansion	No Peptide Control	Patient 2	A02:06	TGTGCTAGTGGCCAGGACACTGCTGGCTACACCTTC	CASGQDTAGYTF	TRBV12-5	TRBJ1-2	TGTGCTTTTCCAAACAGCTGGGGGAAATTGCAGTTT	CAFPNSWGKLQF	TRAV1-2	TRAJ24
Ex Vivo	None	Patient 3	A02:01	TGTGCCAGCAGTGATCCGAACACTGAAGCTTTCTTT	CASSDPNTEAFF	TRBV28	TRBJ1-1
Ex Vivo	None	Patient 3	A02:01	TGTGCCAGTAGTATATTCCCTGGGAACACTGAAGCTTTCTTT	CASSIFPGNTEAFF	TRBV19	TRBJ1-1
Ex Vivo	None	Patient 3	A02:01	TGTGCTAGAACCAGGAGGGGTGGCAATCAGCCCCAGCATTTT	CARTRRGGNQPQHF	TRBV12-5	TRBJ1-5	TGTGCAATGAGCGGCGACTACAAGCTCAGCTTT	CAMSGDYKLSF	TRAV12-3	TRAJ20	TGTGCTCTGAGTATCTATACTGGAGCCAATAGTAAGCTGACATTT	CALSIYTGANSKLTF	TRAV9-2	TRAJ56
Expansion	MADS and SNX8 Peptides	Patient 3	A02:01	TGCAGCGTGACGGGGTTGGCTGATTCATCCTACAATGAGCAGTTCTTC	CSVTGLADSSYNEQFF	TRBV29-1	TRBJ2-1	TGTGCTGGGGACACAGGCTTTCAGAAACTTGTATTT	CAGDTGFQKLVF	TRAV8-4	TRAJ8
Expansion	MADS and SNX8 Peptides	Patient 3	A02:01	TGTGCCAGCAGCCTCGCTTGGACTGAAGCTTTCTTT	CASSLAWTEAFF	TRBV2	TRBJ1-1	TGTGCCTTTAACCCCAACAATGCCAGACTCATGTTT	CAFNPNNARLMF	TRAV24	TRAJ31
Expansion	MADS and SNX8 Peptides	Patient 3	A02:01	TGTGCCAGCAGCCTCGCTTGGACTGAAGCTTTCTTT	CASSLAWTEAFF	TRBV2	TRBJ1-1
Expansion	MADS and SNX8 Peptides	Patient 3	A02:01					TGTGCTCTGCATAACACCGACAAGCTCATCTTT	CALHNTDKLIF	TRAV19	TRAJ34
Expansion	No Peptide Control	Patient 3	A02:01	TGCAGTGCTAGAGATCGTTACCAAGAGACCCAGTACTTC	CSARDRYQETQYF	TRBV20-1	TRBJ2-5	TGTGCTTCTGAAGACAGTGGCTCTAGGTTGACCTTT	CASEDSGSRLTF	TRAV38-2DV8	TRAJ58
Expansion	No Peptide Control	Patient 3	A02:01	TGCGCCAGCAGCCAAGAGGACATTTCTTACAGCAATCAGCCCCAGCATTTT	CASSQEDISYSNQPQHF	TRBV4-1	TRBJ1-5	TGTGCTCTGAGTGTTTATACTGGAGCCAATAGTAAGCTGACATTT	CALSVYTGANSKLTF	TRAV19	TRAJ56
Expansion	No Peptide Control	Patient 3	A02:01	TGCGCCAGCAGCCCCTCGAACACCGGGGAGCTGTTTTTT	CASSPSNTGELFF	TRBV4-1	TRBJ2-2	TGTGCAATGAGAGAGACCATAATTCAGGGAGCCCAGAAGCTGGTATTT	CAMRETIIQGAQKLVF	TRAV14DV4	TRAJ54
Expansion	No Peptide Control	Patient 3	A02:01	TGCGCCAGCAGTCTTAACAATGAGCAGTTCTTC	CASSLNNEQFF	TRBV10-1	TRBJ2-1	TGTGCTGTGAGAGACATGTGGGGTTCTGCAAGGCAACTGACCTTT	CAVRDMWGSARQLTF	TRAV3	TRAJ22
Expansion	No Peptide Control	Patient 3	A02:01	TGTGCCACCAGTGAGATCAGGGGTTCCCAAGAGACCCAGTACTTC	CATSEIRGSQETQYF	TRBV24-1	TRBJ2-5	TGCATCGTCAGAGTCGATAACACCGACAAGCTCATCTTT	CIVRVDNTDKLIF	TRAV26-1	TRAJ34
Expansion	No Peptide Control	Patient 3	A02:01	TGTGCCACCTGGGCCGGAACCGACGAAGCTTTCTTT	CATWAGTDEAFF	TRBV7-9	TRBJ1-1	TGTGCTGTGAGAGACGATGGCTTCAACAAATTTTACTTT	CAVRDDGFNKFYF	TRAV3	TRAJ21	TGTGCTCTAAGCGAAGGGATTGATGGTGGTGCTACAAACAAGCTCATCTTT	CALSEGIDGGATNKLIF	TRAV16	TRAJ32
Expansion	No Peptide Control	Patient 3	A02:01	TGTGCCAGCAAGGGCGGGAGGCGGGGAGATACGCAGTATTTT	CASKGGRRGDTQYF	TRBV27	TRBJ2-3	TGTGCCAAGGAGGGTACTGGAGGCTTCAAAACTATCTTT	CAKEGTGGFKTIF	TRAV14DV4	TRAJ9
Expansion	No Peptide Control	Patient 3	A02:01	TGTGCCAGCACCAGCGCCGGGCCCTATAATTCACCCCTCCACTTT	CASTSAGPYNSPLHF	TRBV6-5	TRBJ1-6	TGTGCAGCAAGCGGGGGAGGAACTGACAGCTGGGGGAAATTGCAGTTT	CAASGGGTDSWGKLQF	TRAV29DV5	TRAJ24
Expansion	No Peptide Control	Patient 3	A02:01	TGTGCCAGCACCGTCTTGTACGAGCAGTACTTC	CASTVLYEQYF	TRBV28	TRBJ2-7
Expansion	No Peptide Control	Patient 3	A02:01	TGTGCCAGCAGCACCAACCAAGAGACCCAGTACTTC	CASSTNQETQYF	TRBV27	TRBJ2-5	TGTGCTCTGAGTGACTCAGGAGGAAGCTACATACCTACATTT	CALSDSGGSYIPTF	TRAV19	TRAJ6	TGTGCTGGGGACATAGGCTTTGGGAATGTGCTGCATTGC	CAGDIGFGNVLHC	TRAV35	TRAJ35
Expansion	No Peptide Control	Patient 3	A02:01	TGTGCCAGCAGCCAAGAGGGACAGCAAGAGACCCAGTACTTC	CASSQEGQQETQYF	TRBV4-2	TRBJ2-5	TGTGCCGTGACCGGCACTGCCAGTAAACTCACCTTT	CAVTGTASKLTF	TRAV12-2	TRAJ44
Expansion	No Peptide Control	Patient 3	A02:01	TGTGCCAGCAGCCCCTGGGCCAGGAACACTGAAGCTTTCTTT	CASSPWARNTEAFF	TRBV14	TRBJ1-1	TGTGCTGTGAGACAGGCAGGAACTGCTCTGATCTTT	CAVRQAGTALIF	TRAV21	TRAJ15
Expansion	No Peptide Control	Patient 3	A02:01	TGTGCCAGCAGCCCTATGATGGACAGAGAGCAAGAGACCCAGTACTTC	CASSPMMDREQETQYF	TRBV12-4	TRBJ2-5	TGTGCCACAGGGACTGGAGGCTTCAAAACTATCTTT	CATGTGGFKTIF	TRAV12-3	TRAJ9
Expansion	No Peptide Control	Patient 3	A02:01	TGTGCCAGCAGCCCTGGACAGGCGGGAAATGAAAAACTGTTTTTT	CASSPGQAGNEKLFF	TRBV7-9	TRBJ1-4	TGTGCACATTCTTCAGGAACTGACAGCTGGGGGAAATTCCAGTTT	CAHSSGTDSWGKFQF	TRAV25	TRAJ24
Expansion	No Peptide Control	Patient 3	A02:01	TGTGCCAGCAGCCTAACTAGGACAGGGCAGGGCTATGGCTACACCTTC	CASSLTRTGQGYGYTF	TRBV7-9	TRBJ1-2	TGTGCTGTGAAGGGAGGTTCAGGAGGAGGTGCTGACGGACTCACCTTT	CAVKGGSGGGADGLTF	TRAV8-6	TRAJ45
Expansion	No Peptide Control	Patient 3	A02:01	TGTGCCAGCAGGCCGGGACTAGCGGGAGAGGTGGTGGATACGCAGTATTTT	CASRPGLAGEVVDTQYF	TRBV5-4	TRBJ2-3
Expansion	No Peptide Control	Patient 3	A02:01	TGTGCCAGCAGTGAAGGGGCTACGAGCTCCTACAATGAGCAGTTCTTC	CASSEGATSSYNEQFF	TRBV2	TRBJ2-1	TGTGCTCTGAGTGAGCTCATGGATAGCAACTATCAGTTAATCTGG	CALSELMDSNYQLIW	TRAV19	TRAJ33
Expansion	No Peptide Control	Patient 3	A02:01	TGTGCCAGCAGTGCGGCGGGGGCCACTGGGGCCCAAAACACCATATATTTT	CASSAAGATGAQNTIYF	TRBV28	TRBJ1-3	TGTGTTGTGAGTGTCCCGGATAGCAGCTATAAATTGATCTTC	CVVSVPDSSYKLIF	TRAV8-2	TRAJ12
Expansion	No Peptide Control	Patient 3	A02:01	TGTGCCAGCAGTTACCAGAGCGGGAGCGGTGCCTACGAGCAGTACTTC	CASSYQSGSGAYEQYF	TRBV27	TRBJ2-7	TGTGCTGTGAGTGGCAGTGCTTCCAAGATAATCTTT	CAVSGSASKIIF	TRAV8-6	TRAJ3
Expansion	No Peptide Control	Patient 3	A02:01	TGTGCCAGCAGTTCACTTCAGCTAGCGGGTACCTACAATGAGCAGTTCTTC	CASSSLQLAGTYNEQFF	TRBV28	TRBJ2-1	TGTGCAGCAAGCGCGCTAACCGGTAACCAGTTCTATTTT	CAASALTGNQFYF	TRAV29DV5	TRAJ49
Expansion	No Peptide Control	Patient 3	A02:01	TGTGCCAGCAGTTCCGGGGGAAACATTCAGTACTTC	CASSSGGNIQYF	TRBV28	TRBJ2-4	TGTGCAGAGACAATGGACACCGACAAGCTCATCTTT	CAETMDTDKLIF	TRAV5	TRAJ34
Expansion	No Peptide Control	Patient 3	A02:01	TGTGCCAGCAGTTTAACAGGGACTGGGGCCAACGTCCTGACTTTC	CASSLTGTGANVLTF	TRBV27	TRBJ2-6	TGTGCAGAGAATGTGAACAGAGATGACAAGATCATCTTT	CAENVNRDDKIIF	TRAV13-2	TRAJ30	TGTGCTCTGAGTGTCCCTAATGCAGGCAACATGCTCACCTTT	CALSVPNAGNMLTF	TRAV19	TRAJ39
Expansion	No Peptide Control	Patient 3	A02:01	TGTGCCAGCAGTTTACGTGCGATAGCGACAGGGAACACTGAAGCTTTCTTT	CASSLRAIATGNTEAFF	TRBV12-4	TRBJ1-1	TGTGCAGCAAGCGGCGGCAATGACATGCGCTTT	CAASGGNDMRF	TRAV29DV5	TRAJ43	TGTGCAGCAAGCAGTCGCGATTCAGGAGGAGGTGCTGACGGACTCACCTTT	CAASSRDSGGGADGLTF	TRAV23DV6	TRAJ45
Expansion	No Peptide Control	Patient 3	A02:01	TGTGCCAGCAGTTTGGAGCGCAATCAGCCCCAGCATTTT	CASSLERNQPQHF	TRBV12-4	TRBJ1-5	TGTGCAATGACCCGATCAGGAGGAGGTGCTGACGGACTCACCTTT	CAMTRSGGGADGLTF	TRAV12-3	TRAJ45
Expansion	No Peptide Control	Patient 3	A02:01	TGTGCCAGCAGTTTTACAGGGTTTTGGGACACTCGGGAGACCCAGTACTTC	CASSFTGFWDTRETQYF	TRBV27	TRBJ2-5	TGTGCTCTGAGGGGAATTCAGGGAGCCCAGAAGCTGGTATTT	CALRGIQGAQKLVF	TRAV19	TRAJ54
Expansion	No Peptide Control	Patient 3	A02:01	TGTGCCAGCAGTTTTGGGGAGACCCAGTACTTC	CASSFGETQYF	TRBV27	TRBJ2-5	TGTGCAGAGCCCAGGGATAGCAGCTATAAATTGATCTTC	CAEPRDSSYKLIF	TRAV13-2	TRAJ12
Expansion	No Peptide Control	Patient 3	A02:01	TGTGCCAGCCAACAGGACAACTCCTACGAGCAGTACTTC	CASQQDNSYEQYF	TRBV19	TRBJ2-7	TGTGCCGTGAACATGCCGGGAGCCCAGAAGCTGGTATTT	CAVNMPGAQKLVF	TRAV12-2	TRAJ54
Expansion	No Peptide Control	Patient 3	A02:01	TGTGCCAGCCAACAGGACAACTCCTACGAGCAGTACTTC	CASQQDNSYEQYF	TRBV19	TRBJ2-7	TGTGCCGTGAACATGCCGGGAGCCCAGAAGCTGGTATTT	CAVNMPGAQKLVF	TRAV12-2	TRAJ54
Expansion	No Peptide Control	Patient 3	A02:01	TGTGCCAGCGAAGACCAACTAGCGGGAGGTTTTACCCTAGCCAAAAACATTCAGTACTTC	CASEDQLAGGFTLAKNIQYF	TRBV27	TRBJ2-4	TGTGCCGTGATTGACCCCGCGGACAGCACCCTCACCTTT	CAVIDPADSTLTF	TRAV8-1	TRAJ11
Expansion	No Peptide Control	Patient 3	A02:01	TGTGCCAGTACACTAGCGGGAGGGAATGAGCAGTTCTTC	CASTLAGGNEQFF	TRBV7-9	TRBJ2-1	TGTGTGGTGAGCGCGGACATAAGACTCATGTTT	CVVSADIRLMF	TRAV10	TRAJ31	TGTGCTGTGCAGACCTATAACACCGACAAGCTCATCTTT	CAVQTYNTDKLIF	TRAV20	TRAJ34
Expansion	No Peptide Control	Patient 3	A02:01	TGTGCCAGTAGCGGGAGCGAGACCCAGTACTTC	CASSGSETQYF	TRBV19	TRBJ2-5	TGTGCTGTGAATTGGGACAAGATCATCTTT	CAVNWDKIIF	TRAV1-2	TRAJ30
Expansion	No Peptide Control	Patient 3	A02:01	TGTGCCAGTAGTATGAAAGGGGGCCAAGCTAACTATGGCTACACCTTC	CASSMKGGQANYGYTF	TRBV19	TRBJ1-2
Expansion	No Peptide Control	Patient 3	A02:01	TGTGCCAGTAGTATTGGTCAAGGCCTCAAAAACATTCAGTACTTC	CASSIGQGLKNIQYF	TRBV19	TRBJ2-4
Expansion	No Peptide Control	Patient 3	A02:01					TGTGCAATGAAAGGCTCAACCCTGGGGAGGCTATACTTT	CAMKGSTLGRLYF	TRAV14DV4	TRAJ18
Expansion	No Peptide Control	Patient 3	A02:01					TGTGCTGTGAGAGACGAGGACTACAAGCTCAGCTTT	CAVRDEDYKLSF	TRAV3	TRAJ20
Ex Vivo	None	Patient 4	A02:01	TGTGCCACCAGTGATTTTTGGCAGGGCAGCTCCTACAATGAGCAGTTCTTC	CATSDFWQGSSYNEQFF	TRBV24-1	TRBJ2-1	TGTGCTGTGACGTCCCCTAACTTTGGAAATGAGAAATTAACCTTT	CAVTSPNFGNEKLTF	TRAV8-4	TRAJ48
Ex Vivo	None	Patient 4	A02:01	TGTGCCAGCAGCCACGGGACAGGGGGCTACGAGCAGTACTTC	CASSHGTGGYEQYF	TRBV3-1	TRBJ2-7	TGTGTGGTTTTGTTTTCAGATGGCCAGAAGCTGCTCTTT	CVVLFSDGQKLLF	TRAV12-1	TRAJ16
Ex Vivo	None	Patient 4	A02:01	TGTGCCAGCAGCCCCGCCAATCCGGACAGATACTACGAGCAGTACTTC	CASSPANPDRYYEQYF	TRBV12-3	TRBJ2-7	TGTGCTACGGGAGATTCCGGGTATGCACTCAACTTC	CATGDSGYALNF	TRAV17	TRAJ41	TGTGCTGTGAGTGACACGGGCAGGAGAGCACTTACTTTT	CAVSDTGRRALTF	TRAV8-6	TRAJ5
Ex Vivo	None	Patient 4	A02:01	TGTGCCAGCAGCCCTCCTACCCGGGACCTGGGGACCGGGGAGCTGTTTTTT	CASSPPTRDLGTGELFF	TRBV12-3	TRBJ2-2	TGTGCTACGGGAGATTCCGGGTATGCACTCAACTTC	CATGDSGYALNF	TRAV17	TRAJ41	TGTGCTACGGACGATAGAGGCTCAACCCTGGGGAGGCTATACTTT	CATDDRGSTLGRLYF	TRAV17	TRAJ18
Ex Vivo	None	Patient 4	A02:01	TGTGCCAGCAGCTTATCCCGGGACAGAGTGTGGGACACTGAAGCTTTCTTT	CASSLSRDRVWDTEAFF	TRBV5-6	TRBJ1-1	TGTGCTGTGAGAGAATCCGGGTATGCACTCAACTTC	CAVRESGYALNF	TRAV1-2	TRAJ41
Ex Vivo	None	Patient 4	A02:01	TGTGCCAGCAGCTTTTCAGAGGAGCAGTACTTC	CASSFSEEQYF	TRBV11-2	TRBJ2-7	TGTGCTACGGGAGATTCCGGGTATGCACTCAACTTC	CATGDSGYALNF	TRAV17	TRAJ41	TGTGCTACGGACGATAGAGGCTCAACCCTGGGGAGGCTATACTTT	CATDDRGSTLGRLYF	TRAV17	TRAJ18
Ex Vivo	None	Patient 4	A02:01	TGTGCCAGCAGCTTTTCAGAGGAGCAGTACTTC	CASSFSEEQYF	TRBV11-2	TRBJ2-7	TGTGCTACGGGAGATTCCGGGTATGCACTCAACTTC	CATGDSGYALNF	TRAV17	TRAJ41	TGTGCTGTGAGTGACACGGGCAGGAGAGCACTTACTTTT	CAVSDTGRRALTF	TRAV8-6	TRAJ5
Ex Vivo	None	Patient 4	A02:01	TGTGCCAGCAGCTTTTCAGAGGAGCAGTACTTC	CASSFSEEQYF	TRBV11-2	TRBJ2-7	TGTGCTACGGGAGATTCCGGGTATGCACTCAACTTC	CATGDSGYALNF	TRAV17	TRAJ41	TGTGCTGTGAGTGACACGGGCAGGAGAGCACTTACTTTT	CAVSDTGRRALTF	TRAV8-6	TRAJ5
Ex Vivo	None	Patient 4	A02:01	TGTGCCAGCAGCTTTTCAGAGGAGCAGTACTTC	CASSFSEEQYF	TRBV11-2	TRBJ2-7	TGTGCTACGGGAGATTCCGGGTATGCACTCAACTTC	CATGDSGYALNF	TRAV17	TRAJ41	TGTGCTGTGAGTGACACGGGCAGGAGAGCACTTACTTTT	CAVSDTGRRALTF	TRAV8-6	TRAJ5
Ex Vivo	None	Patient 4	A02:01	TGTGCCAGCAGCTTTTCAGAGGAGCAGTACTTC	CASSFSEEQYF	TRBV11-2	TRBJ2-7	TGTGCTACGGGAGATTCCGGGTATGCACTCAACTTC	CATGDSGYALNF	TRAV17	TRAJ41	TGTGCTGTGAGTGACACGGGCAGGAGAGCACTTACTTTT	CAVSDTGRRALTF	TRAV8-6	TRAJ5
Ex Vivo	None	Patient 4	A02:01	TGTGCCAGCAGCTTTTCAGAGGAGCAGTACTTC	CASSFSEEQYF	TRBV11-2	TRBJ2-7	TGTGCTACGGGAGATTCCGGGTATGCACTCAACTTC	CATGDSGYALNF	TRAV17	TRAJ41	TGTGCTGTGAGTGACACGGGCAGGAGAGCACTTACTTTT	CAVSDTGRRALTF	TRAV8-6	TRAJ5
Ex Vivo	None	Patient 4	A02:01	TGTGCCAGCAGCTTTTCAGAGGAGCAGTACTTC	CASSFSEEQYF	TRBV11-2	TRBJ2-7	TGTGCTGTGAGTGACACGGGCAGGAGAGCACTTACTTTT	CAVSDTGRRALTF	TRAV8-6	TRAJ5	TGTGCTACGGGAGATTCCGGGTATGCACTCAACTTC	CATGDSGYALNF	TRAV17	TRAJ41
Ex Vivo	None	Patient 4	A02:01	TGTGCCAGCAGCTTTTCAGAGGAGCAGTACTTC	CASSFSEEQYF	TRBV11-2	TRBJ2-7	TGTGCTGTGAGTGACACGGGCAGGAGAGCACTTACTTTT	CAVSDTGRRALTF	TRAV8-6	TRAJ5	TGTGCTACGGGAGATTCCGGGTATGCACTCAACTTC	CATGDSGYALNF	TRAV17	TRAJ41
Ex Vivo	None	Patient 4	A02:01	TGTGCCAGCAGTCCGGGACTAGCGGGGGCGACCTACGAGCAGTACTTC	CASSPGLAGATYEQYF	TRBV12-3	TRBJ2-7	TGTGCTGCGGCCAACCAGGCAGGAACTGCTCTGATCTTT	CAAANQAGTALIF	TRAV17	TRAJ15
Ex Vivo	None	Patient 4	A02:01	TGTGCCAGCAGTTTAATTCAGGGCTTGGCCCATGAGCAGTTCTTC	CASSLIQGLAHEQFF	TRBV12-3	TRBJ2-1	TGTGCTACGGGAGATTCCGGGTATGCACTCAACTTC	CATGDSGYALNF	TRAV17	TRAJ41
Ex Vivo	None	Patient 4	A02:01	TGTGCCAGCAGTTTAGCGAGGAAGTCGGACCGGTACGGCTACGAGCAGTACTTC	CASSLARKSDRYGYEQYF	TRBV12-3	TRBJ2-7	TGTGCTACGGGAGATTCCGGGTATGCACTCAACTTC	CATGDSGYALNF	TRAV17	TRAJ41	TGTGCTGTGAGTGACACGGGCAGGAGAGCACTTACTTTT	CAVSDTGRRALTF	TRAV8-6	TRAJ5
Ex Vivo	None	Patient 4	A02:01	TGTGCCAGCAGTTTTCGGCTAGCGGGAGTTTGGGAGCAGTACTTC	CASSFRLAGVWEQYF	TRBV12-3	TRBJ2-7	TGTGCTACGGGAGATTCCGGGTATGCACTCAACTTC	CATGDSGYALNF	TRAV17	TRAJ41	TGTGCTGTGAGTGACACGGGCAGGAGAGCACTTACTTTT	CAVSDTGRRALTF	TRAV8-6	TRAJ5
Ex Vivo	None	Patient 4	A02:01					TGTGCAGCCTTCGACAGAGGCTCAACCCTGGGGAGGCTATACTTT	CAAFDRGSTLGRLYF	TRAV23DV6	TRAJ18
Ex Vivo	None	Patient 4	A02:01					TGTGCTACGGGAGATTCCGGGTATGCACTCAACTTC	CATGDSGYALNF	TRAV17	TRAJ41
Ex Vivo	None	Patient 4	A02:01					TGTGCTACGGGAGATTCCGGGTATGCACTCAACTTC	CATGDSGYALNF	TRAV17	TRAJ41	TGTGCTGTGAGTGACACGGGCAGGAGAGCACTTACTTTT	CAVSDTGRRALTF	TRAV8-6	TRAJ5
Ex Vivo	None	Patient 4	A02:01					TGTGCTACGGGAGATTCCGGGTATGCACTCAACTTC	CATGDSGYALNF	TRAV17	TRAJ41	TGTGCTGTGAGTGACACGGGCAGGAGAGCACTTACTTTT	CAVSDTGRRALTF	TRAV8-6	TRAJ5
Ex Vivo	None	Patient 4	A02:01					TGTGCTACGGGAGATTCCGGGTATGCACTCAACTTC	CATGDSGYALNF	TRAV17	TRAJ41	TGTGCTACGGACGATAGAGGCTCAACCCTGGGGAGGCTATACTTT	CATDDRGSTLGRLYF	TRAV17	TRAJ18
Ex Vivo	None	Patient 4	A02:01					TGTGCCGTGAACAAGGACAGAGGCTCAACCCTGGGGAGGCTATACTTT	CAVNKDRGSTLGRLYF	TRAV12-2	TRAJ18	TGTGCTACGGGAGATTCCGGGTATGCACTCAACTTC	CATGDSGYALNF	TRAV17	TRAJ41
Ex Vivo	None	Patient 4	A02:01					TGTGCTGTGAACAACAGAGGCTCAACCCTGGGGAGGCTATACTTT	CAVNNRGSTLGRLYF	TRAV8-4	TRAJ18
Expansion	MADS and SNX8 Peptides	Patient 4	A02:01	TGCAGCGCCCGGGTGAGGACTGTTACCGGGGAGCTGTTTTTT	CSARVRTVTGELFF	TRBV29-1	TRBJ2-2
Expansion	MADS and SNX8 Peptides	Patient 4	A02:01	TGCAGTGCTAGAGTAACAGATAATCAGCCCCAGCATTTT	CSARVTDNQPQHF	TRBV20-1	TRBJ1-5	TGTGCTTATAGGAGCGCTCGGGGTAATGCAGGCAACATGCTCACCTTT	CAYRSARGNAGNMLTF	TRAV38-2DV8	TRAJ39
Expansion	MADS and SNX8 Peptides	Patient 4	A02:01	TGTGCCAGCAGCCCTCCCCAGACTAGCGAGCCCTCCGAGCAGTACTTC	CASSPPQTSEPSEQYF	TRBV12-3	TRBJ2-7	TGTGCCGTGACCGACAGAGGCTCAACCCTGGGGAGGCTATACTTT	CAVTDRGSTLGRLYF	TRAV8-1	TRAJ18
Expansion	MADS and SNX8 Peptides	Patient 4	A02:01	TGTGCCAGCAGCCCTCCCCAGACTAGCGAGCCCTCCGAGCAGTACTTC	CASSPPQTSEPSEQYF	TRBV12-3	TRBJ2-7	TGTGCCGTGACCGACAGAGGCTCAACCCTGGGGAGGCTATACTTT	CAVTDRGSTLGRLYF	TRAV8-1	TRAJ18
Expansion	MADS and SNX8 Peptides	Patient 4	A02:01	TGTGCCAGCAGCCGCCGGATAACGGCCAGGGGGGTAGATACGCAGTATTTT	CASSRRITARGVDTQYF	TRBV14	TRBJ2-3	TGCCTCGTGGGTGCTGCGAACACAGGCTTTCAGAAACTTGTATTT	CLVGAANTGFQKLVF	TRAV4	TRAJ8
Expansion	MADS and SNX8 Peptides	Patient 4	A02:01	TGTGCCAGCAGCCGTTCGGGGGGGAGAGGAAGCACCATATATTTT	CASSRSGGRGSTIYF	TRBV12-3	TRBJ1-3	TGTGCTGTGGCAGAGGACACAGGCTTTCAGAAACTTGTATTT	CAVAEDTGFQKLVF	TRAV22	TRAJ8
Expansion	MADS and SNX8 Peptides	Patient 4	A02:01	TGTGCCAGCAGTCCTTACTTGGCTAGCTCGAACACCGGGGAGCTGTTTTTT	CASSPYLASSNTGELFF	TRBV12-3	TRBJ2-2
Expansion	MADS and SNX8 Peptides	Patient 4	A02:01	TGTGCCAGCAGTTTATCGGTAACAGGAGCGAACACCGGGGAGCTGTTTTTT	CASSLSVTGANTGELFF	TRBV12-3	TRBJ2-2	TGTGCTGGGAGAGACAGAGGCTCAACCCTGGGGAGGCTATACTTT	CAGRDRGSTLGRLYF	TRAV21	TRAJ18
Expansion	MADS and SNX8 Peptides	Patient 4	A02:01	TGTGCCAGCAGTTTATCGGTAACAGGAGCGAACACCGGGGAGCTGTTTTTT	CASSLSVTGANTGELFF	TRBV12-4	TRBJ2-2	TGTGCTGGGAGAGACAGAGGCTCAACCCTGGGGAGGCTATACTTT	CAGRDRGSTLGRLYF	TRAV21	TRAJ18	TGTGCTGGGAGAGACAGAGGCTCGACCCTGGGGAGGCTATACTTT	CAGRDRGSTLGRLYF	TRAV21	TRAJ18
Expansion	MADS and SNX8 Peptides	Patient 4	A02:01	TGTGCCAGCAGTTTATCGGTAACAGGAGCGAACACCGGGGAGCTGTTTTTT	CASSLSVTGANTGELFF	TRBV12-4	TRBJ2-2	TGTGCTGGGAGAGACAGAGGCTCAACCCTGGGGAGGCTATACTTT	CAGRDRGSTLGRLYF	TRAV21	TRAJ18
Expansion	MADS and SNX8 Peptides	Patient 4	A02:01	TGTGCCATCAGTGAGTCGAGTGGGGGAGATACGCAGTATTTT	CAISESSGGDTQYF	TRBV10-3	TRBJ2-3
Expansion	MADS and SNX8 Peptides	Patient 4	A02:01					TGTGCAGCAAGCGGCGGGAACTATGGTCAGAATTTTGTCTTT	CAASGGNYGQNFVF	TRAV29DV5	TRAJ26
Expansion	MADS and SNX8 Peptides	Patient 4	A02:01					TGTGCTGGGAGAGACAGAGGCTCAACCCTGGGGAGGCTATACTTT	CAGRDRGSTLGRLYF	TRAV21	TRAJ18
Expansion	MADS and SNX8 Peptides	Patient 4	A02:01					TGTGCTGGGAGAGACAGAGGCTCAACCCTGGGGAGGCTATACTTT	CAGRDRGSTLGRLYF	TRAV21	TRAJ18
Expansion	MADS and SNX8 Peptides	Patient 4	A02:01					TGTGCTGGGAGAGACAGAGGCTCAACCCTGGGGAGGCTATACTTT	CAGRDRGSTLGRLYF	TRAV21	TRAJ18
Expansion	MADS and SNX8 Peptides	Patient 4	A02:01					TGTGCTGGGTACGACAGAGGCTCAACCCTGGGGAGGCTATACTTT	CAGYDRGSTLGRLYF	TRAV22	TRAJ18	CCTGCAATACCCAACAGTGCTTCCAAGATAATCTTT	PAIPNSASKIIF	TRAV12-3	TRAJ3
Expansion	MADS and SNX8 Peptides	Patient 4	A02:01					TGTGCTCCGTCAGGAGGAAGCTACATACCTACATTT	CAPSGGSYIPTF	TRAV17	TRAJ6
Expansion	MADS and SNX8 Peptides	Patient 4	A02:01					TGTGCTGTGGCAGAGGACACAGGCTTTCAGAAACTTGTATTT	CAVAEDTGFQKLVF	TRAV22	TRAJ8
Expansion	MADS and SNX8 Peptides	Patient 4	A02:01					TGTGCTGTGGCTCCAGGAGGAGGTGCTGACGGACTCACCTTT	CAVAPGGGADGLTF	TRAV41	TRAJ45	TGTGCTTATAGGAGCGCTCGGGGTAATGCAGGCAACATGCTCACCTTT	CAYRSARGNAGNMLTF	TRAV38-2DV8	TRAJ39
Expansion	MADS and SNX8 Peptides	Patient 4	A02:01					TGTGCTGTGGCTCCAGGAGGAGGTGCTGACGGACTCACCTTT	CAVAPGGGADGLTF	TRAV41	TRAJ45
Expansion	MADS and SNX8 Peptides	Patient 4	A02:01					TGTGCTGTGAGAGAAAATACTGGAGGCTTCAAAACTATCTTT	CAVRENTGGFKTIF	TRAV3	TRAJ9
Expansion	MADS and SNX8 Peptides	Patient 4	A02:01					TGTGCTGTGAGATCGCGCGAGCGAGGCTCAACCCTGGGGAGGCTATACTTT	CAVRSRERGSTLGRLYF	TRAV1-2	TRAJ18
Expansion	MADS and SNX8 Peptides	Patient 4	A02:01					TGTGCCGTGACCGACAGAGGCTCAACCCTGGGGAGGCTATACTTT	CAVTDRGSTLGRLYF	TRAV8-1	TRAJ18
Expansion	MADS and SNX8 Peptides	Patient 4	A02:01					TGTGCTGTTTACAGAGGCTCAACCCTGGGGAGGCTATACTTT	CAVYRGSTLGRLYF	TRAV8-6	TRAJ18
Expansion	MADS and SNX8 Peptides	Patient 4	A02:01					TGCCTCGTGGGTGTTAGAGGAAAGCTTATCTTC	CLVGVRGKLIF	TRAV4	TRAJ23
Expansion	No Peptide Control	Patient 4	A02:01	TGCAGCGTCCAGGGTAGCTCTGGCTACACCTTC	CSVQGSSGYTF	TRBV29-1	TRBJ1-2	TGTGCAGAGAGTATTAGCGACCAGGCAGGAACTGCTCTGATCTTT	CAESISDQAGTALIF	TRAV5	TRAJ15
Expansion	No Peptide Control	Patient 4	A02:01	TGCAGCGTTGTCGGCATTGGCTCCGATGGCTACACCTTC	CSVVGIGSDGYTF	TRBV29-1	TRBJ1-2	TGTGCCGTGAACCAGGGAGGAGGCTTCAAAACTATCTTT	CAVNQGGGFKTIF	TRAV12-2	TRAJ9
Expansion	No Peptide Control	Patient 4	A02:01	TGCAGTGACAGGGTACTTTATGGCTACACCTTC	CSDRVLYGYTF	TRBV20-1	TRBJ1-2	TGTGCTGTGGAGGCCTCAGAAACCAGTGGCTCTAGGTTGACCTTT	CAVEASETSGSRLTF	TRAV36DV7	TRAJ58
Expansion	No Peptide Control	Patient 4	A02:01	TGCAGTGACAGGGTACTTTATGGCTACACCTTC	CSDRVLYGYTF	TRBV20-1	TRBJ1-2	TGTGCTGTGGAGGCCTCAGAAACCAGTGGCTCTAGGTTGACCTTT	CAVEASETSGSRLTF	TRAV36DV7	TRAJ58
Expansion	No Peptide Control	Patient 4	A02:01	TGCAGTGCTAGAGATTCGGACAGGGGGCTACGGAACACTGAAGCTTTCTTT	CSARDSDRGLRNTEAFF	TRBV20-1	TRBJ1-1	TGTGCTCTGACTGCCATGGATAGCAACTATCAGTTAATCTGG	CALTAMDSNYQLIW	TRAV19	TRAJ33
Expansion	No Peptide Control	Patient 4	A02:01	TGCAGTGCTAGGGATTTCGGGAGTAGCGCGGGAGGGCCCTACAATGAGCAGTTCTTC	CSARDFGSSAGGPYNEQFF	TRBV20-1	TRBJ2-1	TGTGCTGTGAGTGGGAGAACCTCCTACGACAAGGTGATATTT	CAVSGRTSYDKVIF	TRAV8-6	TRAJ50
Expansion	No Peptide Control	Patient 4	A02:01	TGCAGTGCTATTTCGGGGGAGGGAGGGAATCTACACTACGAGCAGTACTTC	CSAISGEGGNLHYEQYF	TRBV20-1	TRBJ2-7	TGTGCAATGAGAGAGGAAGGCAGTGGAGGTAGCAACTATAAACTGACATTT	CAMREEGSGGSNYKLTF	TRAV14DV4	TRAJ53
Expansion	No Peptide Control	Patient 4	A02:01	TGCGCCAGCAGCCAAGATCCGGGACTAGCGACCTACGAGCAGTACTTC	CASSQDPGLATYEQYF	TRBV4-1	TRBJ2-7	TGTGCAGCAACCCCAAGGGGCCAAGGAAATCTCATCTTT	CAATPRGQGNLIF	TRAV13-1	TRAJ42	TGTGCAGCAACCCCAATGGGCCAAGGAAATCTCATCTTT	CAATPMGQGNLIF	TRAV13-1	TRAJ42
Expansion	No Peptide Control	Patient 4	A02:01	TGCGCCAGCAGCCGCTCGTCGGGCGGCTATGAGCAGTTCTTC	CASSRSSGGYEQFF	TRBV4-1	TRBJ2-1	TGTGCTTATTCAGGCAATGACATGCGCTTT	CAYSGNDMRF	TRAV38-2DV8	TRAJ43	TGTGCAGCAAGGTTTCAGGGGGAAACCAGTGGCTCTAGGTTGACCTTT	CAARFQGETSGSRLTF	TRAV23DV6	TRAJ58
Expansion	No Peptide Control	Patient 4	A02:01	TGCGCCAGCAGCTGGGGACAGGGGGCCCGTGAGCAGTACTTC	CASSWGQGAREQYF	TRBV4-3	TRBJ2-7	TGTGCTGTGGGACACTCTAACGACTACAAGCTCAGCTTT	CAVGHSNDYKLSF	TRAV8-3	TRAJ20
Expansion	No Peptide Control	Patient 4	A02:01	TGCGCCGTCCAAGTGGGGGGGCAAGCGGGAGTTCTGGGAGAGCAGTACTTC	CAVQVGGQAGVLGEQYF	TRBV10-2	TRBJ2-7	TGTGCTGTGAGCCGCGGGCTGGGGGCTGGGAGTTACCAACTCACTTTC	CAVSRGLGAGSYQLTF	TRAV8-4	TRAJ28	TGTGCTGTGGAAGTCGGAAACATGCGCTTT	CAVEVGNMRF	TRAV22	TRAJ43
Expansion	No Peptide Control	Patient 4	A02:01	TGTGCCACCGCAGGGTCCAAAAACATTCAGTACTTC	CATAGSKNIQYF	TRBV12-4	TRBJ2-4	TGTGCCCTTATGGATAGCAGCTATAAATTGATCTTC	CALMDSSYKLIF	TRAV12-2	TRAJ12
Expansion	No Peptide Control	Patient 4	A02:01	TGTGCCAGCAGACGAACAGGAGCCCTTTACTACGAGCAGTACTTC	CASRRTGALYYEQYF	TRBV28	TRBJ2-7	TGTGCTTTCATGAGCCCAAAAACTGGGGCAAACAACCTCTTCTTT	CAFMSPKTGANNLFF	TRAV38-1	TRAJ36
Expansion	No Peptide Control	Patient 4	A02:01	TGTGCCAGCAGCACCCGTGGGGGGAGCACAGATACGCAGTATTTT	CASSTRGGSTDTQYF	TRBV13	TRBJ2-3	TGTGCTCTGAGTGAGGCCGGCTCTAGCAACACAGGCAAACTAATCTTT	CALSEAGSSNTGKLIF	TRAV19	TRAJ37
Expansion	No Peptide Control	Patient 4	A02:01	TGTGCCAGCAGCCAATTAAGCAATGAGCAGTTCTTC	CASSQLSNEQFF	TRBV14	TRBJ2-1	TGTGCAATGAGAGAGGGCTGGGGTTCAGGATACAGCACCCTCACCTTT	CAMREGWGSGYSTLTF	TRAV14DV4	TRAJ11
Expansion	No Peptide Control	Patient 4	A02:01	TGTGCCAGCAGCCATCGCGGGAAAAGCACAGATACGCAGTATTTT	CASSHRGKSTDTQYF	TRBV4-2	TRBJ2-3	TGCCTCGTGGTGAAAGAGTCCTTGAATGCTGGCAACAACCGTAAGCTGATTTGG	CLVVKESLNAGNNRKLIW	TRAV4	TRAJ38
Expansion	No Peptide Control	Patient 4	A02:01	TGTGCCAGCAGCCCCGGGGGAGGGGGCGTTAGCAAGCCCCAGCATTTT	CASSPGGGGVSKPQHF	TRBV9	TRBJ1-5	TGTGCTCTGTCCCTTGGGGGGAATAACAATGCCAGACTCATGTTT	CALSLGGNNNARLMF	TRAV19	TRAJ31	TGTGCCGTGACCTCGACCTTTAGCGGCGGTTCTGCAAGGCAACTGACCTTT	CAVTSTFSGGSARQLTF	TRAV8-1	TRAJ22
Expansion	No Peptide Control	Patient 4	A02:01	TGTGCCAGCAGCCCGGCGGGACCTCCATTCACTGAAGCTTTCTTT	CASSPAGPPFTEAFF	TRBV7-9	TRBJ1-1	TGTGCTGTGAGGTACAATAACAATGACATGCGCTTT	CAVRYNNNDMRF	TRAV21	TRAJ43	TGTGCTCCCTGGGGGGATAGCAACTATCAGTTAATCTGG	CAPWGDSNYQLIW	TRAV23DV6	TRAJ33
Expansion	No Peptide Control	Patient 4	A02:01	TGTGCCAGCAGCCGGGACACCGGGCGGGATGAGCAGTTCTTC	CASSRDTGRDEQFF	TRBV6-5	TRBJ2-1	TGTGCCGTGAACATGCCAGGCTTTCAGAAACTTGTATTT	CAVNMPGFQKLVF	TRAV12-2	TRAJ8
Expansion	No Peptide Control	Patient 4	A02:01	TGTGCCAGCAGCGCCGACGGATTGAACACTGAAGCTTTCTTT	CASSADGLNTEAFF	TRBV9	TRBJ1-1	TGTGCCGTGAACATGGAATATGGAAACAAACTGGTCTTT	CAVNMEYGNKLVF	TRAV12-2	TRAJ47
Expansion	No Peptide Control	Patient 4	A02:01	TGTGCCAGCAGCGCGGGGGGGGCTAGCTCCAATGAGCAGTTCTTC	CASSAGGASSNEQFF	TRBV9	TRBJ2-1	TGTGCTGTTTTGACAACTGACAGCTGGGGGAAATTGCAGTTT	CAVLTTDSWGKLQF	TRAV21	TRAJ24	TGTGTGGTGAGCATCTGGGGAGGAAGCCAAGGAAATCTCATCTTT	CVVSIWGGSQGNLIF	TRAV12-1	TRAJ42
Expansion	No Peptide Control	Patient 4	A02:01	TGTGCCAGCAGCGGCTACGAGCAGTACTTC	CASSGYEQYF	TRBV7-9	TRBJ2-7	TGTGCTGGCCCAGGAGGAGGTGCTGACGGACTCACCTTT	CAGPGGGADGLTF	TRAV35	TRAJ45
Expansion	No Peptide Control	Patient 4	A02:01	TGTGCCAGCAGCGTAGCAGGGACTAAATGGGCAGATACGCAGTATTTT	CASSVAGTKWADTQYF	TRBV9	TRBJ2-3	TGTGCAATGAGCGCCGCTTTCTTCAACAAATTTTACTTT	CAMSAAFFNKFYF	TRAV12-3	TRAJ21
Expansion	No Peptide Control	Patient 4	A02:01	TGTGCCAGCAGCGTAGGGGGACCGAGCTACGAGCAGTACTTC	CASSVGGPSYEQYF	TRBV9	TRBJ2-7	TGTGCTGTAGGGGCTACCTCAGGAACCTACAAATACATCTTT	CAVGATSGTYKYIF	TRAV36DV7	TRAJ40
Expansion	No Peptide Control	Patient 4	A02:01	TGTGCCAGCAGCGTATGGGGTGGCAGCGACGGTGAGCAGTTCTTC	CASSVWGGSDGEQFF	TRBV9	TRBJ2-1	TGTGCAGCAAGCAGACGGACTAGGGGCTCAACCCTGGGGAGGCTATACTTT	CAASRRTRGSTLGRLYF	TRAV29DV5	TRAJ18
Expansion	No Peptide Control	Patient 4	A02:01	TGTGCCAGCAGCTTAGACGGGAATAGCAATCAGCCCCAGCATTTT	CASSLDGNSNQPQHF	TRBV7-9	TRBJ1-5	TGTGCAATGAGAGAATTTAGCCAGGCAGGAACTGCTCTGATCTTT	CAMREFSQAGTALIF	TRAV14DV4	TRAJ15
Expansion	No Peptide Control	Patient 4	A02:01	TGTGCCAGCAGCTTATTGGGTACAGGGGCGGTACGGAAACTGTTTTTT	CASSLLGTGAVRKLFF	TRBV7-8	TRBJ1-4	TGTGCTGTGAGTATAACCTCAGGAACCTACAAATACATCTTT	CAVSITSGTYKYIF	TRAV21	TRAJ40
Expansion	No Peptide Control	Patient 4	A02:01	TGTGCCAGCAGCTTCGGACTAGCGGGAGGGTTAGGCTACGAGCAGTACTTC	CASSFGLAGGLGYEQYF	TRBV7-2	TRBJ2-7	TGTGCTGGGCGAGATGCTGGTGGTACTAGCTATGGAAAGCTGACATTT	CAGRDAGGTSYGKLTF	TRAV35	TRAJ52
Expansion	No Peptide Control	Patient 4	A02:01	TGTGCCAGCAGCTTTGTAAAGCGGAACACCGGGGAGCTGTTTTTT	CASSFVKRNTGELFF	TRBV13	TRBJ2-2
Expansion	No Peptide Control	Patient 4	A02:01	TGTGCCAGCAGTGATCTCAGGGAGAGCAATCAGCCCCAGCATTTT	CASSDLRESNQPQHF	TRBV28	TRBJ1-5	TGTGCAGGGGAAAAACTTAACTTCAACAAATTTTACTTT	CAGEKLNFNKFYF	TRAV25	TRAJ21
Expansion	No Peptide Control	Patient 4	A02:01	TGTGCCAGCAGTGGCCGGGACAGGGACACTGAAGCTTTCTTT	CASSGRDRDTEAFF	TRBV6-3	TRBJ1-1	TGTGCTGTGAGTAGCGACTACAAGCTCAGCTTT	CAVSSDYKLSF	TRAV1-2	TRAJ20
Expansion	No Peptide Control	Patient 4	A02:01	TGTGCCAGCAGTGTTAATCCAGGATGGGGAAACACTGAAGCTTTCTTT	CASSVNPGWGNTEAFF	TRBV6-1	TRBJ1-1	TGTGCTTATAGGGGCGATACCGGCACTGCCAGTAAACTCACCTTT	CAYRGDTGTASKLTF	TRAV38-2DV8	TRAJ44
Expansion	No Peptide Control	Patient 4	A02:01	TGTGCCAGCAGTTTAATAATTGGGTCCCTAAATCAGCCCCAGCATTTT	CASSLIIGSLNQPQHF	TRBV12-3	TRBJ1-5	TGTGCAGGAGCTCGGAGTGGAGGTAGCAACTATAAACTGACATTT	CAGARSGGSNYKLTF	TRAV27	TRAJ53
Expansion	No Peptide Control	Patient 4	A02:01	TGTGCCAGCAGTTTATCGCAGTCCTACGAGCAGTACTTC	CASSLSQSYEQYF	TRBV27	TRBJ2-7	TGTGCTGTGGTACCGGGAGGAAAGCTTATCTTC	CAVVPGGKLIF	TRAV21	TRAJ23
Expansion	No Peptide Control	Patient 4	A02:01	TGTGCCAGCAGTTTATCTCTTTCGGGCGCTTATGGCTACACCTTC	CASSLSLSGAYGYTF	TRBV27	TRBJ1-2	TGCGGCACAGAGATAAGGGACAACAATGCCAGACTCATGTTT	CGTEIRDNNARLMF	TRAV30	TRAJ31
Expansion	No Peptide Control	Patient 4	A02:01	TGTGCCAGCAGTTTATCTCTTTCGGGCGCTTATGGCTACACCTTC	CASSLSLSGAYGYTF	TRBV27	TRBJ1-2	TGCGGCACAGAGATAAGGGACAACAATGCCAGACTCATGTTT	CGTEIRDNNARLMF	TRAV30	TRAJ31
Expansion	No Peptide Control	Patient 4	A02:01	TGTGCCAGCAGTTTGAGTCCTAACACTGAAGCTTTCTTT	CASSLSPNTEAFF	TRBV27	TRBJ1-1	TGCGGAGACACAGGCAAACTAATCTTT	CGDTGKLIF	TRAV13-2	TRAJ37
Expansion	No Peptide Control	Patient 4	A02:01	TGTGCCAGCAGTTTTAACGGCTGGGAGGCAGATACGCAGTATTTT	CASSFNGWEADTQYF	TRBV27	TRBJ2-3	TGTGCGGGGCATTATGGAGGAAGCCAAGGAAATCTCATCTTT	CAGHYGGSQGNLIF	TRAV27	TRAJ42
Expansion	No Peptide Control	Patient 4	A02:01	TGTGCCAGCCTAGCGGGAGTGGCAGATACGCAGTATTTT	CASLAGVADTQYF	TRBV5-6	TRBJ2-3	TGTGCCGGCCCCATGGATAGCAACTATCAGTTAATCTGG	CAGPMDSNYQLIW	TRAV12-2	TRAJ33	TGTGCAGCAATTGATGGAGGAAGCCAAGGAAATCTCATCTTT	CAAIDGGSQGNLIF	TRAV13-1	TRAJ42
Expansion	No Peptide Control	Patient 4	A02:01	TGTGCCAGCGGACTAGCGAATGAGCAGTTCTTC	CASGLANEQFF	TRBV10-3	TRBJ2-1	TGTGCCGTGAAAGAAAGAGGCTCAACCCTGGGGAGGCTATACTTT	CAVKERGSTLGRLYF	TRAV8-1	TRAJ18
Expansion	No Peptide Control	Patient 4	A02:01	TGTGCCAGCGGCCTAAGTGTGCAGTTCTTC	CASGLSVQFF	TRBV2	TRBJ2-1	TGTGCTGGCCAAAATACCTCAGGAACCTACAAATACATCTTT	CAGQNTSGTYKYIF	TRAV35	TRAJ40
Expansion	No Peptide Control	Patient 4	A02:01	TGTGCCAGTAGCAGCACTTGGGCGGCGGACACTGAAGCTTTCTTT	CASSSTWAADTEAFF	TRBV19	TRBJ1-1	TGTGCTTTCATGAATTGGTATGGAGGAAGCCAAGGAAATCTCATCTTT	CAFMNWYGGSQGNLIF	TRAV38-1	TRAJ42
Expansion	No Peptide Control	Patient 4	A02:01	TGTGCCAGTAGCCCGACCGGGGACCTCGAGACCCAGTACTTC	CASSPTGDLETQYF	TRBV19	TRBJ2-5	TGTGCAGCAAGTCGTTTTACCGGCACTGCCAGTAAACTCACCTTT	CAASRFTGTASKLTF	TRAV29DV5	TRAJ44	TGTGCTCTGCAAAAAACCTCCTACGACAAGGTGATATTT	CALQKTSYDKVIF	TRAV19	TRAJ50
Expansion	No Peptide Control	Patient 4	A02:01	TGTGCTAGTGTGAAGGGCGGGGTGAGCACAGATACGCAGTATTTT	CASVKGGVSTDTQYF	TRBV12-5	TRBJ2-3	TGTGCTGTGAGAGACGCAGGAGGAAGCTACATACCTACATTT	CAVRDAGGSYIPTF	TRAV3	TRAJ6
