# Supplementary material for: Molecular mimicry in multisystem inflammatory syndrome in children
Source: Nature. 2024 Aug 7;632(8025):622–9. doi: 10.1038/s41586-024-07722-4 (PMC11324515; doi:10.1038/s41586-024-07722-4)
Supplement: Supplementary file 8 — Source Data Extended Data Fig. 1 [file 41586_2024_7722_MOESM8_ESM.xlsx]

## Sheet: Ext Data 1a
	MIS-C Patients
	gene	CHB1001004323	CHB1001005150	CHB1001005996	CHB1001006179	CHB1001006441	CHB1001006628	CHB1001006964	CHB1001007248	CHB1001007266	CHB1001007509	CHB1001007583	CHB1001007605	CHB1001007740	CHB1001007782	CHB1001007798	CHB1001007863	CHB1001007885	CHB1001007960	CHB1001008106	CHB1001008150	CHB1001008444	CHB1001008451	CHB1001008457	CHB1001008728	CHB1001008899	CHB1001009535	CHB1001009953	CHB1001010905	CHB1001010933	CHB1001010960	CHB1001010989	CHB1001011026	CHB1001011081	CHB1001011105	CHB1001011121	CHB1001011148	CHB1001011193	CHB1001011824	CHB1001011911	CHB1001012206	CHB1001012608	CHB1001013122	CHB1001013421	CHB1001013548	CHB1001014101	CHB1001014221	CHB1001014863	CHB1001015527
	ENG	0.515904	1.10124	0.350174	1.21435	0.830228	1.01202	0.895735	2.81259	0.489747	0.823645	0.471822	0.494085	1.01166	5.78099	0.270158	0.382972	0.766682	0.706471	0.157161	0.315853	1.14639	1.41384	1.45998	1.72827	0.224267	0.786582	0.836478	3.2479	0.457523	0.696093	0.0112489	0.642198	0.56198	0.538514	0.877477	0.651134	0.225823	0.0893984	0.380228	0.496315	0.857018	0.941229	0.560895	1.30445	3.66921	0.856763	0.996437	0.75239
	MAP2K2	1.67408	0.20128	1.19473	0.201404	0.0334936	0.872802	0.133704	2.48539	0.465204	1.89685	1.5427	0.469324	0.13423	0.334464	0.13442	0.605281	0.0336591	2.65334	2.94914	0.538819	1.54342	1.86822	0.469383	1.40714	2.14245	0.0404867	2.49719	0.40683	0.956108	0.804419	3.62686	0.0342355	0.0335542	0.0334928	0.268675	0.469209	1.75282	0.0333607	0.868029	9.2268	0.0710696	0.205603	0.334894	1.81284	0.975346	0.994677	1.48736	0.172781
	CSNK1A1	0.275555	2.20872	0.307271	0.27626	0.275653	0.276276	2.20078	0.276416	0.273474	0.289094	3.86414	0.275896	0.276178	0.275264	0.276569	0.276748	7.75641	0.279962	0.275812	0.277156	0.276139	1.13893	0.275931	0.275732	0.275506	1.33282	3.7367	0.279018	0.281028	14.8959	5.52761	0.281759	0.276152	11.5772	0.2764	0.275828	0.277418	0.274559	1.09906	0.277141	0.584904	0.282019	0.275618	13.2619	0.308735	0.292365	0.556409	0.355497
	CSNK2A1	1.60863	0.11939	0.0332183	0.119463	1.37081	0.896025	1.30856	2.03202	0.0295646	0.562558	0.0298388	0.0298265	0.119428	0.416613	0.0298992	0.0299186	0.898421	0.030266	0.238539	0.419476	0.0298526	0.307816	1.25287	0.178852	0.595686	0.216132	0.908923	0.361968	0.911437	0.0298214	0.956122	0.0609205	0.895622	0.53639	0.0298809	0.238553	0.959709	2.01837	0.178225	0.838909	0.379395	0.18293	0.0297964	0.477904	0.400519	0.0316068	0.060152	0.538047
	CSNK1E	0.778311	0.80458	1.5016	0.532589	0.704437	0.507846	0.209672	0.35939	0.637564	0.427718	0.816722	0.123695	1.05248	0.678761	0.471186	0.173707	0.223553	0.313794	0.222582	0.521888	1.60944	0.906356	0.903084	0.87771	1.28461	0.388411	0.251296	0.0750566	0.176393	0.667837	0.4213	0.618982	0.68095	0.704421	1.06572	0.494656	0.708947	0.196952	1.25651	0.745517	0.99649	1.4667	0.024714	0.656517	1.27344	0.484989	1.82105	1.06786
	EDIL3	0.516824	0.616462	0.631197	0.592168	0.615485	0.246751	0.171989	1.67875	0.952567	1.23935	1.75024	1.57703	0.0986652	0.663787	0.839843	0.98869	0.841196	1.87532	0.0739009	0.445565	0.813872	1.83098	0.17251	0.270892	0.565946	0.386876	1.29323	0.72268	0.727885	0.0123185	0.123422	0.729778	0.468615	0.246188	2.09832	0.0985403	0.173439	1.07896	0.638043	1.58415	1.04479	0.352632	1.25543	0.394821	1.73717	1.48838	0.695724	0.730263
	P2RX4	0.323624	0.717987	0.23199	0.71843	1.10996	0.509883	1.63851	0.556517	0.298238	0.41228	0.185234	0.347169	0.13901	0.346374	0.881641	1.60191	0.162669	0.610628	0.300788	6.34732	0.393804	0.214972	0.324065	1.52664	0.624022	27.8125	0.156734	0.889448	0.212176	2.33721	0.996966	0.874548	0.903476	1.15618	0.394177	0.532195	0.767984	0.115162	0.161348	0.0697472	0.539736	0.686089	1.71098	1.78468	0.284894	0.147157	2.84727	0.715735
	ECE1	1.17447	1.63157	0.34549	0.505664	0.857738	0.462348	1.15813	0.889024	0.23598	0.884444	2.14352	0.483355	0.245535	0.532631	2.08277	0.738126	1.52113	1.04684	0.742841	0.601516	1.44412	0.550951	1.60898	1.11034	0.554712	0.444353	0.732817	0.466937	0.749541	1.34162	1.74891	1.70927	1.56694	0.670318	1.00461	2.38733	4.64258	0.883054	0.524481	0.739174	0.78001	0.582574	0.418005	0.577964	0.702346	0.810357	1.01844	0.334645
	MMP14	1.65281	1.02538	0.910809	1.28613	0.653669	0.891192	0.302192	0.872364	0.400545	1.11401	0.837396	0.798565	0.390059	0.599951	0.424368	1.25945	0.487844	0.439337	1.01954	0.676563	0.563338	0.407104	0.548481	0.399045	0.192153	0.371834	0.293196	1.08005	0.220505	0.803239	0.862615	0.682887	1.30007	0.687298	1.01208	0.216425	0.81748	0.454796	0.2635	0.734516	0.683306	0.481904	0.350822	5.121	1.0605	1.21327	0.834351	0.712838
	MUC15	0.0859666	4.99575	7.86064	3.10272	1.03197	0.689533	3.6046	3.96682	6.65476	0.360762	0.68887	22.8955	0.086161	0.858759	0.0862831	6.04373	0.0864221	4.71645	3.44187	336.699	4.65203	3.73084	4.47636	0.086022	3.78187	2.07905	4.08017	6.0933	8.76741	5.33563	15.003	4.3951	2.75689	1.7199	1.20722	4.4747	20.9446	5.99593	3.42881	5.01477	4.37943	6.15883	9.45851	3.79262	0.0963181	0.912109	0.173586	0.110907
	TSPAN13	0.184447	1.21972	0.493625	2.14506	0.774953	0.406845	0.552422	0.333042	0.402719	3.32836	0.147802	0.14774	1.03524	0.442206	5.10948	3.07508	0.852952	1.68657	0.110772	0.408141	3.88159	2.21084	0.0369398	0.406045	0.590127	0.356859	0.250122	1.27001	0.0752442	0.33236	0.296	2.18776	1.40483	2.32481	1.5171	4.06186	0.408527	2.13186	0.588539	0.222611	2.19248	0.566322	0.70106	0.480842	0.619971	0.704516	0.968347	0.951832
	SH3BP1	0.265617	0.532265	0.19746	1.37587	0.442852	0.310697	0.265176	2.79769	1.05444	0.418001	1.72936	1.10811	0.0221848	0.707564	0.533189	4.5795	1.02359	2.29385	1.55088	2.09275	4.03706	1.05211	0.354639	0.088596	0.132785	0.160594	1.35073	0.537911	1.48991	0.886336	0.310815	0.497928	0.354923	0.265705	0.621673	1.06352	1.73818	0.617534	0.794567	0.801438	0.187936	2.76379	6.28771	0.754589	8.28321	1.17425	0.357561	1.3707
	CD244	2.21408	1.5691	0.0301088	1.57007	0.324127	0.595576	0.70086	2.70853	0.375159	0.453242	0.540912	0.378482	0.324744	0.10789	1.08402	1.30166	0.380017	0.274328	1.2432	1.46652	0.703513	0.446403	0.0540757	0.0270184	0.0269962	0.326501	0.0457689	2.8434	0.220298	0.594657	2.27488	6.01874	0.054119	3.5113	0.0270838	1.4595	2.12031	0.161421	1.18464	1.41213	1.49015	0.0276344	2.37663	0.54146	2.11766	1.43241	0.327127	0.487681
	IL1A	0.949127	2.66272	0.105837	1.90311	0.0949465	3.23548	1.32657	0.0952093	0.565176	0.0995761	0.190139	0.190061	10.0835	0.568875	0.0952622	0.0953238	0.0954156	0.0964308	1.33002	0.0954641	2.47296	0.392294	0.0950423	2.08943	0.569376	0.459081	0.160885	0.0961057	0.0967979	2.28034	0.0951971	1.1646	0.0951183	0.0949443	0.0952038	0.190014	5.92437	2.08054	1.32497	0.381837	0.201465	0.777114	1.70882	0.951659	1.2761	0.100703	0.191651	0.122448
	IFNGR2	1.14556	1.40696	1.35983	0.740964	0.443601	1.29676	0.627168	0.0741381	1.35696	0.504	0.888353	0.369994	0.444446	1.62424	0.333807	0.445364	1.30023	0.0187723	0.0184941	0.297346	0.0370319	0.381843	0.925101	0.14791	0.480312	0.491535	0.125279	3.06828	0.339188	1.10979	2.11267	0.226714	1.44431	1.14594	0.444803	0.443883	1.00449	1.06778	0.515868	0.0185832	1.25503	1.17244	0.591394	0.370522	0.289823	0.588119	0.447707	2.52674
	IL6R	1.5378	0.503527	0.123287	0.816217	1.28699	0.443402	0.662266	0.988077	0.379054	1.21266	1.34906	0.633999	0.362655	0.572303	0.443873	0.686429	0.798237	0.336989	0.75453	0.485251	1.32954	0.581602	0.795114	0.452587	0.381871	0.571232	0.88594	0.99738	0.533034	1.17723	1.43152	0.359706	1.34975	0.482609	0.362946	0.835062	0.404758	0.731074	0.581288	0.63686	0.725379	0.473193	0.9048	0.413191	1.58784	1.15173	0.791518	0.246372
	LAMP1	0.341476	0.427674	0.0237987	1.71175	0.555095	0.599147	1.40625	1.1989	0.423621	1.74649	0.940611	1.58128	1.41177	0.383755	1.11388	0.128608	0.300374	0.0216836	1.06811	0.944513	1.32602	0.573378	0.769369	0.512544	0.554801	0.722608	0.57883	1.29663	0.261194	2.64927	2.01218	0.0218227	1.79663	0.426987	0.0214077	0.469995	4.08244	0.425303	0.170249	0.0429302	1.44966	1.57269	0.555026	2.6535	1.09996	0.815191	1.80999	1.81724
	ATP4A	0.774923	1.82604	0.624085	0.676197	1.0336	1.16543	0.659024	1.69864	0.840282	1.30983	0.201238	0.818988	0.158212	0.616417	0.532921	1.10977	0.966573	1.95371	0.086183	0.851594	1.3518	1.58663	1.06338	0.761063	0.143479	0.294998	0.70543	2.61555	0.307345	0.818849	0.96436	0.660308	1.10738	1.33503	0.878061	1.36464	8.63957	0.757826	0.872868	0.404125	0.426451	3.96551	2.61238	0.992822	0.385882	0.8831	1.18805	1.12934
	SOX6	0.960401	0.880256	0.888397	0.984744	1.22276	0.793311	0.675523	1.17141	0.509068	0.915991	0.661368	0.885102	1.24697	1.5372	0.925599	0.778226	0.724118	0.532234	1.11969	1.1471	0.634333	0.766844	0.86882	1.16305	1.40216	0.376114	0.628985	0.414406	0.489739	0.737459	0.651308	1.82456	0.705456	0.693248	1.19324	0.726478	1.69206	0.946058	0.881473	1.38304	1.72585	0.915913	0.616764	1.03409	1.11273	1.09426	0.617041	1.04191
	FAM84A	0.379866	1.14181	0.0529487	1.14252	0.570003	0.285646	0.094809	0.0476317	0.0942495	0.0498164	0.0475618	1.04593	0.0475907	2.18193	0.381265	0.047689	1.05017	5.40319	0.0475277	0.477592	0.190336	0.392517	0.0950963	0.0475139	0.09495	0.344506	0.965858	0.0480802	0.968529	2.94711	0.190502	0.0485524	0.0475862	2.18496	0.47629	0.0475305	1.1473	0.0473118	1.04164	0.0477567	1.20948	0.583167	0.0474943	0.19044	0.0532009	0.05038	0.0958798	0.061259
	RAB11FIP1	1.15487	0.485987	0.370885	0.99573	0.938087	1.03747	0.700994	1.07507	0.623504	1.41032	0.643168	0.888038	1.34268	0.507606	0.472921	0.334043	0.942722	0.596057	0.716687	0.840982	0.536994	0.854424	0.809512	0.790439	1.02072	0.463634	0.696905	0.743729	0.621882	2.27984	0.491132	1.05334	0.847195	0.314229	0.39386	0.952556	0.637146	0.800885	0.432986	0.487837	1.12763	0.453873	0.679219	1.019	0.853994	1.11259	0.951434	1.3886
	GBP6	1.09477	1.35221	0.905059	0.529862	0.698635	1.44774	0.659539	0.39762	0.280992	0.742602	0.311958	0.699252	1.25805	0.273403	0.293645	0.834111	0.44592	1.34241	1.28472	0.341729	0.955223	0.49735	1.19077	1.23713	0.4718	0.194007	0.863871	0.286689	0.240628	0.699133	1.56188	0.627259	1.43763	0.0660856	1.13599	7.17974	1.57724	0.357336	0.178802	0.2373	0.0400655	0.753406	0.528631	0.387976	1.01511	0.170228	0.0190568	0.146108
	PDLIM5	1.05712	1.37623	1.58594	1.24808	0.622669	1.04594	1.41988	0.875545	0.731634	0.707754	1.06235	0.804266	1.1083	0.868423	0.565407	1.01629	0.75509	0.964504	0.699602	1.4375	1.73539	0.729413	1.3824	0.862942	0.956106	0.57607	0.760379	0.545766	2.56407	0.504756	1.10214	0.700463	0.805011	0.577434	0.882471	1.31923	0.735182	0.533579	0.325935	1.04921	1.38028	0.505369	0.546072	0.756601	1.19999	0.649351	1.57986	1.03183
	EIF1AY	0.688418	1.68128	0.527763	1.25095	0.731704	0.560804	0.601366	1.59694	0.768622	0.0225701	0.0215486	3.87715	2.7599	1.07452	0.0863691	0.0432125	4.36866	1.04914	0.258398	5.66917	0.0431173	1.9562	1.24946	0.387485	1.37659	0.52028	0.583463	0.914906	0.833734	0.646082	0.647326	0.0219974	0.129358	0.344324	0.172632	2.45492	1.12624	1.4576	0.471931	0.649108	1.36993	0.704567	1.67841	0.301986	0.915934	3.33251	1.47695	0.277543
	RBM38	1.37539	1.51393	1.66331	0.89338	0.852658	0.874008	1.33443	0.52467	1.03817	2.54044	0.174634	0.795224	0.252402	0.15481	1.01104	1.03115	0.525807	1.0628	0.794982	0.487106	0.543557	0.740623	1.49366	0.697831	1.47199	0.679314	2.3314	0.49038	0.177808	3.89787	0.446884	1.88175	2.32964	1.70528	1.127	0.698073	0.546074	1.00369	0.772648	0.623464	0.123357	0.456001	2.20888	0.912899	2.34407	1.37708	0.977899	1.99934
	TNNC2	0.228377	0.228821	0.254663	0.228962	0.228458	0.228975	0.227998	0.229091	0.226652	0.239598	0.228755	0.22866	0.228893	0.228136	0.229218	0.229366	0.229587	0.23203	0.22859	0.918815	0.228861	0.235983	0.228689	21.0242	0.228337	0.276158	1.54847	0.231248	0.465826	0.228621	0.229061	0.233519	0.228872	2.28453	0.229077	0.228604	0.229921	0.227552	0.227723	0.229692	0.484762	0.233734	0.22843	0.228986	0.255877	0.242309	0.461146	0.294633
	MAP9	1.27414	0.638308	0.710398	0.780636	0.354054	0.0709709	0.706681	1.84618	0.913264	0.0371318	0.779929	0.0354367	0.212837	0.0707109	1.70511	4.33663	0.0355803	0.863014	0.141703	0.569575	7.66104	0.877716	0.779705	0.849975	0.920052	0.513572	1.43985	0.0358377	1.29945	3.40134	0.0354989	1.88186	4.11446	0.637283	0.0355014	0.425135	0.142528	0.07053	1.41166	0.427159	0.901515	0.0362231	0.212406	0.425847	1.98273	0.225311	1.00053	0.0456608
	NAPB	0.0889308	2.13849	3.96667	0.891585	0.622737	0.356654	0.887832	0.0446043	1.85344	1.3995	0.0445389	0.0445205	0.044566	0.621859	0.0446291	0.044658	1.78804	0.0451766	1.15718	0.178895	0.445596	0.0459462	0.0445261	1.86875	0.17783	0.32261	2.56267	0.0450243	0.362789	0.0890259	0.445986	0.0454665	3.0302	0.622723	0.446018	0.445095	1.79064	0.0443048	0.044338	1.52053	0.188768	0.637119	0.0444757	0.044584	1.39495	0.0943559	0.0897859	0.0573655
	UBE3A	6.05417	3.27368	0.107159	0.578064	1.53811	0.0963494	0.57563	2.98834	1.33521	0.403278	4.81284	0.481085	4.4305	6.04778	0.0482259	5.88736	0.869464	0.0488175	0.384751	1.06322	1.92603	0.893684	4.71522	11.9238	1.92162	0.116203	0.651576	2.43265	0.490033	6.44544	2.50603	0.68783	6.64512	0.048065	0.0481963	3.94392	3.8699	0.957508	6.03682	3.28614	1.22389	3.14727	13.3607	2.50521	0.538347	0.0509801	0.0970219	1.36375
	FOXK2	0.978959	2.04827	1.34849	1.6887	1.56977	0.721707	0.948589	1.92071	0.328618	0.0302076	0.605651	0.908101	1.67377	0.877258	2.7165	1.70614	1.1144	1.43342	1.06633	0.637124	1.54368	1.01156	1.26862	1.06602	0.604545	0.22631	4.07533	1.42859	0.264283	1.05207	0.664222	1.35429	0.880087	1.1377	0.779793	0.562019	0.927602	0.172134	1.95231	0.839802	0.61117	1.03139	1.12318	1.38575	1.53235	2.84109	0.465117	0.928655
	SATB1	0.827599	0.459253	0.539516	0.727599	0.509473	1.81272	7.56314	0.447023	0.593899	1.04192	0.739694	0.650152	2.57774	1.32276	1.58462	0.588223	1.45917	0.711477	1.31265	0.986083	0.867631	0.986724	1.47896	0.904576	1.29847	0.431092	0.712216	0.618832	0.584334	2.3325	1.92834	1.19774	1.37807	0.458516	1.58365	1.00685	0.807558	0.862669	0.317395	0.755531	0.729705	0.703673	1.1207	0.306391	1.12697	0.878086	0.97696	1.52763
	MAOA	1.48144	0.392907	0.242934	0.436833	1.26403	0.611601	1.47898	0.0218539	1.38377	0.0228563	0.392794	0.0436257	0.305692	3.00328	0.306125	0.0218802	0.832249	1.50513	0.305287	0.394424	1.92122	0.405205	0.0872624	0.0217999	0.021782	0.105376	3.17588	0.0220597	0.133312	0.0436183	2.01031	1.02471	1.44098	0.0871725	0.0218527	1.09037	0.701861	0.347315	2.86749	0.920275	0.277461	1.02566	0.130745	4.54355	1.36691	0.785906	0.263944	1.29289
	CGNL1	1.25871	1.22175	0.482485	1.467	1.37721	1.75104	2.15197	2.31222	1.09306	1.89005	1.07168	1.02397	1.20637	0.377216	0.600091	0.734797	1.47101	1.45469	2.27568	0.71214	2.34932	2.14605	1.03986	1.27527	1.34502	0.323438	2.54702	1.42589	0.706044	1.42544	0.623353	0.892894	2.28636	0.56661	1.03373	3.5279	0.752414	0.854402	0.972709	0.73584	1.40269	0.676328	1.72326	1.43561	1.19874	1.6026	1.30259	1.52239
	KCNRG	4.19472	1.03455	0.503735	1.19694	2.7114	0.808789	1.70732	0.809198	0.992727	2.77591	1.2605	2.51995	0.776162	0.354564	2.16986	2.8518	1.49215	1.44246	0.0968917	0.811364	2.48983	0.966909	2.74645	4.22972	0.45166	2.18501	1.80495	5.2603	2.33647	3.45627	4.1102	0.82484	0.0161685	2.09806	1.10045	1.16277	1.20195	1.57538	0.579144	3.08302	1.6438	6.10945	2.67879	1.32648	1.40995	1.47213	0.13031	1.04071
	Control Patients
	gene	CHB1001016510	CHB1001017107	CHB1001019459	CHB1001019598	CHB1001019686	CHB1001019953	CHB1001020000	CHB1001020138	CHB1001021230	CHB1001021276	CHB1001021319	CHB1001021460	CHB1001021506	CHB1001021595	CHB1001021643	CHB1001024064	CHB1001024195	CHB1001024239	CHB1001024282	CHB1001024327	CHB1001027375	CHB1001027419	CHB1001027569	CHB1002028720	CHB1002028763	CHB1002029376	CHB1002029459	CHB1002031140	CHB1002032183	CHB1002033452	CHB1002033561	CHB1002035337	CHB1002035656	CHB1002035906	CHB1002037350	CHB1011773	CHB1011776	CHB1011799	CHB1011800	CHB1011801	CHB1011802	CHB1011803	CHB1011804	CHB1011805	CHB1011807
	ENG	0.719676	0.425834	0.760919	1.7545	1.56297	0.961739	1.68669	0.695054	1.23886	0.392487	0.869535	2.02151	0.0753804	1.47857	1.20519	0.112069	1.60021	1.54865	0.991998	0.423824	1.00758	5.14187	0.870896	0.337867	1.88726	1.29825	0.530204	1.26342	0.384931	0.592321	0.830751	0.34587	1.54668	0.889811	0.475214	0.586388	0.0223498	0.253009	0.912242	1.34132	0.368151	0.646299	0.480506	0.574072	1.01519
	MAP2K2	1.20852	0.802905	1.26943	3.76048	1.79975	1.1351	1.20849	0.870154	2.42079	2.41235	0.0332804	0.409148	0.225037	2.17307	0.830292	0.40148	0.0373218	3.95322	0.033653	0.632633	0.66844	0.734146	1.01109	0.0672435	0.0335365	0.0861278	1.86217	0.701724	0.176793	0.707315	0.248009	0.0737532	1.01583	1.23333	0.608007	2.25074	3.20266	0.335698	1.00335	0.961038	0.299744	0.113496	0.130407	0.0451002	0.901024
	CSNK1A1	0.276283	0.55066	0.274933	0.276329	5.48593	0.549522	1.1051	1.65263	4.98078	17.5847	0.273898	5.05095	1.85206	5.03	0.284722	0.550698	1.84295	0.275721	0.276965	0.325411	0.275064	1.64783	0.297188	0.276708	0.276006	2.1265	0.383143	0.36095	0.363752	2.91061	0.510279	0.303495	0.380013	0.390397	0.277995	0.34303	0.274562	0.34535	0.294912	0.329557	0.41115	3.7363	0.536627	0.371176	0.337065
	CSNK2A1	0.358419	0.0297652	0.0297223	0.418225	0.237228	2.61393	2.26992	1.42929	0.0299144	0.797209	0.0296104	3.18526	0.900998	0.03021	1.84683	0.0595346	0.199237	0.0298075	0.029942	0.0351794	0.0297364	0.0296904	0.0642564	0.598284	2.26771	0.536411	0.0828412	0.0780428	0.786487	0.786646	0.99297	1.70612	1.97195	0.168819	0.300533	0.519178	0.0296822	0.0373349	0.0637645	0.213765	0.0444483	0.908824	0.464107	0.240761	0.0364393
	CSNK1E	1.18913	0.259225	0.332809	0.297333	0.577993	1.18258	0.582161	0.481607	0.508644	1.15715	0.319277	0.792585	0.64352	0.638955	0.919089	0.345658	0.702326	1.44631	0.720208	0.145894	0.764592	0.591026	0.666201	0.521045	4.20729	0.301907	3.3153	1.06806	0.619718	0.815584	0.915108	0.870836	0.732608	0.910153	0.822594	0.707449	0.258502	0.340633	0.423105	0.502358	0.497701	0.335024	1.4676	0.948547	0.377797
	EDIL3	0.838972	0.270496	0.171886	0.172759	1.20041	0.981591	0.468823	1.20541	0.247138	0.405301	1.71239	1.69168	0.454887	0.12479	1.22061	0.0122961	0.3292	0.49251	2.05314	0.465016	0.76157	0.956621	1.00862	0.0123568	1.28185	1.64601	1.09503	0.322376	1.42947	0.422428	1.09379	0.271061	1.28972	0.0174338	0.446914	1.80759	0.0735659	0.277599	0.447772	0.294337	1.06491	0.50055	0.814773	0.497263	0.0602087
	P2RX4	0.185416	0.277165	0.253702	1.36767	0.184083	1.52126	0.417174	0.0115531	0.278555	1.09447	0.022977	0.247169	0.271893	0.679826	1.00317	0.415777	0.28344	0.13878	0.139406	1.6379	0.715318	0.345586	0.623268	0.928508	0.555692	0.208121	0.835677	0.878111	0.488237	0.732503	1.75508	0.458277	0.28691	0.589499	0.186565	0.604305	0.207294	0.0144855	0.643237	0.525276	0.103473	0.940301	0.675255	0.902987	0.537245
	ECE1	0.585173	1.01512	0.438532	1.80639	0.667035	0.273014	0.657396	2.05265	1.64247	1.30527	0.422558	1.10062	0.520606	0.299588	0.893403	0.583196	0.634506	0.66329	0.869064	0.7573	0.489089	1.00539	0.777099	0.738018	0.779449	1.13063	1.11206	0.868321	0.42802	1.11308	0.934009	0.293629	1.29178	1.20458	0.487031	0.699637	0.861522	0.713398	0.223633	0.456721	0.688058	0.500704	0.771757	0.727924	0.59052
	MMP14	0.20233	1.2818	0.493765	0.611908	0.550015	0.297032	0.698497	0.403422	0.636877	0.514319	0.553992	1.15959	0.516692	0.862432	0.650351	1.90123	0.262431	0.346146	0.270439	0.36881	0.398078	0.225068	0.253912	0.236414	0.640069	0.667412	0.868481	1.22726	0.57717	0.970603	0.871947	0.179923	0.927647	0.571797	0.368389	0.400741	0.445225	0.5841	1.21356	0.58612	0.179224	0.301307	0.814044	0.996682	0.434913
	MUC15	3.96491	0.687172	2.23009	2.58624	4.2787	1.54294	10.5153	3.4372	0.345308	1.94665	7.00688	0.262629	5.2002	0.52308	0.710611	0.0859024	0.191653	0.0860184	17.9726	0.203041	2.5744	0.342722	1.11259	0.863263	3.78872	7.96101	4.78126	0.675647	0.113482	0.908041	3.82068	0.0946833	0.118555	22.6538	0.173456	1.28421	292.603	1.07741	1.47209	1.02814	0.256538	43.42	109.489	24.3176	7.57126
	TSPAN13	0.813711	1.95354	0.404867	0.0184965	1.32195	0.919579	1.14656	1.36433	0.555661	0.531575	0.916691	0.619838	1.6736	0.561152	0.266816	0.552928	0.164482	0.516763	1.44605	1.5683	0.662826	0.3309	0.676353	3.11168	1.44104	1.89788	0.153878	1.88454	1.55829	0.681892	0.75144	1.46267	1.06834	0.209055	0.781537	1.92875	0.808642	0.138699	0.394809	0.485307	0.27521	1.25048	0.07184	1.34164	0.992729
	SH3BP1	1.46475	0.1327	0.0441695	0.0443938	0.264404	1.98639	0.710161	0.66376	0.489006	0.136697	1.40811	0.540976	0.595089	3.1426	2.56156	1.81369	1.5791	1.63896	0.133488	0.261396	0.618668	0.485343	0.381959	0.311183	0.443419	0.62633	2.15439	0.637876	2.04536	0.233803	0.163958	0.0487582	0.122102	3.95133	0.535937	0.0275549	0.926308	1.22061	2.22683	1.32363	8.45485	0.900386	0.258637	9.36214	0.433212
	CD244	1.84092	9.49659	0.02694	1.02892	0.107511	0.91539	1.02872	0.215916	1.08457	1.16725	0.0268386	2.06221	0.907396	1.31434	0.334791	0.161885	0.0601956	0.0270173	0.0271392	0.446408	0.161717	0.645867	0.0291207	0.27114	0.162271	0.625112	1.72699	0.212212	0.285146	3.06594	0.200004	1.01112	0.744732	0.229525	0.435841	0.0336127	0.753303	0.406081	1.04032	0.12917	0.0402876	6.13236	0.315497	0.0363706	0.0660565
	IL1A	0.0951634	0.0948352	1.70457	1.90359	10.0148	0.0946394	0.0951605	0.0948724	0.0953106	0.097692	0.377368	1.4498	1.59482	1.54004	0.0980701	0.0948419	63.056	7.02778	0.0953984	0.112085	0.0947435	0.378387	1.84255	0.762479	1.14082	1.95322	7.39035	1.24326	1.00233	0.125317	0.175762	0.104536	0.130892	0.134469	0.0957531	0.945233	0.378282	0.118953	0.812642	0.113513	0.141617	0.643469	0.184837	0.127849	0.232199
	IFNGR2	0.889229	0.369234	0.0368702	0.926435	0.147139	0.0368472	3.03811	1.0712	1.48434	1.82571	1.10194	0.338682	7.69956	0.449702	1.75641	0.443112	0.411919	0.776494	0.482855	0.392757	0.737755	1.58372	1.71375	1.00192	1.40654	0.665412	1.49007	0.580868	0.780503	0.146374	0.752747	0.488407	0.866355	1.46593	1.67764	1.61009	0.0184102	0.0231568	0.0790991	0.618738	0.220551	0.501061	2.30288	0.248885	0.678038
	IL6R	0.382947	0.401712	0.391105	1.08856	0.690353	0.551214	0.715485	0.783646	0.686335	0.300015	0.16984	0.721591	1.46932	0.428101	7.13476	0.451958	1.1876	0.181027	0.838504	0.427304	1.06351	0.621089	1.99458	0.0504653	0.664453	0.723942	0.908397	0.684624	0.610331	1.11474	1.26566	0.642068	2.32868	0.398718	0.567841	0.362854	0.270399	0.919569	0.860567	0.264457	1.51469	0.442921	0.919967	0.974796	0.602438
	LAMP1	0.0427972	0.127949	0.851762	0.299631	0.89228	1.14916	0.727531	0.682662	1.32877	1.05443	0.551562	1.23882	0.215168	2.94351	1.72007	0.511831	0.0951602	0.0427102	0.0214515	0.151222	2.08781	0.382882	0.138106	0.728672	0.726824	0.603905	1.0683	19.9049	0.845199	1.35259	3.3989	0.517137	0.706385	1.02806	0.258375	0.850187	0.978204	1.3374	0.593879	1.07204	0.44582	0.940495	0.249377	0.632461	0.417701
	ATP4A	0.115107	0.573549	0.443859	0.244643	0.785669	0.329109	0.633068	0.76025	1.23931	0.576056	18.2724	0.394567	0.578713	0.451143	0.489318	0.372833	0.111974	1.00514	0.70677	0.694822	0.229198	0.286053	0.464311	0.158515	0.646827	0.461435	0.63851	5.41373	0.814575	1.26948	1.0364	0.158055	12.468	0.203312	0.390892	0.357289	0.44326	0.305749	0.122868	0.429069	0.42824	6.85895	0.642772	0.463925	0.245753
	SOX6	1.02859	1.41762	0.707786	0.88649	0.521463	1.1644	1.46625	0.818177	0.701402	0.808793	0.623762	1.1086	0.742699	1.4388	0.935968	1.00331	0.9489	0.802638	0.723988	0.74752	0.566499	0.745097	1.05345	3.08505	3.21387	0.81415	0.569055	0.636164	1.11653	0.979862	3.05174	0.564952	0.767592	12.563	1.10103	0.760821	0.304481	0.588153	0.829304	1.11598	1.15617	0.443941	0.935163	0.830596	0.507294
	FAM84A	0.0476087	0.0474446	0.0947523	0.2857	0.0472665	4.82935	0.190429	0.0474632	0.0476824	0.39099	3.68143	0.435187	0.0797863	1.44461	0.0490629	0.0474479	0.105859	0.047512	0.0954527	0.112149	0.853176	1.13581	0.921799	0.047682	0.0475611	2.6872	1.4525	0.373191	0.125363	0.250776	0.879308	0.0522979	3.92901	0.0672728	0.0958076	0.0591106	0.0473122	0.0595104	0.050819	0.0567889	0.0708489	0.321917	0.092471	0.0639606	0.929324
	RAB11FIP1	0.91244	0.373872	0.377942	0.352066	0.813913	0.488254	0.551153	1.68539	0.927769	0.556305	0.495904	0.712685	0.520062	1.15712	0.711199	0.410826	0.762096	0.587027	0.348234	0.480065	0.456513	0.736656	0.792159	0.589128	0.740326	0.707043	0.668003	1.1255	0.719569	0.768509	1.06075	0.925992	0.50328	0.497399	0.512642	0.598068	0.708835	0.306846	0.657551	0.696122	0.606551	0.367988	0.503785	0.479131	1.18099
	GBP6	0.652919	0.396058	0.329572	0.662492	0.150313	0.809301	0.633974	0.952799	0.985632	0.155424	0.487808	0.908214	0.491602	0.574252	0.702117	0.339502	0.715367	0.358847	0.920138	0.289776	0.574671	0.432688	0.519107	0.39804	0.3025	0.169941	0.328063	0.30906	0.747504	0.897186	1.136	0.623676	0.845995	0.521468	0.685528	0.857653	0.0658255	0.851625	0.232315	0.135446	0.380207	0.223942	0.51462	0.533931	0.438686
	PDLIM5	1.23424	1.51837	5.62061	0.958961	0.674989	0.891108	0.488102	0.761219	0.754259	0.733734	0.559946	1.34386	1.06343	0.860453	0.750946	0.462144	0.841134	0.490604	0.713012	1.28945	0.371414	0.492142	0.941339	0.9498	0.571221	17.8053	1.14108	0.847231	0.99611	1.68042	1.49395	0.616622	1.07421	0.453248	1.16821	0.606041	2.73721	0.496828	0.986236	0.840085	1.72258	1.10803	0.738144	0.838444	0.612517
	EIF1AY	0.0215699	0.042991	0.515148	0.949234	1.19923	1.37287	1.46671	0.129024	0.388859	1.32858	1.28302	0.854396	1.51823	0.1309	2.04504	0.21497	0.0239805	1.03325	0.951419	0.304865	0.472444	0.557478	0.928079	0.907329	0.387869	3.70777	0.0598253	0.2818	1.64713	0.681709	0.557738	0.0947776	0.415356	1.03629	0.781328	1.01768	2.9581	3.50507	2.02614	0.668956	0.38519	0.948023	0.335164	9.56285	0.421045
	RBM38	0.54384	0.774236	0.115968	0.971306	0.347098	1.93159	0.407868	0.851993	0.992099	0.299085	0.481381	0.65099	1.52986	0.589354	0.920742	0.522646	0.712586	0.755952	0.662009	0.388903	0.792824	0.463374	0.522313	0.291791	0.659716	0.872051	1.48144	1.90313	0.818306	1.17655	1.14794	0.725421	1.44262	0.0274452	0.429951	0.45819	1.0423	0.825464	0.912232	0.011584	0.693699	1.28049	0.490428	0.678442	0.426527
	TNNC2	0.22898	0.228191	0.227861	0.229019	0.227334	1.36632	0.228973	0.22828	0.229335	0.235065	0.227004	0.348848	0.383742	0.231601	0.235974	0.228207	0.25457	0.228515	0.229546	0.269698	0.22797	0.910468	0.246306	2.75199	0.228751	0.293737	0.317545	0.299152	0.301474	1.20614	0.422914	0.251534	0.629902	0.323557	0.230399	0.2843	0.227554	0.286223	0.24442	0.273133	0.340757	1.5483	0.444751	0.307627	0.279356
	MAP9	0.141945	0.707279	1.83627	0.0354922	0.775086	0.0352909	0.354852	0.0353778	0.0355412	0.510009	2.1108	0.0540628	0.0594706	0.0358924	2.85248	1.20246	0.157809	0.0354142	0.569183	0.0417965	0.494616	0.49385	1.6032	0.0355409	0.0709015	0.45522	0.29527	0.556334	1.68196	0.280383	0.0655413	1.16945	1.36667	0.401147	0.357062	0.0440595	1.05796	0.0443575	0.984858	0.677263	0.844942	1.79962	0.0689255	0.476745	0.25976
	NAPB	3.74496	0.533149	1.86333	0.802626	0.0442623	0.0443374	2.31824	1.60008	0.0446518	0.0457675	2.65188	0.950898	0.0747153	1.44298	0.0459446	0.79978	0.396522	0.889844	1.16202	0.0525106	3.37335	1.7727	1.24686	0.535817	0.0445382	0.114382	1.36018	0.698944	1.52614	0.234838	0.658737	0.097948	8.70765	0.88196	1.07662	0.0553537	0.0443051	0.55728	0.0475891	1.48903	1.19423	0.0753643	1.21231	0.359373	0.217565
	UBE3A	2.11974	1.72835	0.0479405	0.0963679	0.095659	0.958212	0.481744	0.768457	1.64051	1.48368	0.382081	0.293581	0.0807368	1.65672	0.0992948	0.0480131	0.321359	0.288468	0.579538	1.02137	0.28778	0.574669	0.414569	1.737	0.481276	2.59561	0.400855	0.503516	1.77599	1.52258	1.06774	0.952577	0.0662635	0.81689	0.678642	0.837407	0.0478758	1.32482	3.08546	2.06875	1.0037	0.162876	1.87145	4.0128	0.587747
	FOXK2	0.562945	0.431541	1.27839	0.548602	0.61622	2.39729	1.05369	1.20879	0.650557	0.770538	0.987384	1.29745	0.507998	0.087598	1.47266	0.0287714	1.63686	0.576206	0.926089	1.07108	3.67892	0.832216	0.822914	0.346961	0.18746	0.574015	1.3812	1.60293	1.10225	1.63471	1.03973	0.872091	1.60817	0.550704	1.00215	0.681026	1.1906	0.902147	0.27734	0.981415	0.579978	0.658814	0.616798	13.7491	1.039
	SATB1	0.970211	0.368935	0.406514	0.600099	36.6663	0.393565	1.05954	0.432715	0.421928	0.340734	0.999805	0.622358	0.213941	0.748897	0.552546	0.597972	0.667053	0.11466	1.43332	1.29309	0.6609	0.659876	0.357029	1.58541	0.701423	1.16271	0.973694	0.600411	1.3278	0.487518	0.636606	0.364606	0.47409	2.12857	0.680787	0.776654	0.49477	7.16481	1.32179	0.6091	1.00687	1.12216	0.495908	0.428764	1.37055
	MAOA	1.39798	0.783651	0.912941	0.0873883	0.216864	0.868925	0.349484	0.0217766	1.13761	0.134543	0.346478	0.332781	0.0366068	0.0220934	0.630297	0.391853	0.339984	0.65397	0.218974	3.13877	1.39181	0.564547	0.751878	0.481294	0.130929	0.0280208	0.363504	0.799046	1.20788	0.747883	1.53306	0.0239949	0.360534	0.308655	0.17583	0.162724	2.6483	0.027304	0.0233163	1.19855	0.325062	0.0738496	2.5456	1.29122	0.692874
	CGNL1	7.21729	0.872521	0.714278	1.25436	0.892738	1.40413	1.36454	1.33682	1.07439	1.19841	0.500459	0.61286	0.925322	0.853647	0.609651	1.05339	2.18355	0.818658	1.27306	1.49575	1.06015	1.29373	1.33208	4.18694	0.480671	1.27492	0.776638	2.75143	1.42274	1.66193	0.961504	1.16106	0.607555	1.79445	0.912712	1.95867	0.948472	1.72543	1.19559	2.62503	0.974266	0.61335	0.597498	0.402682	0.991176
	KCNRG	1.26174	0.451371	9.33634	1.55317	2.73018	3.57134	2.00578	1.16112	1.45811	3.12193	17.5119	2.61228	1.13859	0.850787	1.43364	8.35095	0.935167	0.936311	0.972967	3.12463	0.708611	2.86222	2.29682	7.25808	7.91839	2.86362	0.852445	3.71948	1.27785	1.1503	1.55358	7.39208	1.37947	0.45715	2.63678	0.803368	62.6619	0.16176	0.345339	1.96812	1.68508	0.929721	4.08449	2.26014	1.46039
[truncated: 151 more columns]

## Sheet: Ext Data 1b
Category	IL1RN Normalized Ab Index	IVIG Status
MISC	0.2906976744186046	MISC_IVIG_present
MISC	0.038206	MISC_IVIG_present
MISC	0.15448504983388706	MISC_IVIG_present
MISC	0.2807308970099668	MISC_IVIG_present
MISC	0.0182724	MISC_IVIG_present
MISC	0.0847176	MISC_IVIG_present
MISC	0.1245847176079734	MISC_IVIG_absent
MISC	0.21428571428571427	MISC_IVIG_present
MISC	0.061461794019933555	MISC_IVIG_absent
MISC	0.14451827242524914	MISC_IVIG_present
MISC	0.23255813953488372	MISC_IVIG_absent
MISC	0.0847176	MISC_IVIG_present
MISC	0.20265780730897007	MISC_IVIG_present
MISC	0.0631229	MISC_IVIG_absent
MISC	0.0714286	MISC_IVIG_present
MISC	0.053156146179401995	MISC_IVIG_present
MISC	0.0581395	MISC_IVIG_present
MISC	0.26245847176079734	MISC_IVIG_present
MISC	0.3006644518272425	MISC_IVIG_present
MISC	0.12624584717607973	MISC_IVIG_absent
MISC	0.28405315614617943	MISC_IVIG_present
MISC	0.0780731	MISC_IVIG_absent
MISC	0.27740863787375414	MISC_IVIG_present
MISC	0.26245847176079734	MISC_IVIG_present
MISC	0.21428571428571427	MISC_IVIG_present
MISC	0.2591362126245847	MISC_IVIG_absent
MISC	0.22923588039867113	MISC_IVIG_absent
MISC	0.18272425249169436	MISC_IVIG_absent
MISC	0.0681063	MISC_IVIG_absent
MISC	0.076412	MISC_IVIG_present
MISC	0.0564784	MISC_IVIG_present
MISC	0.313953	MISC_IVIG_present
MISC	0.15614617940199335	MISC_IVIG_present
MISC	0.2059800664451827	MISC_IVIG_absent
MISC	0.0714286	MISC_IVIG_present
MISC	0.26744186046511625	MISC_IVIG_present
MISC	0.0631229	MISC_IVIG_absent
MISC	0.0880399	MISC_IVIG_absent
MISC	0.0913621	MISC_IVIG_absent
MISC	0.10465116279069767	MISC_IVIG_present
MISC	0.18106312292358803	MISC_IVIG_present
MISC	0.0631229	MISC_IVIG_absent
MISC	0.2724252491694352	MISC_IVIG_present
MISC	0.13455149501661132	MISC_IVIG_present
MISC	0.1229235880398671	MISC_IVIG_present
MISC	0.13122923588039867	MISC_IVIG_present
MISC	0.1212624584717608	MISC_IVIG_present
MISC	0.059800664451827246	MISC_IVIG_absent
MISC	0.0780731	MISC_IVIG_present
MISC	0.0980066	MISC_IVIG_present
MISC	0.19933554817275745	MISC_IVIG_present
MISC	0.0697674	MISC_IVIG_absent
MISC	0.10963455149501661	MISC_IVIG_absent
MISC	0.15282392026578073	MISC_IVIG_absent
MISC	0.0315615	MISC_IVIG_present
MISC	0.0481728	MISC_IVIG_present
MISC	0.053156146179401995	MISC_IVIG_present
MISC	0.24086378737541528	MISC_IVIG_present
MISC	0.1794019933554817	MISC_IVIG_present
MISC	0.16777408637873753	MISC_IVIG_present
MISC	0.2757475083056478	MISC_IVIG_absent
MISC	0.0564784	MISC_IVIG_present
MISC	0.15448504983388706	MISC_IVIG_present
MISC	0.0498339	MISC_IVIG_absent
MISC	0.0315615	MISC_IVIG_present
MISC	0.287375	MISC_IVIG_present
MISC	0.11295681063122924	MISC_IVIG_absent
MISC	0.10299003322259136	MISC_IVIG_present
MISC	0.1362126245847176	MISC_IVIG_present
MISC	0.1212624584717608	MISC_IVIG_present
MISC	0.16279069767441862	MISC_IVIG_present
MISC	0.3322259136212624	MISC_IVIG_present
MISC	0	MISC_IVIG_present
MISC	0.2890365448504983	MISC_IVIG_present
MISC	0.3122923588039867	MISC_IVIG_present
MISC	0.19601328903654486	MISC_IVIG_present
MISC	0.22425249169435213	MISC_IVIG_present
MISC	0.19102990033222592	MISC_IVIG_present
MISC	0.0714286	MISC_IVIG_absent
MISC	0.17109634551495015	MISC_IVIG_absent
MISC	0.32059800664451826	MISC_IVIG_present
MISC	0.10132890365448506	MISC_IVIG_absent
MISC	0.10299003322259136	MISC_IVIG_present
MISC	0.14119601328903655	MISC_IVIG_present
MISC	0.0215947	MISC_IVIG_absent
MISC	0.18272425249169436	MISC_IVIG_present
MISC	0.0332226	MISC_IVIG_present
MISC	0.20265780730897007	MISC_IVIG_present
MISC	0.11129568106312293	MISC_IVIG_present
MISC	0.15946843853820597	MISC_IVIG_present
MISC	0.1611295681063123	MISC_IVIG_present
MISC	0.0564784	MISC_IVIG_absent
MISC	0.0415282	MISC_IVIG_absent
MISC	1	MISC_IVIG_present
MISC	0.15780730897009967	MISC_IVIG_present
MISC	0.3488372093023256	MISC_IVIG_present
MISC	0.1212624584717608	MISC_IVIG_absent
MISC	0.0813953	MISC_IVIG_absent
MISC	0.2059800664451827	MISC_IVIG_present
MISC	0.3272425249169435	MISC_IVIG_present
MISC	0.3521594684385382	MISC_IVIG_present
MISC	0.20265780730897007	MISC_IVIG_present
MISC	0.17109634551495015	MISC_IVIG_present
MISC	0.265781	MISC_IVIG_present
MISC	0.0797342	MISC_IVIG_present
MISC	0.11461794019933554	MISC_IVIG_present
MISC	0.11295681063122924	MISC_IVIG_absent
MISC	0.15614617940199335	MISC_IVIG_present
MISC	0.16943521594684385	MISC_IVIG_present
MISC	0.2591362126245847	MISC_IVIG_present
MISC	0.21428571428571427	MISC_IVIG_present
MISC	0.234219	MISC_IVIG_present
MISC	0.3322259136212624	MISC_IVIG_present
MISC	0.10631229235880399	MISC_IVIG_absent
MISC	0.2757475083056478	MISC_IVIG_present
MISC	0.1611295681063123	MISC_IVIG_absent
MISC	0.0813953	MISC_IVIG_absent
MISC	0.186047	MISC_IVIG_present
MISC	0.2807308970099668	MISC_IVIG_present
MISC	0.17109634551495015	MISC_IVIG_present
MISC	0.1644518272425249	MISC_IVIG_present
MISC	0.24252491694352157	MISC_IVIG_present
MISC	0.13455149501661132	MISC_IVIG_present
MISC	0.23754152823920266	MISC_IVIG_present
MISC	0.20764119601328906	MISC_IVIG_present
MISC	0.14617940199335547	MISC_IVIG_absent
MISC	0.2159468438538206	MISC_IVIG_present
MISC	0.2740863787375415	MISC_IVIG_present
MISC	0.1744186046511628	MISC_IVIG_present
MISC	0.0830565	MISC_IVIG_absent
MISC	0.20764119601328906	MISC_IVIG_present
MISC	0.054817275747508304	MISC_IVIG_present
MISC	0.13455149501661132	MISC_IVIG_present
MISC	0.0880399	MISC_IVIG_absent
MISC	0.0647841	MISC_IVIG_present
MISC	0.15282392026578073	MISC_IVIG_present
MISC	0.1744186046511628	MISC_IVIG_present
MISC	0.23255813953488372	MISC_IVIG_present
MISC	0.0697674	MISC_IVIG_present
MISC	0.1212624584717608	MISC_IVIG_present
MISC	0.1245847176079734	MISC_IVIG_present
MISC	0.186047	MISC_IVIG_present
MISC	0.0282392	MISC_IVIG_absent
MISC	0.12956810631229235	MISC_IVIG_present
MISC	0.10299003322259136	MISC_IVIG_absent
MISC	0.26245847176079734	MISC_IVIG_present
MISC	0.11627906976744186	MISC_IVIG_present
MISC	0.19435215946843853	MISC_IVIG_present
MISC	0.287375	MISC_IVIG_present
MISC	0.25083056478405313	MISC_IVIG_present
MISC	0.22923588039867113	MISC_IVIG_present
MISC	0.1478405315614618	MISC_IVIG_present
MISC	0.22923588039867113	MISC_IVIG_present
MISC	0.21262458471760798	MISC_IVIG_present
MISC	0.22259136212624586	MISC_IVIG_present
MISC	0.17109634551495015	MISC_IVIG_present
MISC	0.24418604651162792	MISC_IVIG_present
MISC	0.15780730897009967	MISC_IVIG_present
MISC	0.0996678	MISC_IVIG_absent
MISC	0.26245847176079734	MISC_IVIG_absent
MISC	0.11295681063122924	MISC_IVIG_present
MISC	0.0249169	MISC_IVIG_absent
MISC	0.0813953	MISC_IVIG_absent
MISC	0.1378737541528239	MISC_IVIG_present
MISC	0.11960132890365449	MISC_IVIG_present
MISC	0.0963455	MISC_IVIG_present
MISC	0.061461794019933555	MISC_IVIG_present
MISC	0.0930233	MISC_IVIG_present
MISC	0.0747508	MISC_IVIG_absent
MISC	0.21760797342192692	MISC_IVIG_present
MISC	0.10299003322259136	MISC_IVIG_absent
MISC	0.3521594684385382	MISC_IVIG_absent
MISC	0.11960132890365449	MISC_IVIG_absent
MISC	0.20764119601328906	MISC_IVIG_present
MISC	0.1212624584717608	MISC_IVIG_present
MISC	0.14119601328903655	MISC_IVIG_present
MISC	0.11794019933554817	MISC_IVIG_present
MISC	0.27740863787375414	MISC_IVIG_present
MISC	0.1777408637873754	MISC_IVIG_present
MISC	0.26411960132890366	MISC_IVIG_absent
MISC	0.011627906976744188	MISC_IVIG_absent
MISC	0.13122923588039867	MISC_IVIG_present
MISC	0.2890365448504983	MISC_IVIG_present
MISC	0.19435215946843853	MISC_IVIG_present
MISC	0.11794019933554817	MISC_IVIG_absent
MISC	0.13289	MISC_IVIG_absent
MISC	0.15780730897009967	MISC_IVIG_absent
MISC	0.14451827242524914	MISC_IVIG_absent
MISC	0.15946843853820597	MISC_IVIG_absent
MISC	0.11295681063122924	MISC_IVIG_absent
MISC	0.10963455149501661	MISC_IVIG_absent
MISC	0.17275747508305647	MISC_IVIG_absent
MISC	0.0830565	MISC_IVIG_absent
MISC	0.10299003322259136	MISC_IVIG_absent
MISC	0.15282392026578073	MISC_IVIG_absent
MISC	0.0714286	MISC_IVIG_absent
CONV	0.19767441860465115	No IVIG
CONV	0.0647841	No IVIG
CONV	0.0431894	No IVIG
CONV	0.0863787	No IVIG
CONV	0.0581395	No IVIG
CONV	0.10132890365448506	No IVIG
CONV	0.044850498338870434	No IVIG
CONV	0.089701	No IVIG
CONV	0.1744186046511628	No IVIG
CONV	0.054817275747508304	No IVIG
CONV	0.16943521594684385	No IVIG
CONV	0.14950166112956811	No IVIG
CONV	0.0946844	No IVIG
CONV	0.13953488372093023	No IVIG
CONV	0.0797342	No IVIG
CONV	0.11960132890365449	No IVIG
CONV	0.11794019933554817	No IVIG
CONV	0.0581395	No IVIG
CONV	0.0714286	No IVIG
CONV	0.13953488372093023	No IVIG
CONV	0.23920265780730898	No IVIG
CONV	0.0780731	No IVIG
CONV	0.1079734219269103	No IVIG
CONV	0.11295681063122924	No IVIG
CONV	0.10132890365448506	No IVIG
CONV	0.0697674	No IVIG
CONV	0.10132890365448506	No IVIG
CONV	0.0963455	No IVIG
CONV	0.1661129568106312	No IVIG
CONV	0.0681063	No IVIG
CONV	0.15780730897009967	No IVIG
CONV	0.10631229235880399	No IVIG
CONV	0.0714286	No IVIG
CONV	0.00498339	No IVIG
CONV	0.12624584717607973	No IVIG
CONV	0.11627906976744186	No IVIG
CONV	0.038206	No IVIG
CONV	0.0664452	No IVIG
CONV	0.12624584717607973	No IVIG
CONV	0.0498339	No IVIG
CONV	0.0847176	No IVIG
CONV	0.0980066	No IVIG
CONV	0.0863787	No IVIG
CONV	0.0963455	No IVIG
CONV	0.1212624584717608	No IVIG

## Sheet: Ext Data 1c
	KDELR1	ERFL	GPR1	PRDM1	DAB2	OPA3	SNX8	TXNDC12	RIIAD1	CARD18	GNG13	COX7C	MS4A5	UBE3A	SPINT3	SRSF4	SLC26A5	PABPC1L2A	XKRY	INS-IGF2	JUND	ATP6	LOC105369444	LOC105369914	SOX5	RPL39	SRSF6	TMEM263	TMEM87A	DEFB104A	SPINK1	PEA15	DNAJC25	FSHB	COX4I1
O2	0.706084	0.59902	0.0865348	0.292595	0.151409	0.637014	0.487225	0.195344	0.299242	0.257966	0.299242	0.186782	0.295245	0.945955	0.310821	0.310821	0.0198676	0.186782	0.157607	0.247597	0.1961	0.198326	0.220463	0.417812	0.63989	0.220463	0.363832	0.569562	0.0591089	0.314785	0.410179	0.330746	0.378022	0.663613	0.257966
Bronchospasm	0.517624	0.669022	0.496118	0.64014	0.771351	0.166537	0.15163	0.474301	0.440994	0.440994	0.429736	0.452174	0.463276	0.96778	0.452174	0.282376	0.324922	0.474301	0.485248	0.354348	0.528261	0.485248	0.463276	0.620497	0.0803571	0.463276	0.270109	0.161491	0.137422	0.452174	0.440994	0.366071	0.485248	0.532609	0.452174
ARDS	0.477315	0.760578	0.21273	0.737723	0.0701401	0.334098	0.964005	0.643159	0.360856	0.515747	0.314844	0.579345	0.611353	0.402521	0.643159	0.167104	0.388657	0.360856	0.674512	0.572242	0.668085	0.508449	0.334098	0.773211	0.604427	0.158697	0.987426	0.935189	0.595673	0.579345	0.515747	0.797338	0.417393	0.63646	0.515747
Vasoactive	0.384957	0.0275541	0.146518	0.0160721	0.00999407	0.00634003	0.00359559	0.260724	0.310402	0.487015	0.403448	0.530756	0.404382	0.728009	0.34664	0.242727	0.128107	0.149712	0.34664	0.0708773	0.57717	0.487842	0.466076	0.296503	0.323694	0.365088	0.351476	0.0240474	0.000262008	0.189509	0.487015	0.540477	0.34664	0.400152	0.327833
Myocard	0.590159	0.0422608	0.636547	0.132113	0.472808	0.108335	0.0941099	0.435763	0.647001	0.373581	0.647001	0.745611	0.647001	0.717019	0.745611	0.485008	0.0379765	0.421816	0.635886	0.182745	0.647001	0.647001	0.464974	0.167004	0.549218	0.484126	0.668612	0.395444	0.0186092	0.239564	0.647001	0.652821	0.777884	0.25582	0.629196
Trop Leak	0.764276	0.133717	0.651027	0.0137676	0.0229509	0.321753	0.0467993	0.533845	0.533845	0.533845	0.533845	0.472085	0.533845	0.814289	0.472085	0.0275698	0.00172074	0.533845	0.533845	0.551014	0.533845	0.533845	0.651027	0.0621922	0.0540452	0.533845	0.180243	0.084415	0.0122363	0.533845	0.533845	0.472085	0.703873	0.651027	0.533845
Neuro	0.614846	0.455041	0.680992	0.457956	0.224675	0.631496	0.327204	0.82367	0.905823	0.926135	0.905823	0.926135	0.926135	0.110605	0.917872	0.0883058	0.576946	0.957678	0.926135	0.976182	0.964537	0.814195	0.94328	0.418609	0.13352	0.94328	0.298773	0.0456386	0.183693	0.905823	0.905823	0.964537	0.957678	0.860494	0.926135
Enceph	0.139905	0.675075	0.147623	0.241169	0.402414	0.747281	0.360095	0.844763	0.825184	0.818554	0.818554	0.818554	0.831762	0.0797679	0.266446	0.489537	0.231275	0.466591	0.838289	0.484461	0.911737	0.147623	0.844763	0.369678	0.226406	0.818554	0.301512	0.0769191	0.789703	0.831762	0.818554	0.905781	0.838289	0.595566	0.805138
GI	0.450114	0.668586	0.691542	0.212398	0.277489	0.0824693	0.0026419	0.448467	0.293453	0.391204	0.290462	0.339797	0.094108	0.530579	0.208481	0.044151	0.955273	0.24814	0.209325	0.210247	0.638089	0.509566	0.339797	0.110037	0.675099	0.116752	0.222253	0.502974	0.874383	0.505957	0.391204	0.756281	0.117373	0.139895	0.391204
Heme	0.518231	0.980005	0.376752	0.917872	0.707819	0.895424	0.871355	0.494319	0.408764	0.436557	0.408764	0.436557	0.350747	0.95728	0.465098	0.871355	0.649982	0.494319	0.403605	0.554233	0.52904	0.554233	0.240241	0.518231	0.649982	0.465098	0.790405	0.362759	0.480196	0.408764	0.408764	0.554233	0.431197	0.128576	0.436557
Arthritis	0.696004	0.822116	0.605221	0.199519	0.180784	0.896543	0.310007	0.642227	0.567607	0.567607	0.52971	0.586471	0.227481	0.301509	0.586471	0.331649	0.642227	0.240247	0.623819	0.310007	0.372297	0.623819	0.555656	0.899906	0.286948	0.605221	0.772718	0.286948	0.0392551	0.586471	0.567607	0.166826	0.660414	0.11894	0.548671
Myositis	0.581387	0.487508	0.394175	0.258136	0.178119	0.341866	0.121666	0.292838	0.351486	0.381589	0.325259	0.381589	0.219513	0.11441	0.381589	0.0676748	0.88053	0.445161	0.26692	0.512094	0.287982	0.26692	0.412861	0.584155	0.196921	0.412861	0.185586	0.106922	0.688572	0.351486	0.351486	0.376504	0.412861	0.153486	0.275109
Conjunct	0.322813	0.0225664	0.694877	0.076372	0.186439	0.158276	0.0670679	0.572038	0.470713	0.533107	0.470713	0.706112	0.533107	0.856699	0.603164	0.399484	0.615444	0.533107	0.56057	0.117852	0.567307	0.803951	0.860908	0.406721	0.374657	0.523629	0.0683051	0.286561	0.00303687	0.523629	0.511848	0.114915	0.456428	0.53551	0.521993
Oral Muc	0.609949	0.214164	0.673671	0.0591968	0.731153	0.053195	0.232687	0.375961	0.599259	0.206643	0.332845	0.497651	0.427686	0.468027	0.497651	0.130375	0.119032	0.585188	0.3906	0.719442	0.673671	0.605902	0.491801	0.414546	0.00667229	0.531792	0.687901	0.0103676	0.176881	0.491801	0.3906	0.151335	0.542224	0.437069	0.491801
Rash	0.500266	0.0131141	0.558456	0.0461116	0.170169	0.0369612	0.0543631	0.455493	0.526775	0.431298	0.526775	0.539631	0.539631	0.931444	0.539631	0.472348	0.785622	0.461812	0.545346	0.741583	0.821375	0.88519	0.690721	0.502119	0.0727269	0.611946	0.485168	0.262886	0.135025	0.189551	0.449399	0.557611	0.455493	0.393632	0.619914
