# Supplementary material for: Molecular mimicry in multisystem inflammatory syndrome in children
Source: Nature. 2024 Aug 7;632(8025):622–9. doi: 10.1038/s41586-024-07722-4 (PMC11324515; doi:10.1038/s41586-024-07722-4)
Supplement: Supplementary file 9 — Source Data Extended Data Fig. 2 [file 41586_2024_7722_MOESM9_ESM.xlsx]

## Sheet: Ext Data 2a,c
ERFL category	ERFL Normalized Ab Index	ERFL MISC IVIG		SNX8 category	SNX8 Normalized Ab Index	SNX8 MISC IVIG		KDELR1 category	KDELR1 Normalized Ab Index	KDELR1 MISC IVIG
Control	0.0357333	Control IVIG neg		Control	0.393939	Control IVIG neg		Control	0.129129	Control IVIG neg
Control	0.0693333	Control IVIG neg		Control	0.262626	Control IVIG neg		Control	0.156156	Control IVIG neg
Control	0.0357333	Control IVIG neg		Control	0.010101	Control IVIG neg		Control	0.159159	Control IVIG neg
Control	0.200533	Control IVIG neg		Control	0.222222	Control IVIG neg		Control	0.0720721	Control IVIG neg
Control	0.0256	Control IVIG neg		Control	0.292929	Control IVIG neg		Control	0.138138	Control IVIG neg
Control	0.0213333	Control IVIG neg		Control	0.161616	Control IVIG neg		Control	0.0960961	Control IVIG neg
Control	0.0165333	Control IVIG neg		Control	0.222222	Control IVIG neg		Control	0.147147	Control IVIG neg
Control	0.0368	Control IVIG neg		Control	0.161616	Control IVIG neg		Control	0.174174	Control IVIG neg
Control	0.0410667	Control IVIG neg		Control	0.0909091	Control IVIG neg		Control	0.0750751	Control IVIG neg
Control	0.0133333	Control IVIG neg		Control	0.414141	Control IVIG neg		Control	0.0780781	Control IVIG neg
Control	0.0016	Control IVIG neg		Control	0.020202	Control IVIG neg		Control	0.156156	Control IVIG neg
Control	0.0533333	Control IVIG neg		Control	0.171717	Control IVIG neg		Control	0.105105	Control IVIG neg
Control	0.293867	Control IVIG neg		Control	0.020202	Control IVIG neg		Control	0.105105	Control IVIG neg
Control	0.0458667	Control IVIG neg		Control	0.242424	Control IVIG neg		Control	0.0810811	Control IVIG neg
Control	0.0394667	Control IVIG neg		Control	0.0808081	Control IVIG neg		Control	0.12012	Control IVIG neg
Control	0.064	Control IVIG neg		Control	0.292929	Control IVIG neg		Control	0.108108	Control IVIG neg
Control	0.0368	Control IVIG neg		Control	0.292929	Control IVIG neg		Control	0.141141	Control IVIG neg
Control	0.0592	Control IVIG neg		Control	0.525253	Control IVIG neg		Control	0.165165	Control IVIG neg
Control	0.0309333	Control IVIG neg		Control	0.0606061	Control IVIG neg		Control	0.174174	Control IVIG neg
Control	0.0517333	Control IVIG neg		Control	0.252525	Control IVIG neg		Control	0.108108	Control IVIG neg
Control	0	Control IVIG neg		Control	0.191919	Control IVIG neg		Control	0.216216	Control IVIG neg
Control	0.105067	Control IVIG neg		Control	0.323232	Control IVIG neg		Control	0.0810811	Control IVIG neg
Control	0.0992	Control IVIG neg		Control	0.020202	Control IVIG neg		Control	0.159159	Control IVIG neg
Control	0.0677333	Control IVIG neg		Control	0.292929	Control IVIG neg		Control	0.324324	Control IVIG neg
Control	0.048	Control IVIG neg		Control	0.222222	Control IVIG neg		Control	0.21021	Control IVIG neg
Control	0.0378667	Control IVIG neg		Control	0.121212	Control IVIG neg		Control	0.114114	Control IVIG neg
Control	0.0672	Control IVIG neg		Control	0.292929	Control IVIG neg		Control	0.204204	Control IVIG neg
Control	0.0890667	Control IVIG neg		Control	0.010101	Control IVIG neg		Control	0.0990991	Control IVIG neg
Control	0.0362667	Control IVIG neg		Control	0.181818	Control IVIG neg		Control	0.0900901	Control IVIG neg
Control	0.00373333	Control IVIG neg		Control	0.373737	Control IVIG neg		Control	0.114114	Control IVIG neg
Control	0.008	Control IVIG neg		Control	0.111111	Control IVIG neg		Control	0.207207	Control IVIG neg
Control	0.2752	Control IVIG neg		Control	0.10101	Control IVIG neg		Control	0.27027	Control IVIG neg
Control	0.280533	Control IVIG neg		Control	0.424242	Control IVIG neg		Control	0.00600601	Control IVIG neg
Control	0.12	Control IVIG neg		Control	0.454545	Control IVIG neg		Control	0.228228	Control IVIG neg
Control	0.0570667	Control IVIG neg		Control	0.323232	Control IVIG neg		Control	0.159159	Control IVIG neg
Control	0.448	Control IVIG neg		Control	0.585859	Control IVIG neg		Control	0.0960961	Control IVIG neg
Control	0.123733	Control IVIG neg		Control	0.232323	Control IVIG neg		Control	0.147147	Control IVIG neg
Control	0.100267	Control IVIG neg		Control	0.161616	Control IVIG neg		Control	0.0570571	Control IVIG neg
Control	0.125333	Control IVIG neg		Control	0.171717	Control IVIG neg		Control	0.195195	Control IVIG neg
Control	0.0581333	Control IVIG neg		Control	0.010101	Control IVIG neg		Control	0.141141	Control IVIG neg
Control	0.0629333	Control IVIG neg		Control	0.262626	Control IVIG neg		Control	0.414414	Control IVIG neg
Control	0.0464	Control IVIG neg		Control	0.363636	Control IVIG neg		Control	0.0660661	Control IVIG neg
Control	0.0325333	Control IVIG neg		Control	0.252525	Control IVIG neg		Control	0.147147	Control IVIG neg
Control	0.0133333	Control IVIG neg		Control	0.181818	Control IVIG neg		Control	0	Control IVIG neg
Control	0.0645333	Control IVIG neg		Control	0.020202	Control IVIG neg		Control	0.15015	Control IVIG neg
MISC	0.2288	MISC IVIG pos		MISC	0.414141	MISC IVIG pos		MISC	0.618619	MISC IVIG pos
MISC	0.427733	MISC IVIG pos		MISC	0.787879	MISC IVIG pos		MISC	0.705706	MISC IVIG pos
MISC	0.1776	MISC IVIG pos		MISC	0.686869	MISC IVIG pos		MISC	0.687688	MISC IVIG pos
MISC	0.147733	MISC IVIG pos		MISC	0.555556	MISC IVIG pos		MISC	0.39039	MISC IVIG pos
MISC	0.3104	MISC IVIG pos		MISC	0.929293	MISC IVIG pos		MISC	0.693694	MISC IVIG pos
MISC	0.2112	MISC IVIG pos		MISC	0.40404	MISC IVIG pos		MISC	0.498498	MISC IVIG pos
MISC	0.409067	MISC IVIG pos		MISC	0.656566	MISC IVIG pos		MISC	0.375375	MISC IVIG pos
MISC	0.139733	MISC IVIG pos		MISC	0.242424	MISC IVIG pos		MISC	0.567568	MISC IVIG pos
MISC	0.213867	MISC IVIG pos		MISC	0.383838	MISC IVIG pos		MISC	0.540541	MISC IVIG pos
MISC	0.227733	MISC IVIG pos		MISC	0.363636	MISC IVIG pos		MISC	0.81982	MISC IVIG pos
MISC	0.252267	MISC IVIG pos		MISC	0.555556	MISC IVIG pos		MISC	0.465465	MISC IVIG pos
MISC	0.132267	MISC IVIG pos		MISC	0.656566	MISC IVIG pos		MISC	0.129129	MISC IVIG pos
MISC	0.114133	MISC IVIG pos		MISC	0.141414	MISC IVIG pos		MISC	0.249249	MISC IVIG pos
MISC	0.137067	MISC IVIG pos		MISC	0.242424	MISC IVIG pos		MISC	0.714715	MISC IVIG pos
MISC	0.237867	MISC IVIG pos		MISC	0.707071	MISC IVIG pos		MISC	0.786787	MISC IVIG pos
MISC	0.143467	MISC IVIG pos		MISC	0.444444	MISC IVIG pos		MISC	0.258258	MISC IVIG pos
MISC	0.248	MISC IVIG pos		MISC	0.474747	MISC IVIG pos		MISC	0.558559	MISC IVIG pos
MISC	0.16	MISC IVIG pos		MISC	0.606061	MISC IVIG pos		MISC	0.219219	MISC IVIG pos
MISC	0.16	MISC IVIG pos		MISC	0.626263	MISC IVIG pos		MISC	0.189189	MISC IVIG pos
MISC	0.121067	MISC IVIG pos		MISC	0.585859	MISC IVIG pos		MISC	0.306306	MISC IVIG pos
MISC	0.337067	MISC IVIG pos		MISC	0.20202	MISC IVIG pos		MISC	0.72973	MISC IVIG pos
MISC	0.109333	MISC IVIG pos		MISC	0.89899	MISC IVIG pos		MISC	0.231231	MISC IVIG pos
MISC	0.250667	MISC IVIG pos		MISC	0.474747	MISC IVIG pos		MISC	0.75976	MISC IVIG pos
MISC	0.689067	MISC IVIG pos		MISC	0.585859	MISC IVIG pos		MISC	0.504505	MISC IVIG pos
MISC	0.2128	MISC IVIG pos		MISC	0.585859	MISC IVIG pos		MISC	0.345345	MISC IVIG pos
MISC	0.281067	MISC IVIG pos		MISC	0.555556	MISC IVIG pos		MISC	0.522523	MISC IVIG pos
MISC	0.1488	MISC IVIG pos		MISC	0.585859	MISC IVIG pos		MISC	0.42042	MISC IVIG pos
MISC	0.192	MISC IVIG pos		MISC	0.616162	MISC IVIG pos		MISC	0.261261	MISC IVIG pos
MISC	0.130133	MISC IVIG pos		MISC	0.363636	MISC IVIG pos		MISC	0.165165	MISC IVIG pos
MISC	0.0992	MISC IVIG pos		MISC	0.535354	MISC IVIG pos		MISC	0.294294	MISC IVIG pos
MISC	0.1872	MISC IVIG pos		MISC	0.585859	MISC IVIG pos		MISC	0.540541	MISC IVIG pos
MISC	0.223467	MISC IVIG pos		MISC	0.111111	MISC IVIG pos		MISC	0.399399	MISC IVIG pos
MISC	0.1488	MISC IVIG pos		MISC	0.323232	MISC IVIG pos		MISC	0.342342	MISC IVIG pos
MISC	0.264533	MISC IVIG pos		MISC	0.646465	MISC IVIG pos		MISC	0.618619	MISC IVIG pos
MISC	0.216	MISC IVIG pos		MISC	0.535354	MISC IVIG pos		MISC	0.285285	MISC IVIG pos
MISC	0.222933	MISC IVIG pos		MISC	0.555556	MISC IVIG pos		MISC	0.51952	MISC IVIG pos
MISC	0.119467	MISC IVIG pos		MISC	0.646465	MISC IVIG pos		MISC	0.468468	MISC IVIG pos
MISC	1	MISC IVIG pos		MISC	0.464646	MISC IVIG pos		MISC	0.477477	MISC IVIG pos
MISC	0.248533	MISC IVIG pos		MISC	0.262626	MISC IVIG pos		MISC	0.798799	MISC IVIG pos
MISC	0.1616	MISC IVIG pos		MISC	0.474747	MISC IVIG pos		MISC	0.261261	MISC IVIG pos
MISC	0.144	MISC IVIG pos		MISC	0.808081	MISC IVIG pos		MISC	0.117117	MISC IVIG pos
MISC	0.170667	MISC IVIG pos		MISC	0.717172	MISC IVIG pos		MISC	0.381381	MISC IVIG pos
MISC	0.235733	MISC IVIG pos		MISC	0.121212	MISC IVIG pos		MISC	0.78979	MISC IVIG pos
MISC	0.2768	MISC IVIG pos		MISC	0.535354	MISC IVIG pos		MISC	0.552553	MISC IVIG pos
MISC	0.250133	MISC IVIG pos		MISC	0.424242	MISC IVIG pos		MISC	0.372372	MISC IVIG pos
MISC	0.130133	MISC IVIG pos		MISC	0.343434	MISC IVIG pos		MISC	0.441441	MISC IVIG pos
MISC	0.240533	MISC IVIG pos		MISC	0.212121	MISC IVIG pos		MISC	0.552553	MISC IVIG pos
MISC	0.218667	MISC IVIG pos		MISC	0.272727	MISC IVIG pos		MISC	0.48048	MISC IVIG pos
MISC	0.306667	MISC IVIG pos		MISC	0.383838	MISC IVIG pos		MISC	0.441441	MISC IVIG pos
MISC	0.3712	MISC IVIG pos		MISC	0.393939	MISC IVIG pos		MISC	0.846847	MISC IVIG pos
MISC	0.212267	MISC IVIG pos		MISC	0.646465	MISC IVIG pos		MISC	0.306306	MISC IVIG pos
MISC	0.237867	MISC IVIG pos		MISC	0.545455	MISC IVIG pos		MISC	0.528529	MISC IVIG pos
MISC	0.121067	MISC IVIG pos		MISC	0.818182	MISC IVIG pos		MISC	0.159159	MISC IVIG pos
MISC	0.144	MISC IVIG pos		MISC	0.393939	MISC IVIG pos		MISC	0.327327	MISC IVIG pos
MISC	0.3136	MISC IVIG pos		MISC	0.838384	MISC IVIG pos		MISC	0.558559	MISC IVIG pos
MISC	0.186667	MISC IVIG pos		MISC	0.505051	MISC IVIG pos		MISC	0.456456	MISC IVIG pos
MISC	0.3264	MISC IVIG pos		MISC	0.242424	MISC IVIG pos		MISC	0.741742	MISC IVIG pos
MISC	0.298667	MISC IVIG pos		MISC	0.393939	MISC IVIG pos		MISC	0.564565	MISC IVIG pos
MISC	0.426133	MISC IVIG pos		MISC	0.151515	MISC IVIG pos		MISC	0.594595	MISC IVIG pos
MISC	0.283733	MISC IVIG pos		MISC	0.333333	MISC IVIG pos		MISC	0.681682	MISC IVIG pos
MISC	0.137067	MISC IVIG pos		MISC	0.292929	MISC IVIG pos		MISC	0.252252	MISC IVIG pos
MISC	0.317867	MISC IVIG pos		MISC	0.565657	MISC IVIG pos		MISC	0.723724	MISC IVIG pos
MISC	0.171733	MISC IVIG pos		MISC	0.414141	MISC IVIG pos		MISC	0.312312	MISC IVIG pos
MISC	0.154667	MISC IVIG pos		MISC	0.565657	MISC IVIG pos		MISC	0.363363	MISC IVIG pos
MISC	0.281067	MISC IVIG pos		MISC	0.747475	MISC IVIG pos		MISC	0.48048	MISC IVIG pos
MISC	0.2544	MISC IVIG pos		MISC	0.585859	MISC IVIG pos		MISC	0.60961	MISC IVIG pos
MISC	0.182933	MISC IVIG pos		MISC	0.505051	MISC IVIG pos		MISC	0.333333	MISC IVIG pos
MISC	0.234667	MISC IVIG pos		MISC	0.555556	MISC IVIG pos		MISC	0.633634	MISC IVIG pos
MISC	0.193067	MISC IVIG pos		MISC	0.626263	MISC IVIG pos		MISC	0.444444	MISC IVIG pos
MISC	0.1056	MISC IVIG pos		MISC	0.585859	MISC IVIG pos		MISC	0.117117	MISC IVIG pos
MISC	0.1936	MISC IVIG pos		MISC	0.666667	MISC IVIG pos		MISC	0.135135	MISC IVIG pos
MISC	0.1872	MISC IVIG pos		MISC	0.373737	MISC IVIG pos		MISC	0.189189	MISC IVIG pos
MISC	0.258133	MISC IVIG pos		MISC	0.656566	MISC IVIG pos		MISC	0.375375	MISC IVIG pos
MISC	0.112533	MISC IVIG pos		MISC	0.333333	MISC IVIG pos		MISC	0.42042	MISC IVIG pos
MISC	0.202133	MISC IVIG pos		MISC	0.79798	MISC IVIG pos		MISC	0.453453	MISC IVIG pos
MISC	0.214933	MISC IVIG pos		MISC	0.747475	MISC IVIG pos		MISC	0.558559	MISC IVIG pos
MISC	0.162667	MISC IVIG pos		MISC	0.545455	MISC IVIG pos		MISC	0.363363	MISC IVIG pos
MISC	0.365867	MISC IVIG pos		MISC	0.646465	MISC IVIG pos		MISC	0.651652	MISC IVIG pos
MISC	0.176533	MISC IVIG pos		MISC	0.464646	MISC IVIG pos		MISC	0.651652	MISC IVIG pos
MISC	0.320533	MISC IVIG pos		MISC	0.464646	MISC IVIG pos		MISC	0.429429	MISC IVIG pos
MISC	0.211733	MISC IVIG pos		MISC	0.313131	MISC IVIG pos		MISC	0.417417	MISC IVIG pos
MISC	0.266667	MISC IVIG pos		MISC	0.484848	MISC IVIG pos		MISC	0.528529	MISC IVIG pos
MISC	0.283733	MISC IVIG pos		MISC	0.676768	MISC IVIG pos		MISC	1	MISC IVIG pos
MISC	0.232	MISC IVIG pos		MISC	0.606061	MISC IVIG pos		MISC	0.771772	MISC IVIG pos
MISC	0.2832	MISC IVIG pos		MISC	0.252525	MISC IVIG pos		MISC	0.546547	MISC IVIG pos
MISC	0.194133	MISC IVIG pos		MISC	0.313131	MISC IVIG pos		MISC	0.714715	MISC IVIG pos
MISC	0.218667	MISC IVIG pos		MISC	0.414141	MISC IVIG pos		MISC	0.39039	MISC IVIG pos
MISC	0.258133	MISC IVIG pos		MISC	0.272727	MISC IVIG pos		MISC	0.606607	MISC IVIG pos
MISC	0.0864	MISC IVIG pos		MISC	0.535354	MISC IVIG pos		MISC	0.363363	MISC IVIG pos
MISC	0.2768	MISC IVIG pos		MISC	0.888889	MISC IVIG pos		MISC	0.39039	MISC IVIG pos
MISC	0.272	MISC IVIG pos		MISC	0.494949	MISC IVIG pos		MISC	0.462462	MISC IVIG pos
MISC	0.251733	MISC IVIG pos		MISC	0.585859	MISC IVIG pos		MISC	0.501502	MISC IVIG pos
MISC	0.205867	MISC IVIG pos		MISC	0.575758	MISC IVIG pos		MISC	0.555556	MISC IVIG pos
MISC	0.290133	MISC IVIG pos		MISC	0.474747	MISC IVIG pos		MISC	0.444444	MISC IVIG pos
MISC	0.289067	MISC IVIG pos		MISC	0.151515	MISC IVIG pos		MISC	0.597598	MISC IVIG pos
MISC	0.163733	MISC IVIG pos		MISC	0.414141	MISC IVIG pos		MISC	0.57958	MISC IVIG pos
MISC	0.384	MISC IVIG pos		MISC	0.494949	MISC IVIG pos		MISC	0.693694	MISC IVIG pos
MISC	0.3248	MISC IVIG pos		MISC	0.222222	MISC IVIG pos		MISC	0.477477	MISC IVIG pos
MISC	0.179733	MISC IVIG pos		MISC	0.535354	MISC IVIG pos		MISC	0.324324	MISC IVIG pos
MISC	0.244267	MISC IVIG pos		MISC	0.707071	MISC IVIG pos		MISC	0.507508	MISC IVIG pos
MISC	0.196267	MISC IVIG pos		MISC	0.585859	MISC IVIG pos		MISC	0.234234	MISC IVIG pos
MISC	0.170667	MISC IVIG pos		MISC	0.212121	MISC IVIG pos		MISC	0.327327	MISC IVIG pos
MISC	0.2176	MISC IVIG pos		MISC	0.69697	MISC IVIG pos		MISC	0.465465	MISC IVIG pos
MISC	0.1904	MISC IVIG pos		MISC	0.454545	MISC IVIG pos		MISC	0.348348	MISC IVIG pos
MISC	0.263467	MISC IVIG pos		MISC	0.939394	MISC IVIG pos		MISC	0.399399	MISC IVIG pos
MISC	0.346133	MISC IVIG pos		MISC	0.111111	MISC IVIG pos		MISC	0.492492	MISC IVIG pos
MISC	0.219733	MISC IVIG pos		MISC	0.262626	MISC IVIG pos		MISC	0.459459	MISC IVIG pos
MISC	0.181333	MISC IVIG pos		MISC	0.838384	MISC IVIG pos		MISC	0.111111	MISC IVIG pos
MISC	0.3568	MISC IVIG pos		MISC	0.59596	MISC IVIG pos		MISC	0.459459	MISC IVIG pos
MISC	0.288533	MISC IVIG pos		MISC	0.747475	MISC IVIG pos		MISC	0.516517	MISC IVIG pos
MISC	0.2192	MISC IVIG pos		MISC	0.69697	MISC IVIG pos		MISC	0.429429	MISC IVIG pos
MISC	0.156267	MISC IVIG pos		MISC	0.494949	MISC IVIG pos		MISC	0.201201	MISC IVIG pos
MISC	0.498133	MISC IVIG pos		MISC	0.363636	MISC IVIG pos		MISC	0.492492	MISC IVIG pos
MISC	0.2832	MISC IVIG pos		MISC	0.010101	MISC IVIG pos		MISC	0.372372	MISC IVIG pos
MISC	0.240533	MISC IVIG pos		MISC	0.020202	MISC IVIG pos		MISC	0.306306	MISC IVIG pos
MISC	0.1872	MISC IVIG pos		MISC	0.131313	MISC IVIG pos		MISC	0.447447	MISC IVIG pos
MISC	0.204267	MISC IVIG pos		MISC	1	MISC IVIG pos		MISC	0.363363	MISC IVIG pos
MISC	0.218133	MISC IVIG pos		MISC	0.505051	MISC IVIG pos		MISC	0.477477	MISC IVIG pos
MISC	0.176	MISC IVIG pos		MISC	0.424242	MISC IVIG pos		MISC	0.393393	MISC IVIG pos
MISC	0.255467	MISC IVIG pos		MISC	0.838384	MISC IVIG pos		MISC	0.540541	MISC IVIG pos
MISC	0.274667	MISC IVIG pos		MISC	0.828283	MISC IVIG pos		MISC	0.540541	MISC IVIG pos
MISC	0.2432	MISC IVIG pos		MISC	0.252525	MISC IVIG pos		MISC	0.492492	MISC IVIG pos
MISC	0.215467	MISC IVIG pos		MISC	0.757576	MISC IVIG pos		MISC	0.6997	MISC IVIG pos
MISC	0.184533	MISC IVIG pos		MISC	0.666667	MISC IVIG pos		MISC	0.51952	MISC IVIG pos
MISC	0.148267	MISC IVIG pos		MISC	0.535354	MISC IVIG pos		MISC	0.621622	MISC IVIG pos
MISC	0.296533	MISC IVIG pos		MISC	0.333333	MISC IVIG pos		MISC	0.522523	MISC IVIG pos
MISC	0.623467	MISC IVIG pos		MISC	0.606061	MISC IVIG pos		MISC	0.837838	MISC IVIG pos
MISC	0.206933	MISC IVIG pos		MISC	0.353535	MISC IVIG pos		MISC	0.42042	MISC IVIG pos
MISC	0.193067	MISC IVIG pos		MISC	0.747475	MISC IVIG pos		MISC	0.369369	MISC IVIG pos
MISC	0.1904	MISC IVIG pos		MISC	0.353535	MISC IVIG pos		MISC	0.318318	MISC IVIG pos
MISC	0.202133	MISC IVIG pos		MISC	0.757576	MISC IVIG pos		MISC	0.327327	MISC IVIG pos
MISC	0.280533	MISC IVIG pos		MISC	0.393939	MISC IVIG pos		MISC	0.408408	MISC IVIG pos
MISC	0.314133	MISC IVIG pos		MISC	0	MISC IVIG pos		MISC	0.432432	MISC IVIG pos
MISC	0.221867	MISC IVIG pos		MISC	0.141414	MISC IVIG pos		MISC	0.42042	MISC IVIG pos
MISC	0.24	MISC IVIG pos		MISC	0.555556	MISC IVIG pos		MISC	0.291291	MISC IVIG pos
MISC	0.463467	MISC IVIG pos		MISC	0.010101	MISC IVIG pos		MISC	0.888889	MISC IVIG pos
MISC	0.0554667	MISC IVIG neg		MISC	0.161616	MISC IVIG neg		MISC	0.255255	MISC IVIG neg
MISC	0.243733	MISC IVIG neg		MISC	0.191919	MISC IVIG neg		MISC	0.033033	MISC IVIG neg
MISC	0.113067	MISC IVIG neg		MISC	0.494949	MISC IVIG neg		MISC	0.117117	MISC IVIG neg
MISC	0.229333	MISC IVIG neg		MISC	0.171717	MISC IVIG neg		MISC	0.15015	MISC IVIG neg
MISC	0.196267	MISC IVIG neg		MISC	0.292929	MISC IVIG neg		MISC	0.345345	MISC IVIG neg
MISC	0.214933	MISC IVIG neg		MISC	0.939394	MISC IVIG neg		MISC	0.138138	MISC IVIG neg
MISC	0.503467	MISC IVIG neg		MISC	0.111111	MISC IVIG neg		MISC	0.378378	MISC IVIG neg
MISC	0.130667	MISC IVIG neg		MISC	0.272727	MISC IVIG neg		MISC	0.135135	MISC IVIG neg
MISC	0.150933	MISC IVIG neg		MISC	0.242424	MISC IVIG neg		MISC	0.189189	MISC IVIG neg
MISC	0.122133	MISC IVIG neg		MISC	0.393939	MISC IVIG neg		MISC	0.123123	MISC IVIG neg
MISC	0.12	MISC IVIG neg		MISC	0.262626	MISC IVIG neg		MISC	0.18018	MISC IVIG neg
MISC	0.317867	MISC IVIG neg		MISC	0.89899	MISC IVIG neg		MISC	0.111111	MISC IVIG neg
MISC	0.177067	MISC IVIG neg		MISC	0.171717	MISC IVIG neg		MISC	0.846847	MISC IVIG neg
MISC	0.1248	MISC IVIG neg		MISC	0.454545	MISC IVIG neg		MISC	0.138138	MISC IVIG neg
MISC	0.119467	MISC IVIG neg		MISC	0.383838	MISC IVIG neg		MISC	0.261261	MISC IVIG neg
MISC	0.106667	MISC IVIG neg		MISC	0.191919	MISC IVIG neg		MISC	0.174174	MISC IVIG neg
MISC	0.1568	MISC IVIG neg		MISC	0.838384	MISC IVIG neg		MISC	0.207207	MISC IVIG neg
MISC	0.0336	MISC IVIG neg		MISC	0.282828	MISC IVIG neg		MISC	0.174174	MISC IVIG neg
MISC	0.187733	MISC IVIG neg		MISC	0.393939	MISC IVIG neg		MISC	0.0750751	MISC IVIG neg
MISC	0.2096	MISC IVIG neg		MISC	0.353535	MISC IVIG neg		MISC	0.156156	MISC IVIG neg
MISC	0.196267	MISC IVIG neg		MISC	0.323232	MISC IVIG neg		MISC	0.108108	MISC IVIG neg
MISC	0.144533	MISC IVIG neg		MISC	0.676768	MISC IVIG neg		MISC	0.258258	MISC IVIG neg
MISC	0.2672	MISC IVIG neg		MISC	0.111111	MISC IVIG neg		MISC	0.372372	MISC IVIG neg
MISC	0.146667	MISC IVIG neg		MISC	0.010101	MISC IVIG neg		MISC	0.282282	MISC IVIG neg
MISC	0.1552	MISC IVIG neg		MISC	0.121212	MISC IVIG neg		MISC	0.156156	MISC IVIG neg
MISC	0.306133	MISC IVIG neg		MISC	0.292929	MISC IVIG neg		MISC	0.174174	MISC IVIG neg
MISC	0.142933	MISC IVIG neg		MISC	0.343434	MISC IVIG neg		MISC	0.138138	MISC IVIG neg
MISC	0.1376	MISC IVIG neg		MISC	0.575758	MISC IVIG neg		MISC	0.108108	MISC IVIG neg
MISC	0.169067	MISC IVIG neg		MISC	0.393939	MISC IVIG neg		MISC	0.279279	MISC IVIG neg
MISC	0.138133	MISC IVIG neg		MISC	0.323232	MISC IVIG neg		MISC	0.165165	MISC IVIG neg
MISC	0.1072	MISC IVIG neg		MISC	0.272727	MISC IVIG neg		MISC	0.234234	MISC IVIG neg
MISC	0.102933	MISC IVIG neg		MISC	0.191919	MISC IVIG neg		MISC	0.159159	MISC IVIG neg
MISC	0.180267	MISC IVIG neg		MISC	0.393939	MISC IVIG neg		MISC	0.108108	MISC IVIG neg
MISC	0.109867	MISC IVIG neg		MISC	0.555556	MISC IVIG neg		MISC	0.249249	MISC IVIG neg
MISC	0.138667	MISC IVIG neg		MISC	0.292929	MISC IVIG neg		MISC	0.285285	MISC IVIG neg
MISC	0.239467	MISC IVIG neg		MISC	0.111111	MISC IVIG neg		MISC	0.126126	MISC IVIG neg
MISC	0.189333	MISC IVIG neg		MISC	0.343434	MISC IVIG neg		MISC	0.456456	MISC IVIG neg
MISC	0.116267	MISC IVIG neg		MISC	0.171717	MISC IVIG neg		MISC	0.162162	MISC IVIG neg
MISC	0.2288	MISC IVIG neg		MISC	0.222222	MISC IVIG neg		MISC	0.525526	MISC IVIG neg
MISC	0.115733	MISC IVIG neg		MISC	0.585859	MISC IVIG neg		MISC	0.252252	MISC IVIG neg
MISC	0.210133	MISC IVIG neg		MISC	0.828283	MISC IVIG neg		MISC	0.198198	MISC IVIG neg
MISC	0.165333	MISC IVIG neg		MISC	0.444444	MISC IVIG neg		MISC	0.144144	MISC IVIG neg
MISC	0.164267	MISC IVIG neg		MISC	0.707071	MISC IVIG neg		MISC	0.174174	MISC IVIG neg
MISC	0.2384	MISC IVIG neg		MISC	0.10101	MISC IVIG neg		MISC	0.36036	MISC IVIG neg
MISC	0.0858667	MISC IVIG neg		MISC	0.505051	MISC IVIG neg		MISC	0.126126	MISC IVIG neg
MISC	0.375467	MISC IVIG neg		MISC	0.262626	MISC IVIG neg		MISC	0.72973	MISC IVIG neg
MISC	0.581867	MISC IVIG neg		MISC	0.878788	MISC IVIG neg		MISC	0.363363	MISC IVIG neg
MISC	0.0608	MISC IVIG neg		MISC	0.767677	MISC IVIG neg		MISC	0.189189	MISC IVIG neg
MISC	0.166933	MISC IVIG neg		MISC	0.474747	MISC IVIG neg		MISC	0.147147	MISC IVIG neg
MISC	0.124267	MISC IVIG neg		MISC	0.323232	MISC IVIG neg		MISC	0.414414	MISC IVIG neg
MISC	0.0608	MISC IVIG neg		MISC	0.585859	MISC IVIG neg		MISC	0.24024	MISC IVIG neg
MISC	0.475733	MISC IVIG neg		MISC	0.656566	MISC IVIG neg		MISC	0.231231	MISC IVIG neg
MISC	0.0906667	MISC IVIG neg		MISC	0.737374	MISC IVIG neg		MISC	0.0900901	MISC IVIG neg
MISC	0.180267	MISC IVIG neg		MISC	0.464646	MISC IVIG neg		MISC	0.123123	MISC IVIG neg
MISC	0.1152	MISC IVIG neg		MISC	0.555556	MISC IVIG neg		MISC	0.114114	MISC IVIG neg
MISC	0.156267	MISC IVIG neg		MISC	0.181818	MISC IVIG neg		MISC	0.363363	MISC IVIG neg
MISC	0.100267	MISC IVIG neg		MISC	0.474747	MISC IVIG neg		MISC	0.252252	MISC IVIG neg
MISC	0.0981333	MISC IVIG neg		MISC	0.131313	MISC IVIG neg		MISC	0.387387	MISC IVIG neg
MISC	0.247467	MISC IVIG neg		MISC	0.535354	MISC IVIG neg		MISC	0.51952	MISC IVIG neg
MISC	0.529067	MISC IVIG neg		MISC	0.717172	MISC IVIG neg		MISC	0.312312	MISC IVIG neg
MISC	0.1392	MISC IVIG neg

## Sheet: Ext Data 2d
Category	SNX8_Ab_index	ERFL_Ab_Index	KDELR1_Ab_Index
pCOV_SEV	0.038365	0.026265	0.134454
pCOV_SEV	0.044204	0.157588	0.186975
pCOV_SEV	0.027523	0.074903	0.128151
pCOV_SEV	0.026689	0.051556	0.039916
pCOV_SEV	0.022519	0.01751	0.17437
pCOV_SEV	0.023353	0.122568	0.144958
pCOV_SEV	0.015847	0.071012	0
pCOV_SEV	0.01251	0.070039	0.092437
pCOV_SEV	0.060884	0.117704	0.132353
pCOV_SEV	0.030025	0.247082	0.184874
pCOV_SEV	0.080067	0.167315	0.203782
VALIDATE	0.062552	0.000973	0.180672
VALIDATE	0.216847	0.497082	0.163866
VALIDATE	0.773978	0.297665	0.428571
VALIDATE	0.010842	0.09144	0.071429
VALIDATE	1	0.956226	1
VALIDATE	0.078399	0.09144	0.128151
VALIDATE	0.071726	0.326848	0.086134
VALIDATE	0.049208	0.428988	0.197479
VALIDATE	0.042535	0.050584	0.151261
VALIDATE	0.3603	1	0.27521
VALIDATE	0.679733	0.824903	0.478992
VALIDATE	0.04754	0.195525	0.161765
pCOV_SEV	0.149291	0.399805	0.226891
pCOV_SEV	0.095079	0.085603	0.098739
pCOV_SEV	0.076731	0.261673	0.094538
pCOV_SEV	0.070058	0.18677	0.157563
pCOV_SEV	0.028357	0.562257	0.044118
pCOV_SEV	0.044204	0.141051	0.151261
pCOV_SEV	0.150959	0.17607	0.107143
pCOV_SEV	0.019183	0.287938	0.182773
pCOV_SEV	0.015847	0.128405	0.027311
pCOV_SEV	0.077565	0.15856	0.111345
pCOV_SEV	0.110926	0.11965	0.130252
pCOV_SEV	0.017515	0.178016	0.151261
Control	0.037531	0.065175	0.115546
Control	0.016681	0.126459	0.134454
Control	0.015847	0.065175	0.136555
Control	0.022519	0.365759	0.07563
Control	0.040867	0.046693	0.121849
Control	0.028357	0.038911	0.092437
Control	0.040033	0.030156	0.128151
Control	0.036697	0.067121	0.147059
Control	0.013344	0.074903	0.077731
Control	0.046706	0.024319	0.079832
Control	0.050042	0.002918	0.134454
Control	0.00417	0.097276	0.098739
pCOV_SEV	0.109258	0.11284	0.130252
pCOV_SEV	0.019183	0.076848	0.092437
pCOV_SEV	0.011676	0.333658	0.054622
pCOV_SEV	0.039199	0.256809	0.065126
pCOV_SEV	0.150125	0.348249	0.17437
pCOV_SEV	0.843203	0.072957	0.315126
Control	0.025021	0.191634	0.081933
Control	0.156797	0.180934	0.136555
Control	0.036697	0.123541	0.252101
Control	0.045872	0.087549	0.172269
Control	0.034195	0.069066	0.105042
Control	0.1201	0.122568	0.168067
Control	0.160133	0.162451	0.094538
Control	0.045038	0.066148	0.088235
Control	0.033361	0.006809	0.105042
Control	0.087573	0.014591	0.170168
Control	0.080901	0.501946	0.214286
Control	0.034195	0.511673	0.029412
VALIDATE	0.01251	0.827821	0.170168
VALIDATE	0.049208	0.286965	0.092437
VALIDATE	0.807339	0.463035	0.630252
VALIDATE	0.17181	0.548638	0.369748
VALIDATE	0.105922	0.180934	0.144958
VALIDATE	0.057548	0.050584	0.157563
VALIDATE	0.137615	0.565175	0.390756
VALIDATE	0.127606	0.11284	0.296218
VALIDATE	0.039199	0.139105	0.170168
VALIDATE	0.080067	0.302529	0.172269
VALIDATE	0.083403	0.590467	0.397059
VALIDATE	0.204337	0.791829	0.47479
Control	0.035029	0.218872	0.184874
Control	0.028357	0.104086	0.136555
Control	0.045872	0.817121	0.092437
Control	0.05171	0.225681	0.128151
Control	0	0.182879	0.065126
Control	0.07256	0.228599	0.161765
Control	0.020017	0.106031	0.12395
Control	0.145121	0.114786	0.315126
Control	0.009174	0.08463	0.071429
Control	0.034195	0.059339	0.128151
Control	0.045872	0.024319	0.02521
Control	0.040867	0.117704	0.130252
Control	0.029191	0.535992	0.098739
Control	0.015847	0.083658	0.081933
Control	0.039199	0.071984	0.109244
Control	0.10759	0.116732	0.10084
Control	0.020851	0.067121	0.12395
Control	0.050876	0.107977	0.140756
Control	0.044204	0.05642	0.147059
Control	0.04754	0.094358	0.10084
Control	0.026689	0	0.176471

## Sheet: Ext Data 2f
Sample	Condition	Ab Index
CHB1001027375	CONV SNX8 KO	0.0469461
CHB1001027569	CONV SNX8 KO	0.0437499			Legend
CHB1002028763	CONV SNX8 KO	0.0500643			CONV SNX8 KO are the controls with alanine mutations
CHB1001027419	CONV SNX8 KO	0.0461665			CONV SNX8 WT are the controls with wildtype SNX8 protein
CHB1002028720	CONV SNX8 KO	0.0586396			MISC SNX8 KO are the MISC patients with alanine mutations
CHB1001021643	CONV SNX8 KO	0.065422			MISC SNX8 WT are the MISC patients with wildtype SNX8 protein
CHB1001021595	CONV SNX8 KO	0.112434
CHB1001019686	CONV SNX8 KO	0.0715027
CHB1001021319	CONV SNX8 KO	0.0587176
CHB1001024239	CONV SNX8 KO	0.0724386
CHB1001024195	CONV SNX8 KO	0.108068
CHB1001024327	CONV SNX8 KO	0.0709571
CHB1001024282	CONV SNX8 KO	0.0395403
CHB1001019953	CONV SNX8 KO	0.0730622
CHB1002037350	CONV SNX8 KO	0.0429704
CHB1001017107	CONV SNX8 KO	0.0449972
CHB1001019459	CONV SNX8 KO	0.0754787
CHB1001020000	CONV SNX8 KO	0.081326
CHB1001019598	CONV SNX8 KO	0.0531046
CHB1001020138	CONV SNX8 KO	0.0503761
CHB1001021276	CONV SNX8 KO	0.0474138
CHB1001021230	CONV SNX8 KO	0.0485052
CHB1001016510	CONV SNX8 KO	0.0627714
CHB1001024064	CONV SNX8 KO	0.0552095
CHB1001021460	CONV SNX8 KO	0.0726724
CHB1001021506	CONV SNX8 KO	0.0807803
CHB1002029376	CONV SNX8 KO	0.0587955
CHB1002029459	CONV SNX8 KO	0.0587955
CHB1002031140	CONV SNX8 KO	0.048817
CHB1002033452	CONV SNX8 KO	0.0478815
CHB1002033561	CONV SNX8 KO	0.0810921
CHB1002032183	CONV SNX8 KO	0.0628494
CHB1002035656	CONV SNX8 KO	0.0516235
CHB1002035906	CONV SNX8 KO	0.0759464
CHB1002035337	CONV SNX8 KO	0.11797
CHB1011773	CONV SNX8 KO	0.0725945
CHB1011776	CONV SNX8 KO	0.0924748
CHB1011799	CONV SNX8 KO	0.073296
CHB1011800	CONV SNX8 KO	0.0659677
CHB1011801	CONV SNX8 KO	0.0570025
CHB1011802	CONV SNX8 KO	0.0676047
CHB1011803	CONV SNX8 KO	0.0583278
CHB1011804	CONV SNX8 KO	0.0709571
CHB1011805	CONV SNX8 KO	0.0544299
CHB1011807	CONV SNX8 KO	0.0641747
CHB1001027375	CONV SNX8 WT	0.0443282
CHB1001027569	CONV SNX8 WT	0.0908933
CHB1002028763	CONV SNX8 WT	0.0458418
CHB1001027419	CONV SNX8 WT	0.0548131
CHB1002028720	CONV SNX8 WT	0.0505391
CHB1001021643	CONV SNX8 WT	0.0500672
CHB1001021595	CONV SNX8 WT	0.0705327
CHB1001019686	CONV SNX8 WT	0.0365762
CHB1001021319	CONV SNX8 WT	0.0544753
CHB1001024239	CONV SNX8 WT	0.0841167
CHB1001024195	CONV SNX8 WT	0.0922847
CHB1001024327	CONV SNX8 WT	0.0694674
CHB1001024282	CONV SNX8 WT	0.074214
CHB1001019953	CONV SNX8 WT	0.131001
CHB1002037350	CONV SNX8 WT	0.094809
CHB1001017107	CONV SNX8 WT	0.0636524
CHB1001019459	CONV SNX8 WT	0.0971002
CHB1001020000	CONV SNX8 WT	0.0963368
CHB1001019598	CONV SNX8 WT	0.0911257
CHB1001020138	CONV SNX8 WT	0.0631848
CHB1001021276	CONV SNX8 WT	0.0546326
CHB1001021230	CONV SNX8 WT	0.0994909
CHB1001016510	CONV SNX8 WT	0.0899464
CHB1001024064	CONV SNX8 WT	0.071856
CHB1001021460	CONV SNX8 WT	0.0632066
CHB1001021506	CONV SNX8 WT	0.0439137
CHB1002029376	CONV SNX8 WT	0.0370453
CHB1002029459	CONV SNX8 WT	0.0526223
CHB1002031140	CONV SNX8 WT	0.0342916
CHB1002033452	CONV SNX8 WT	0.0478264
CHB1002033561	CONV SNX8 WT	0.0426007
CHB1002032183	CONV SNX8 WT	0.0578895
CHB1002035656	CONV SNX8 WT	0.0294357
CHB1002035906	CONV SNX8 WT	0.0380068
CHB1002035337	CONV SNX8 WT	0.092925
CHB1011773	CONV SNX8 WT	0.157171
CHB1011776	CONV SNX8 WT	0.0429646
CHB1011799	CONV SNX8 WT	0.0564877
CHB1011800	CONV SNX8 WT	0.0236436
CHB1011801	CONV SNX8 WT	0.0460495
CHB1011802	CONV SNX8 WT	0.0405977
CHB1011803	CONV SNX8 WT	0.0401596
CHB1011804	CONV SNX8 WT	0.0534441
CHB1011805	CONV SNX8 WT	0.0522671
CHB1011807	CONV SNX8 WT	0.0327033
CHB1001006441	MISC SNX8 KO	0.123193
CHB1001006628	MISC SNX8 KO	0.0595751
CHB1001006179	MISC SNX8 KO	0.0483493
CHB1001005996	MISC SNX8 KO	0.0365001
CHB1001007509	MISC SNX8 KO	0.0838208
CHB1002031971	MISC SNX8 KO	0.0839767
CHB1002039629	MISC SNX8 KO	0.0326804
CHB1002031351	MISC SNX8 KO	0.10222
CHB1001012608	MISC SNX8 KO	0.0800787
CHB1001014101	MISC SNX8 KO	0.0555213
CHB1001014221	MISC SNX8 KO	0.0584057
CHB1011753	MISC SNX8 KO	1
CHB1011792	MISC SNX8 KO	0.121166
CHB1011759	MISC SNX8 KO	0.0427365
CHB1011782	MISC SNX8 KO	0.0322126
CHB1011785	MISC SNX8 KO	0.0411774
CHB1001025537	MISC SNX8 KO	0.0374356
CHB1001025558	MISC SNX8 KO	0.031511
CHB1001023429	MISC SNX8 KO	0.0498305
CHB1001028135	MISC SNX8 KO	0.0551315
CHB1001022878	MISC SNX8 KO	0.0428924
CHB1001017812	MISC SNX8 KO	0.0445294
CHB1001026685	MISC SNX8 KO	0.0519353
CHB1001024558	MISC SNX8 KO	0.0796889
CHB1001023377	MISC SNX8 KO	0.0584837
CHB1001026882	MISC SNX8 KO	0.0413333
CHB1001023085	MISC SNX8 KO	0.0394624
CHB1001028018	MISC SNX8 KO	0.0519353
CHB1001022321	MISC SNX8 KO	0.065422
CHB1001021012	MISC SNX8 KO	0.0386048
CHB1001018657	MISC SNX8 KO	0.0533385
CHB1002031790	MISC SNX8 KO	0.0584057
CHB1001026707	MISC SNX8 KO	0.0456208
CHB1001027142	MISC SNX8 KO	0.0464783
CHB1001026824	MISC SNX8 KO	0.173252
CHB1002029204	MISC SNX8 KO	0.0552095
CHB1001014863	MISC SNX8 KO	0.0501423
CHB1001020861	MISC SNX8 KO	0.0292504
CHB1001018323	MISC SNX8 KO	0.0414112
CHB1002030666	MISC SNX8 KO	0.0481154
CHB1001025507	MISC SNX8 KO	0.0363442
CHB1001026856	MISC SNX8 KO	0.0679949
CHB1001028061	MISC SNX8 KO	0.0382151
CHB1001020953	MISC SNX8 KO	0.0324465
CHB1002033867	MISC SNX8 KO	0.0768043
CHB1001027306	MISC SNX8 KO	0.0661236
CHB1001023143	MISC SNX8 KO	0.0640967
CHB1002028316	MISC SNX8 KO	0.0489729
CHB1001016036	MISC SNX8 KO	0.0420349
CHB1001019245	MISC SNX8 KO	0.0493627
CHB1002033849	MISC SNX8 KO	0.0574703
CHB1001026949	MISC SNX8 KO	0.0439837
CHB1001026322	MISC SNX8 KO	0.0370457
CHB1002029482	MISC SNX8 KO	0.0556772
CHB1001016861	MISC SNX8 KO	0.0945015
CHB1001020925	MISC SNX8 KO	0.0677606
CHB1001017787	MISC SNX8 KO	0.0498305
CHB1002033932	MISC SNX8 KO	0.0428144
CHB1001026344	MISC SNX8 KO	0.048817
CHB1001023171	MISC SNX8 KO	0.0489729
CHB1001027054	MISC SNX8 KO	0.0397742
CHB1001026586	MISC SNX8 KO	0.0403199
CHB1001015846	MISC SNX8 KO	0.0380592
CHB1001020241	MISC SNX8 KO	0.0747771
CHB1002038488	MISC SNX8 KO	0.0954374
CHB1001023108	MISC SNX8 KO	0.109471
CHB1001025482	MISC SNX8 KO	0.0559111
CHB1001005150	MISC SNX8 KO	0.118749
CHB1001016127	MISC SNX8 KO	0.0565348
CHB1001018749	MISC SNX8 KO	0.153212
CHB1001025577	MISC SNX8 KO	0.0998811
CHB1001023340	MISC SNX8 KO	0.0973082
CHB1002030077	MISC SNX8 KO	0.0770382
CHB1001026475	MISC SNX8 KO	0.0870173
CHB1001008899	MISC SNX8 KO	0.0593413
CHB1001010960	MISC SNX8 KO	0.0893563
CHB1001024585	MISC SNX8 KO	0.0832752
CHB1001024822	MISC SNX8 KO	0.115163
CHB1001004323	MISC SNX8 KO	0.0574703
CHB1002037687	MISC SNX8 KO	0.0541181
CHB1001008106	MISC SNX8 KO	0.0545079
CHB1001022277	MISC SNX8 KO	0.0533385
CHB1001024719	MISC SNX8 KO	0.0843665
CHB1001022108	MISC SNX8 KO	0.0551315
CHB1001016588	MISC SNX8 KO	0.0980881
CHB1002037654	MISC SNX8 KO	0.163661
CHB1002041684	MISC SNX8 KO	0.0564568
CHB1001026063	MISC SNX8 KO	0.0679949
CHB1001022170	MISC SNX8 KO	0.0681508
CHB1001007248	MISC SNX8 KO	0.075089
CHB1002036316	MISC SNX8 KO	0.0798449
CHB1001011081	MISC SNX8 KO	0.0690862
CHB1001025459	MISC SNX8 KO	0.0605886
CHB1001017254	MISC SNX8 KO	0.0536503
CHB1002039636	MISC SNX8 KO	0.0567687
CHB1001008444	MISC SNX8 KO	0.0775838
CHB1001007885	MISC SNX8 KO	0.091461
CHB1001025929	MISC SNX8 KO	0.113915
CHB1001017370	MISC SNX8 KO	0.0907594
CHB1002039601	MISC SNX8 KO	0.0627714
CHB1001008457	MISC SNX8 KO	0.0758685
CHB1001007798	MISC SNX8 KO	0.0584837
CHB1001011026	MISC SNX8 KO	0.0842886
CHB1001026115	MISC SNX8 KO	0.06168
CHB1001025324	MISC SNX8 KO	0.0584057
CHB1001023267	MISC SNX8 KO	0.0605886
CHB1002039895	MISC SNX8 KO	0.0692421
CHB1002037750	MISC SNX8 KO	0.0719705
CHB1001007960	MISC SNX8 KO	0.0833531
CHB1001012206	MISC SNX8 KO	0.161945
CHB1001011121	MISC SNX8 KO	0.0797669
CHB1001026143	MISC SNX8 KO	0.0647983
CHB1001024975	MISC SNX8 KO	0.0553654
CHB1002037804	MISC SNX8 KO	0.0437499
CHB1001007740	MISC SNX8 KO	0.0379033
CHB1001013548	MISC SNX8 KO	0.045387
CHB1001010989	MISC SNX8 KO	0.0320567
CHB1001024699	MISC SNX8 KO	0.075089
CHB1001025237	MISC SNX8 KO	0.0887322
CHB1002037763	MISC SNX8 KO	0.130055
CHB1001008728	MISC SNX8 KO	0.110874
CHB1001013421	MISC SNX8 KO	0.0986338
CHB1001011148	MISC SNX8 KO	0.0548977
CHB1001024877	MISC SNX8 KO	0.0653441
CHB1001018483	MISC SNX8 KO	0.0548197
CHB1002042405	MISC SNX8 KO	0.043516
CHB1002043942	MISC SNX8 KO	0.0503761
CHB1002033923	MISC SNX8 KO	0.0678386
CHB1002039579	MISC SNX8 KO	0.0730622
CHB1002036381	MISC SNX8 KO	0.0409435
CHB1001023121	MISC SNX8 KO	0.0485831
CHB1002028872	MISC SNX8 KO	0.0552874
CHB1001015527	MISC SNX8 KO	0.0647204
CHB1001016368	MISC SNX8 KO	0.0745433
CHB1001016157	MISC SNX8 KO	0.0814819
CHB1011793	MISC SNX8 KO	0.0555993
CHB1011794	MISC SNX8 KO	0.0725165
CHB1011760	MISC SNX8 KO	0.0683846
CHB1011763	MISC SNX8 KO	0.0704894
CHB1011765	MISC SNX8 KO	0.0612122
CHB1011786	MISC SNX8 KO	0.0466342
CHB1011787	MISC SNX8 KO	0.0541961
CHB1001018595	MISC SNX8 KO	0.0455429
CHB1001023027	MISC SNX8 KO	0.0644865
CHB1001018238	MISC SNX8 KO	0.0538842
CHB1001026800	MISC SNX8 KO	0.0638628
CHB1001016438	MISC SNX8 KO	0.0756346
CHB1001018877	MISC SNX8 KO	0.0718925
CHB1001025876	MISC SNX8 KO	0.0565348
CHB1001026939	MISC SNX8 KO	0.0665134
CHB1001022520	MISC SNX8 KO	0.222848
CHB1001023559	MISC SNX8 KO	0.0860815
CHB1001023452	MISC SNX8 KO	0.048895
CHB1001022547	MISC SNX8 KO	0.0642526
CHB1001026642	MISC SNX8 KO	0.0508439
CHB1002037641	MISC SNX8 KO	0.0508439
CHB1001008150	MISC SNX8 KO	0.0528708
CHB1001011193	MISC SNX8 KO	0.0829634
CHB1001006964	MISC SNX8 KO	0.0591074
CHB1001013122	MISC SNX8 KO	0.052403
CHB1002040864	MISC SNX8 KO	0.0680728
CHB1001009953	MISC SNX8 KO	0.0492848
CHB1001007266	MISC SNX8 KO	0.0478815
CHB1001011105	MISC SNX8 KO	0.0465563
CHB1002039256	MISC SNX8 KO	0.067059
CHB1001009535	MISC SNX8 KO	0.06168
CHB1001007583	MISC SNX8 KO	0.0650322
CHB1001026018	MISC SNX8 KO	0.0624596
CHB1002040514	MISC SNX8 KO	0.0619918
CHB1001011911	MISC SNX8 KO	0.0998031
CHB1001010933	MISC SNX8 KO	0.0586396
CHB1001025414	MISC SNX8 KO	0.081326
CHB1002037839	MISC SNX8 KO	0.0664355
CHB1001011824	MISC SNX8 KO	0.0664355
CHB1001007782	MISC SNX8 KO	0.0588735
CHB1001024627	MISC SNX8 KO	0.0605106
CHB1001008451	MISC SNX8 KO	0.0756346
CHB1001025962	MISC SNX8 KO	0.0631612
CHB1001010905	MISC SNX8 KO	0.0889661
CHB1001024612	MISC SNX8 KO	0.0533385
CHB1002035597	MISC SNX8 KO	0.059887
CHB1002039401	MISC SNX8 KO	0.0569246
CHB1001006441	MISC SNX8 WT	0.0614464
CHB1001006628	MISC SNX8 WT	0.199703
CHB1001006179	MISC SNX8 WT	0.570739
CHB1001005996	MISC SNX8 WT	0.0603114
CHB1001007509	MISC SNX8 WT	0.10275
CHB1002031971	MISC SNX8 WT	0.135071
CHB1002039629	MISC SNX8 WT	0.108812
CHB1002031351	MISC SNX8 WT	0.119906
CHB1001012608	MISC SNX8 WT	0.145775
CHB1001014101	MISC SNX8 WT	0.107481
CHB1001014221	MISC SNX8 WT	0.0899244
CHB1011753	MISC SNX8 WT	0.0548504
CHB1011792	MISC SNX8 WT	0.139905
CHB1011759	MISC SNX8 WT	0.0436446
CHB1011782	MISC SNX8 WT	0.0326345
CHB1011785	MISC SNX8 WT	0.0275122
CHB1001025537	MISC SNX8 WT	0.109864
CHB1001025558	MISC SNX8 WT	0.276455
CHB1001023429	MISC SNX8 WT	0.140914
CHB1001028135	MISC SNX8 WT	0.0755238
CHB1001022878	MISC SNX8 WT	0.0589907
CHB1001017812	MISC SNX8 WT	0.0932898
CHB1001026685	MISC SNX8 WT	0.0585295
CHB1001024558	MISC SNX8 WT	0.105007
CHB1001023377	MISC SNX8 WT	0.130308
CHB1001026882	MISC SNX8 WT	0.053425
CHB1001023085	MISC SNX8 WT	0.0756953
CHB1001028018	MISC SNX8 WT	0.0455668
CHB1001022321	MISC SNX8 WT	0.0970757
CHB1001021012	MISC SNX8 WT	0.0346463
CHB1001018657	MISC SNX8 WT	0.121009
CHB1002031790	MISC SNX8 WT	0.0965144
CHB1001026707	MISC SNX8 WT	0.112229
CHB1001027142	MISC SNX8 WT	0.230016
CHB1001026824	MISC SNX8 WT	0.094055
CHB1002029204	MISC SNX8 WT	0.0648294
CHB1001014863	MISC SNX8 WT	0.081458
CHB1001020861	MISC SNX8 WT	0.0514557
CHB1001018323	MISC SNX8 WT	0.07302
CHB1002030666	MISC SNX8 WT	0.0588776
CHB1001025507	MISC SNX8 WT	0.0523127
CHB1001026856	MISC SNX8 WT	0.0892
CHB1001028061	MISC SNX8 WT	0.095383
CHB1001020953	MISC SNX8 WT	0.110866
CHB1002033867	MISC SNX8 WT	0.317742
CHB1001027306	MISC SNX8 WT	0.300444
CHB1001023143	MISC SNX8 WT	0.0756256
CHB1002028316	MISC SNX8 WT	0.0503666
CHB1001016036	MISC SNX8 WT	0.144959
CHB1001019245	MISC SNX8 WT	0.051961
CHB1002033849	MISC SNX8 WT	0.225538
CHB1001026949	MISC SNX8 WT	0.101669
CHB1001026322	MISC SNX8 WT	0.0691592
CHB1002029482	MISC SNX8 WT	0.0901516
CHB1001016861	MISC SNX8 WT	0.120629
CHB1001020925	MISC SNX8 WT	0.0664174
CHB1001017787	MISC SNX8 WT	0.0318619
CHB1002033932	MISC SNX8 WT	0.0266919
CHB1001026344	MISC SNX8 WT	0.0287561
CHB1001023171	MISC SNX8 WT	0.0582988
CHB1001027054	MISC SNX8 WT	0.0314906
CHB1001026586	MISC SNX8 WT	0.0542098
CHB1001015846	MISC SNX8 WT	0.0426933
CHB1001020241	MISC SNX8 WT	0.110877
CHB1002038488	MISC SNX8 WT	0.147517
CHB1001023108	MISC SNX8 WT	0.17205
CHB1001025482	MISC SNX8 WT	0.0732144
CHB1001005150	MISC SNX8 WT	0.339038
CHB1001016127	MISC SNX8 WT	0.100783
CHB1001018749	MISC SNX8 WT	0.157789
CHB1001025577	MISC SNX8 WT	0.329208
CHB1001023340	MISC SNX8 WT	0.0789272
CHB1002030077	MISC SNX8 WT	0.123015
CHB1001026475	MISC SNX8 WT	0.136671
CHB1001008899	MISC SNX8 WT	0.0881153
CHB1001010960	MISC SNX8 WT	0.092976
CHB1001024585	MISC SNX8 WT	0.215899
CHB1001024822	MISC SNX8 WT	0.234107
CHB1001004323	MISC SNX8 WT	0.288355
CHB1002037687	MISC SNX8 WT	0.526306
CHB1001008106	MISC SNX8 WT	0.12816
CHB1001022277	MISC SNX8 WT	0.138136
CHB1001024719	MISC SNX8 WT	0.112992
CHB1001022108	MISC SNX8 WT	0.0650955
CHB1001016588	MISC SNX8 WT	0.0629264
CHB1002037654	MISC SNX8 WT	0.0721775
CHB1002041684	MISC SNX8 WT	0.109944
CHB1001026063	MISC SNX8 WT	0.124804
CHB1001022170	MISC SNX8 WT	0.198045
CHB1001007248	MISC SNX8 WT	0.0988816
CHB1002036316	MISC SNX8 WT	0.0787697
CHB1001011081	MISC SNX8 WT	0.0912909
CHB1001025459	MISC SNX8 WT	0.107147
CHB1001017254	MISC SNX8 WT	0.0671045
CHB1002039636	MISC SNX8 WT	0.0963273
CHB1001008444	MISC SNX8 WT	0.15523
CHB1001007885	MISC SNX8 WT	0.0535629
CHB1001025929	MISC SNX8 WT	0.129684
CHB1001017370	MISC SNX8 WT	0.19959
CHB1002039601	MISC SNX8 WT	0.131895
CHB1001008457	MISC SNX8 WT	0.326152
CHB1001007798	MISC SNX8 WT	0.133808
CHB1001011026	MISC SNX8 WT	0.150302
CHB1001026115	MISC SNX8 WT	0.114448
CHB1001025324	MISC SNX8 WT	0.051708
CHB1001023267	MISC SNX8 WT	0.160354
CHB1002039895	MISC SNX8 WT	0.111518
CHB1002037750	MISC SNX8 WT	0.0678021
CHB1001007960	MISC SNX8 WT	0.0529844
CHB1001012206	MISC SNX8 WT	0.101525
CHB1001011121	MISC SNX8 WT	0.0803842
CHB1001026143	MISC SNX8 WT	0.164737
CHB1001024975	MISC SNX8 WT	0.0986929
CHB1002037804	MISC SNX8 WT	0.0228987
CHB1001007740	MISC SNX8 WT	0.0547392
CHB1001013548	MISC SNX8 WT	0.0520913
CHB1001010989	MISC SNX8 WT	0
CHB1001024699	MISC SNX8 WT	0.11278
CHB1001025237	MISC SNX8 WT	0.109165
CHB1002037763	MISC SNX8 WT	0.0711498
CHB1001008728	MISC SNX8 WT	0.125789
CHB1001013421	MISC SNX8 WT	0.20574
CHB1001011148	MISC SNX8 WT	0.164289
CHB1001024877	MISC SNX8 WT	0.156682
CHB1001018483	MISC SNX8 WT	0.0772406
CHB1002042405	MISC SNX8 WT	0.0452883
CHB1002043942	MISC SNX8 WT	0.0664499
CHB1002033923	MISC SNX8 WT	0.101743
CHB1002039579	MISC SNX8 WT	0.0725891
CHB1002036381	MISC SNX8 WT	0.203335
CHB1001023121	MISC SNX8 WT	0.0593027
CHB1002028872	MISC SNX8 WT	0.107808
CHB1001015527	MISC SNX8 WT	0.0593013
CHB1001016368	MISC SNX8 WT	0.138585
CHB1001016157	MISC SNX8 WT	0.159902
CHB1011793	MISC SNX8 WT	0.0991371
CHB1011794	MISC SNX8 WT	0.0612132
CHB1011760	MISC SNX8 WT	0.109543
CHB1011763	MISC SNX8 WT	0.441992
CHB1011765	MISC SNX8 WT	0.0833923
CHB1011786	MISC SNX8 WT	0.138872
CHB1011787	MISC SNX8 WT	0.119797
CHB1001018595	MISC SNX8 WT	0.124339
CHB1001023027	MISC SNX8 WT	0.0832321
CHB1001018238	MISC SNX8 WT	0.0434757
CHB1001026800	MISC SNX8 WT	0.0721964
CHB1001016438	MISC SNX8 WT	0.0585966
CHB1001018877	MISC SNX8 WT	0.095755
CHB1001025876	MISC SNX8 WT	0.0402155
CHB1001026939	MISC SNX8 WT	0.0625562
CHB1001022520	MISC SNX8 WT	0.337677
CHB1001023559	MISC SNX8 WT	0.205967
CHB1001023452	MISC SNX8 WT	0.0936209
CHB1001022547	MISC SNX8 WT	0.0634781
CHB1001026642	MISC SNX8 WT	0.0714463
CHB1002037641	MISC SNX8 WT	0.0460823
CHB1001008150	MISC SNX8 WT	0.0541077
CHB1001011193	MISC SNX8 WT	0.0736587
CHB1001006964	MISC SNX8 WT	0.0353602
CHB1001013122	MISC SNX8 WT	0.0345519
CHB1002040864	MISC SNX8 WT	0.0588362
CHB1001009953	MISC SNX8 WT	0.0924622
CHB1001007266	MISC SNX8 WT	0.10523
CHB1001011105	MISC SNX8 WT	0.091748
CHB1002039256	MISC SNX8 WT	0.0957405
CHB1001009535	MISC SNX8 WT	0.0785615
CHB1001007583	MISC SNX8 WT	0.0573967
CHB1001026018	MISC SNX8 WT	0.0404496
CHB1002040514	MISC SNX8 WT	0.0531575
CHB1001011911	MISC SNX8 WT	0.108694
CHB1001010933	MISC SNX8 WT	0.0438655
CHB1001025414	MISC SNX8 WT	0.109665
CHB1002037839	MISC SNX8 WT	0.0592185
CHB1001011824	MISC SNX8 WT	0.0934851
CHB1001007782	MISC SNX8 WT	0.0441428
CHB1001024627	MISC SNX8 WT	0.0728927
CHB1001008451	MISC SNX8 WT	0.0870504
CHB1001025962	MISC SNX8 WT	0.0858504
CHB1001010905	MISC SNX8 WT	0.0826047
CHB1001024612	MISC SNX8 WT	0.0377021
CHB1002035597	MISC SNX8 WT	0.100352
CHB1002039401	MISC SNX8 WT	0.0857824
