# Supplementary material for: Molecular mimicry in multisystem inflammatory syndrome in children
Source: Nature. 2024 Aug 7;632(8025):622–9. doi: 10.1038/s41586-024-07722-4 (PMC11324515; doi:10.1038/s41586-024-07722-4)
Supplement: Supplementary file 10 — Source Data Extended Data Fig. 3 [file 41586_2024_7722_MOESM10_ESM.xlsx]

## Sheet: Ext Data Fig3a
Category	ID	Condition	HLA	CD4 percent T	CD8 percent T	Total percent T
Control	Control 1	SNX8 Pool	Unknown	0.012	3.88E-03	0.01588
Control	Control 2	SNX8 Pool	A2.01	1.91E-03	5.72E-03	0.00763
Control	Control 3	SNX8 Pool	A2.01	0	5.07E-03	0.00507
Control	Control 4	SNX8 Pool	A2.01	5.97E-03	0.012	0.01797
Control	Control 5	SNX8 Pool	Unknown	3.25E-03	4.88E-03	0.00813
Control	Control 6	SNX8 Pool	Unknown	0	7.56E-03	0.00756
Control	Control 7	SNX8 Pool	Unknown	3.12E-03	0	0.00312
Control	Control 8	SNX8 Pool	Unknown	0.014	0	0.014
Control	Control 9	SNX8 Pool	Unknown	3.32E-03	0	0.00332
Control	Control 10	SNX8 Pool	Unknown	0.02	4.10E-03	0.0241
Control	Control 1	Vehicle	Unknown	0	9.50E-03	0.0095
Control	Control 2	Vehicle	A2.01	0	0	0
Control	Control 3	Vehicle	A2.01	4.72E-03	0	0.00472
Control	Control 4	Vehicle	A2.01	0	0	0
Control	Control 5	Vehicle	Unknown	4.23E-03	2.11E-03	0.00634
Control	Control 6	Vehicle	Unknown	0	0	0
Control	Control 7	Vehicle	Unknown	1.04E-03	3.12E-03	0.00416
Control	Control 8	Vehicle	Unknown	0	0	0
Control	Control 9	Vehicle	Unknown	0	0	0
Control	Control 10	Vehicle	Unknown	0	0	0
MIS-C	Pt 1	SNX8 Pool	A2.01	0.14	0.076	0.216
MIS-C	Pt 2	SNX8 Pool	A2.01	0.02	0.12	0.14
MIS-C	Pt 3	SNX8 Pool	A2.06	0	0.21	0.21
MIS-C	Pt 4	SNX8 Pool	Unpredicted	0.019	0	0.019
MIS-C	Pt 5	SNX8 Pool	C4.01	0.074	0	0.074
MIS-C	Pt 6	SNX8 Pool	Unpredicted	0.011	0.034	0.045
MIS-C	Pt 7	SNX8 Pool	A2.06	0.063	0.00488	0.06788
MIS-C	Pt 8	SNX8 Pool	A2.01	0.44	0.069	0.509
MIS-C	Pt 9	SNX8 Pool	B35.01	0	0.013	0.013
MIS-C	Pt 1	Vehicle	A2.01	0	0	0.001
MIS-C	Pt 2	Vehicle	A2.01	0	0	0.001
MIS-C	Pt 3	Vehicle	A2.06	0	0	0.001
MIS-C	Pt 4	Vehicle	Unpredicted	0	0	0.001
MIS-C	Pt 5	Vehicle	C4.01	0.028	0	0.028
MIS-C	Pt 6	Vehicle	Unpredicted	0	0	0.001
MIS-C	Pt 7	Vehicle	A2.06	0.014	0	0.014
MIS-C	Pt 8	Vehicle	A2.01	0	0	0.001
MIS-C	Pt 9	Vehicle	B35.01	0	0	0.001

## Sheet: Ext Data Fig 3b
allele	seq_num	start	end	length	peptide	core	icore	score	rank	type	epitope	type2		HLA	Percent NP Epitope
HLA-A*02:01	1	155	163	9	AAIVLQLPQ	AAIVLQLPQ	AAIVLQLPQ	4.70E-05	43	A*02.01	LQLPQ	A2		A*02.01	15.3846
HLA-A*02:01	1	154	163	10	NAAIVLQLPQ	NAAIVLQLQ	NAAIVLQLPQ	7.00E-06	71	A*02.01	LQLPQ	A2		A*02.03	12.5
HLA-A*02:01	1	158	167	10	VLQLPQGTTL	VLLPQGTTL	VLQLPQGTTL	0.287975	0.57	A*02.01	LQLPQG	A2		A*02.06	11.7647
HLA-A*02:01	1	159	167	9	LQLPQGTTL	LQLPQGTTL	LQLPQGTTL	0.197071	0.8	A*02.01	LQLPQG	A2		All others	1.04603
HLA-A*02:01	1	158	166	9	VLQLPQGTT	VLQLPQGTT	VLQLPQGTT	0.006036	6.3	A*02.01	LQLPQG	A2		A2	13.0435
HLA-A*02:01	1	157	165	9	IVLQLPQGT	IVLQLPQGT	IVLQLPQGT	0.004777	7.1	A*02.01	LQLPQG	A2
HLA-A*02:01	1	159	168	10	LQLPQGTTLP	LLPQGTTLP	LQLPQGTTLP	0.002248	9.8	A*02.01	LQLPQG	A2
HLA-A*02:01	1	157	166	10	IVLQLPQGTT	IVLQLPQTT	IVLQLPQGTT	0.001453	12	A*02.01	LQLPQG	A2
HLA-A*02:01	1	156	165	10	AIVLQLPQGT	AIVLQLPQT	AIVLQLPQGT	0.001213	13	A*02.01	LQLPQG	A2
HLA-A*02:01	1	156	164	9	AIVLQLPQG	AIVLQLPQG	AIVLQLPQG	0.000498	19	A*02.01	LQLPQG	A2
HLA-A*02:01	1	155	164	10	AAIVLQLPQG	AIVLQLPQG	AAIVLQLPQG	2.30E-05	53	A*02.01	LQLPQG	A2
HLA-A*02:01	1	160	168	9	QLPQGTTLP	QLPQGTTLP	QLPQGTTLP	0.003935	7.7	A*02.01	QLPQG	A2
HLA-A*02:01	1	160	169	10	QLPQGTTLPK	QLPQGTTLK	QLPQGTTLPK	0.000655	17	A*02.01	QLPQG	A2
HLA-A*02:01	1	222	230	9	LLLDRLNQL	LLLDRLNQL	LLLDRLNQL	0.955818	0.02	A*02.01	absent	A2
HLA-A*02:01	1	338	346	9	KLDDKDPNF	KLDDKDPNF	KLDDKDPNF	0.551611	0.23	A*02.01	absent	A2
HLA-A*02:01	1	398	407	10	ADLDDFSKQL	ALDDFSKQL	ADLDDFSKQL	0.43742	0.33	A*02.01	absent	A2
HLA-A*02:01	1	221	230	10	LLLLDRLNQL	LLLDRLNQL	LLLLDRLNQL	0.424948	0.33	A*02.01	absent	A2
HLA-A*02:01	1	316	324	9	GMSRIGMEV	GMSRIGMEV	GMSRIGMEV	0.422183	0.34	A*02.01	absent	A2
HLA-A*02:01	1	112	121	10	YLGTGPEAGL	YLGTGPEAL	YLGTGPEAGL	0.229268	0.7	A*02.01	absent	A2
HLA-A*02:01	1	399	407	9	DLDDFSKQL	DLDDFSKQL	DLDDFSKQL	0.190521	0.83	A*02.01	absent	A2
HLA-A*02:01	1	305	313	9	AQFAPSASA	AQFAPSASA	AQFAPSASA	0.176071	0.91	A*02.01	absent	A2
HLA-A*02:01	1	330	339	10	WLTYTGAIKL	WLYTGAIKL	WLTYTGAIKL	0.156888	0.99	A*02.01	absent	A2
HLA-A*02:01	1	226	234	9	RLNQLESKM	RLNQLESKM	RLNQLESKM	0.126287	1.2	A*02.01	absent	A2
HLA-A*02:01	1	351	359	9	ILLNKHIDA	ILLNKHIDA	ILLNKHIDA	0.125549	1.2	A*02.01	absent	A2
HLA-A*02:01	1	165	173	9	TTLPKGFYA	TTLPKGFYA	TTLPKGFYA	0.095317	1.4	A*02.01	absent	A2
HLA-A*02:01	1	262	270	9	RTATKAYNV	RTATKAYNV	RTATKAYNV	0.080514	1.6	A*02.01	absent	A2
HLA-A*02:01	1	222	231	10	LLLDRLNQLE	LLLDRLNQL	LLLDRLNQL	0.073519	1.7	A*02.01	absent	A2
HLA-A*02:01	1	138	146	9	ALNTPKDHI	ALNTPKDHI	ALNTPKDHI	0.071557	1.7	A*02.01	absent	A2
HLA-A*02:01	1	331	339	9	LTYTGAIKL	LTYTGAIKL	LTYTGAIKL	0.065868	1.8	A*02.01	absent	A2
HLA-A*02:01	1	337	346	10	IKLDDKDPNF	ILDDKDPNF	IKLDDKDPNF	0.064945	1.8	A*02.01	absent	A2
HLA-A*02:01	1	315	324	10	FGMSRIGMEV	FMSRIGMEV	FGMSRIGMEV	0.06084	1.9	A*02.01	absent	A2
HLA-A*02:01	1	406	414	9	QLQQSMSSA	QLQQSMSSA	QLQQSMSSA	0.060323	1.9	A*02.01	absent	A2
HLA-A*02:01	1	238	246	9	GQQQQGQTV	GQQQQGQTV	GQQQQGQTV	0.055573	2	A*02.01	absent	A2
HLA-A*02:01	1	48	56	9	NTASWFTAL	NTASWFTAL	NTASWFTAL	0.050212	2.1	A*02.01	absent	A2
HLA-A*02:01	1	218	227	10	ALALLLLDRL	ALALLLLRL	ALALLLLDRL	0.043965	2.3	A*02.01	absent	A2
HLA-A*02:01	1	303	311	9	QIAQFAPSA	QIAQFAPSA	QIAQFAPSA	0.035404	2.6	A*02.01	absent	A2
HLA-A*02:01	1	100	108	9	KMKDLSPRW	KMKDLSPRW	KMKDLSPRW	0.022947	3.3	A*02.01	absent	A2
HLA-A*02:01	1	130	138	9	IIWVATEGA	IIWVATEGA	IIWVATEGA	0.018575	3.7	A*02.01	absent	A2
HLA-A*02:01	1	405	414	10	KQLQQSMSSA	KLQQSMSSA	KQLQQSMSSA	0.017871	3.7	A*02.01	absent	A2
HLA-A*02:01	1	305	314	10	AQFAPSASAF	AQFAPSASF	AQFAPSASAF	0.014849	4.1	A*02.01	absent	A2
HLA-A*02:01	1	390	398	9	QTVTLLPAA	QTVTLLPAA	QTVTLLPAA	0.014527	4.1	A*02.01	absent	A2
HLA-A*02:01	1	164	173	10	GTTLPKGFYA	GTLPKGFYA	GTTLPKGFYA	0.012504	4.5	A*02.01	absent	A2
HLA-A*02:01	1	124	133	10	GANKDGIIWV	GANDGIIWV	GANKDGIIWV	0.012153	4.5	A*02.01	absent	A2
HLA-A*02:01	1	345	353	9	NFKDQVILL	NFKDQVILL	NFKDQVILL	0.011706	4.6	A*02.01	absent	A2
HLA-A*02:01	1	410	419	10	SMSSADSTQA	SMSSASTQA	SMSSADSTQA	0.011223	4.7	A*02.01	absent	A2
HLA-A*02:01	1	312	320	9	SAFFGMSRI	SAFFGMSRI	SAFFGMSRI	0.009104	5.2	A*02.01	absent	A2
HLA-A*02:01	1	44	52	9	GLPNNTASW	GLPNNTASW	GLPNNTASW	0.008894	5.3	A*02.01	absent	A2
HLA-A*02:01	1	352	360	9	LLNKHIDAY	LLNKHIDAY	LLNKHIDAY	0.008858	5.3	A*02.01	absent	A2
HLA-A*02:01	1	111	119	9	YYLGTGPEA	YYLGTGPEA	YYLGTGPEA	0.008572	5.3	A*02.01	absent	A2
HLA-A*02:01	1	130	139	10	IIWVATEGAL	IIWVATEAL	IIWVATEGAL	0.008569	5.3	A*02.01	absent	A2
HLA-A*02:01	1	385	394	10	RQKKQQTVTL	RQKQQTVTL	RQKKQQTVTL	0.008424	5.4	A*02.01	absent	A2
HLA-A*02:01	1	328	336	9	GTWLTYTGA	GTWLTYTGA	GTWLTYTGA	0.008321	5.4	A*02.01	absent	A2
HLA-A*02:01	1	304	313	10	IAQFAPSASA	IQFAPSASA	IAQFAPSASA	0.007877	5.6	A*02.01	absent	A2
HLA-A*02:01	1	299	307	9	KHWPQIAQF	KHWPQIAQF	KHWPQIAQF	0.007493	5.7	A*02.01	absent	A2
HLA-A*02:01	1	349	357	9	QVILLNKHI	QVILLNKHI	QVILLNKHI	0.007386	5.8	A*02.01	absent	A2
HLA-A*02:01	1	237	246	10	KGQQQQGQTV	KQQQQGQTV	KGQQQQGQTV	0.007328	5.8	A*02.01	absent	A2
HLA-A*02:01	1	55	64	10	ALTQHGKEDL	ALTQHGKEL	ALTQHGKEDL	0.007327	5.8	A*02.01	absent	A2
HLA-A*02:01	1	266	274	9	KAYNVTQAF	KAYNVTQAF	KAYNVTQAF	0.007292	5.8	A*02.01	absent	A2
HLA-A*02:01	1	63	72	10	DLKFPRGQGV	DLFPRGQGV	DLKFPRGQGV	0.006709	6	A*02.01	absent	A2
HLA-A*02:01	1	374	382	9	KKADETQAL	KKADETQAL	KKADETQAL	0.00627	6.2	A*02.01	absent	A2
HLA-A*02:01	1	361	369	9	KTFPPTEPK	KTFPPTEPK	KTFPPTEPK	0.00526	6.8	A*02.01	absent	A2
HLA-A*02:01	1	153	161	9	NNAAIVLQL	NNAAIVLQL	NNAAIVLQL	0.005203	6.8	A*02.01	absent	A2
HLA-A*02:01	1	338	347	10	KLDDKDPNFK	KLDDKDPNF	KLDDKDPNF	0.005186	6.8	A*02.01	absent	A2
HLA-A*02:01	1	392	400	9	VTLLPAADL	VTLLPAADL	VTLLPAADL	0.004589	7.2	A*02.01	absent	A2
HLA-A*02:01	1	125	133	9	ANKDGIIWV	ANKDGIIWV	ANKDGIIWV	0.00447	7.3	A*02.01	absent	A2
HLA-A*02:01	1	296	304	9	TDYKHWPQI	TDYKHWPQI	TDYKHWPQI	0.003819	7.8	A*02.01	absent	A2
HLA-A*02:01	1	219	227	9	LALLLLDRL	LALLLLDRL	LALLLLDRL	0.003754	7.9	A*02.01	absent	A2
HLA-A*02:01	1	209	218	10	RMAGNGGDAA	RMAGGGDAA	RMAGNGGDAA	0.003518	8.1	A*02.01	absent	A2
HLA-A*02:01	1	389	397	9	QQTVTLLPA	QQTVTLLPA	QQTVTLLPA	0.003194	8.4	A*02.01	absent	A2
HLA-A*02:01	1	282	291	10	TQGNFGDQEL	TQNFGDQEL	TQGNFGDQEL	0.003183	8.4	A*02.01	absent	A2
HLA-A*02:01	1	403	411	9	FSKQLQQSM	FSKQLQQSM	FSKQLQQSM	0.003102	8.5	A*02.01	absent	A2
HLA-A*02:01	1	137	146	10	GALNTPKDHI	GLNTPKDHI	GALNTPKDHI	0.003051	8.6	A*02.01	absent	A2
HLA-A*02:01	1	350	359	10	VILLNKHIDA	VLLNKHIDA	VILLNKHIDA	0.002959	8.7	A*02.01	absent	A2
HLA-A*02:01	1	166	174	9	TLPKGFYAE	TLPKGFYAE	TLPKGFYAE	0.00291	8.7	A*02.01	absent	A2
HLA-A*02:01	1	240	248	9	QQQGQTVTK	QQQGQTVTK	QQQGQTVTK	0.002891	8.8	A*02.01	absent	A2
HLA-A*02:01	1	388	396	9	KQQTVTLLP	KQQTVTLLP	KQQTVTLLP	0.002708	9.1	A*02.01	absent	A2
HLA-A*02:01	1	388	397	10	KQQTVTLLPA	KQQTVTLLA	KQQTVTLLPA	0.002685	9.1	A*02.01	absent	A2
HLA-A*02:01	1	129	138	10	GIIWVATEGA	GIIWVATEA	GIIWVATEGA	0.002525	9.3	A*02.01	absent	A2
HLA-A*02:01	1	44	53	10	GLPNNTASWF	GLPNNTASF	GLPNNTASWF	0.00251	9.3	A*02.01	absent	A2
HLA-A*02:01	1	405	413	9	KQLQQSMSS	KQLQQSMSS	KQLQQSMSS	0.002406	9.5	A*02.01	absent	A2
HLA-A*02:01	1	214	222	9	GGDAALALL	GGDAALALL	GGDAALALL	0.002378	9.5	A*02.01	absent	A2
HLA-A*02:01	1	324	332	9	VTPSGTWLT	VTPSGTWLT	VTPSGTWLT	0.002376	9.5	A*02.01	absent	A2
HLA-A*02:01	1	361	370	10	KTFPPTEPKK	KTFPPTPKK	KTFPPTEPKK	0.00231	9.7	A*02.01	absent	A2
HLA-A*02:01	1	216	224	9	DAALALLLL	DAALALLLL	DAALALLLL	0.002233	9.8	A*02.01	absent	A2
HLA-A*02:01	1	323	331	9	EVTPSGTWL	EVTPSGTWL	EVTPSGTWL	0.002166	9.9	A*02.01	absent	A2
HLA-A*02:01	1	112	120	9	YLGTGPEAG	YLGTGPEAG	YLGTGPEAG	0.002098	11	A*02.01	absent	A2
HLA-A*02:01	1	223	231	9	LLDRLNQLE	LLDRLNQLE	LLDRLNQLE	0.002006	11	A*02.01	absent	A2
HLA-A*02:01	1	387	395	9	KKQQTVTLL	KKQQTVTLL	KKQQTVTLL	0.00196	11	A*02.01	absent	A2
HLA-A*02:01	1	307	315	9	FAPSASAFF	FAPSASAFF	FAPSASAFF	0.00189	11	A*02.01	absent	A2
HLA-A*02:01	1	110	119	10	FYYLGTGPEA	FYYGTGPEA	FYYLGTGPEA	0.001798	11	A*02.01	absent	A2
HLA-A*02:01	1	322	331	10	MEVTPSGTWL	MVTPSGTWL	MEVTPSGTWL	0.001795	11	A*02.01	absent	A2
HLA-A*02:01	1	93	101	9	RIRGGDGKM	RIRGGDGKM	RIRGGDGKM	0.001762	11	A*02.01	absent	A2
HLA-A*02:01	1	295	304	10	GTDYKHWPQI	GTDYKHWQI	GTDYKHWPQI	0.00161	12	A*02.01	absent	A2
HLA-A*02:01	1	15	24	10	ITFGGPSDST	ITFGGPSST	ITFGGPSDST	0.001511	12	A*02.01	absent	A2
HLA-A*02:01	1	261	270	10	KRTATKAYNV	KTATKAYNV	KRTATKAYNV	0.00144	12	A*02.01	absent	A2
HLA-A*02:01	1	389	398	10	QQTVTLLPAA	QQVTLLPAA	QQTVTLLPAA	0.001425	12	A*02.01	absent	A2
HLA-A*02:01	1	351	360	10	ILLNKHIDAY	ILLNHIDAY	ILLNKHIDAY	0.001372	13	A*02.01	absent	A2
HLA-A*02:01	1	82	90	9	DQIGYYRRA	DQIGYYRRA	DQIGYYRRA	0.001343	13	A*02.01	absent	A2
HLA-A*02:01	1	100	109	10	KMKDLSPRWY	KMKDLSPRY	KMKDLSPRWY	0.001293	13	A*02.01	absent	A2
HLA-A*02:01	1	264	273	10	ATKAYNVTQA	ATAYNVTQA	ATKAYNVTQA	0.001289	13	A*02.01	absent	A2
HLA-A*02:01	1	259	267	9	RQKRTATKA	RQKRTATKA	RQKRTATKA	0.001222	13	A*02.01	absent	A2
HLA-A*02:01	1	211	219	9	AGNGGDAAL	AGNGGDAAL	AGNGGDAAL	0.001221	13	A*02.01	absent	A2
HLA-A*02:01	1	147	155	9	GTRNPANNA	GTRNPANNA	GTRNPANNA	0.001174	13	A*02.01	absent	A2
HLA-A*02:01	1	284	292	9	GNFGDQELI	GNFGDQELI	GNFGDQELI	0.001157	14	A*02.01	absent	A2
HLA-A*02:01	1	215	223	9	GDAALALLL	GDAALALLL	GDAALALLL	0.001152	14	A*02.01	absent	A2
HLA-A*02:01	1	103	111	9	DLSPRWYFY	DLSPRWYFY	DLSPRWYFY	0.001111	14	A*02.01	absent	A2
HLA-A*02:01	1	246	254	9	VTKKSAAEA	VTKKSAAEA	VTKKSAAEA	0.0011	14	A*02.01	absent	A2
HLA-A*02:01	1	391	400	10	TVTLLPAADL	TVTLLPAAL	TVTLLPAADL	0.001093	14	A*02.01	absent	A2
HLA-A*02:01	1	113	121	9	LGTGPEAGL	LGTGPEAGL	LGTGPEAGL	0.001067	14	A*02.01	absent	A2
HLA-A*02:01	1	102	110	9	KDLSPRWYF	KDLSPRWYF	KDLSPRWYF	0.001055	14	A*02.01	absent	A2
HLA-A*02:01	1	218	226	9	ALALLLLDR	ALALLLLDR	ALALLLLDR	0.001038	14	A*02.01	absent	A2
HLA-A*02:01	1	209	217	9	RMAGNGGDA	RMAGNGGDA	RMAGNGGDA	0.001029	14	A*02.01	absent	A2
HLA-A*02:01	1	375	383	9	KADETQALP	KADETQALP	KADETQALP	0.001019	14	A*02.01	absent	A2
HLA-A*02:01	1	306	314	9	QFAPSASAF	QFAPSASAF	QFAPSASAF	0.001001	14	A*02.01	absent	A2
HLA-A*02:01	1	9	17	9	QRNAPRITF	QRNAPRITF	QRNAPRITF	0.000998	14	A*02.01	absent	A2
HLA-A*02:01	1	384	392	9	QRQKKQQTV	QRQKKQQTV	QRQKKQQTV	0.00096	15	A*02.01	absent	A2
HLA-A*02:01	1	47	56	10	NNTASWFTAL	NTASWFTAL	NNTASWFTAL	0.000939	15	A*02.01	absent	A2
HLA-A*02:01	1	126	134	9	NKDGIIWVA	NKDGIIWVA	NKDGIIWVA	0.000921	15	A*02.01	absent	A2
HLA-A*02:01	1	299	308	10	KHWPQIAQFA	KHWPQIAQA	KHWPQIAQFA	0.000911	15	A*02.01	absent	A2
HLA-A*02:01	1	379	387	9	TQALPQRQK	TQALPQRQK	TQALPQRQK	0.000886	15	A*02.01	absent	A2
HLA-A*02:01	1	355	363	9	KHIDAYKTF	KHIDAYKTF	KHIDAYKTF	0.000886	15	A*02.01	absent	A2
HLA-A*02:01	1	316	325	10	GMSRIGMEVT	GMSRIGMEV	GMSRIGMEV	0.000879	15	A*02.01	absent	A2
HLA-A*02:01	1	411	419	9	MSSADSTQA	MSSADSTQA	MSSADSTQA	0.000869	15	A*02.01	absent	A2
HLA-A*02:01	1	152	161	10	ANNAAIVLQL	ANAAIVLQL	ANNAAIVLQL	0.000852	15	A*02.01	absent	A2
HLA-A*02:01	1	328	337	10	GTWLTYTGAI	GTWLTYTAI	GTWLTYTGAI	0.000845	15	A*02.01	absent	A2
HLA-A*02:01	1	360	369	10	YKTFPPTEPK	YTFPPTEPK	YKTFPPTEPK	0.000837	15	A*02.01	absent	A2
HLA-A*02:01	1	68	76	9	RGQGVPINT	RGQGVPINT	RGQGVPINT	0.000813	16	A*02.01	absent	A2
HLA-A*02:01	1	78	86	9	SSPDDQIGY	SSPDDQIGY	SSPDDQIGY	0.000803	16	A*02.01	absent	A2
HLA-A*02:01	1	223	232	10	LLDRLNQLES	LLDLNQLES	LLDRLNQLES	0.000797	16	A*02.01	absent	A2
HLA-A*02:01	1	226	235	10	RLNQLESKMS	RLNQLESKM	RLNQLESKM	0.000743	16	A*02.01	absent	A2
HLA-A*02:01	1	313	322	10	AFFGMSRIGM	AFFGMSIGM	AFFGMSRIGM	0.000742	16	A*02.01	absent	A2
HLA-A*02:01	1	8	17	10	NQRNAPRITF	NQNAPRITF	NQRNAPRITF	0.000737	16	A*02.01	absent	A2
HLA-A*02:01	1	57	66	10	TQHGKEDLKF	TQHGEDLKF	TQHGKEDLKF	0.000732	16	A*02.01	absent	A2
HLA-A*02:01	1	241	249	9	QQGQTVTKK	QQGQTVTKK	QQGQTVTKK	0.00073	16	A*02.01	absent	A2
HLA-A*02:01	1	99	108	10	GKMKDLSPRW	GMKDLSPRW	GKMKDLSPRW	0.000728	16	A*02.01	absent	A2
HLA-A*02:01	1	233	241	9	KMSGKGQQQ	KMSGKGQQQ	KMSGKGQQQ	0.000725	16	A*02.01	absent	A2
HLA-A*02:01	1	215	224	10	GDAALALLLL	GAALALLLL	GDAALALLLL	0.000719	16	A*02.01	absent	A2
HLA-A*02:01	1	298	307	10	YKHWPQIAQF	YHWPQIAQF	YKHWPQIAQF	0.000712	16	A*02.01	absent	A2
HLA-A*02:01	1	311	320	10	ASAFFGMSRI	AAFFGMSRI	ASAFFGMSRI	0.000692	17	A*02.01	absent	A2
HLA-A*02:01	1	239	248	10	QQQQGQTVTK	QQQQGTVTK	QQQQGQTVTK	0.000688	17	A*02.01	absent	A2
HLA-A*02:01	1	327	336	10	SGTWLTYTGA	STWLTYTGA	SGTWLTYTGA	0.000674	17	A*02.01	absent	A2
HLA-A*02:01	1	386	394	9	QKKQQTVTL	QKKQQTVTL	QKKQQTVTL	0.000646	17	A*02.01	absent	A2
HLA-A*02:01	1	362	370	9	TFPPTEPKK	TFPPTEPKK	TFPPTEPKK	0.000643	17	A*02.01	absent	A2
HLA-A*02:01	1	41	50	10	RPQGLPNNTA	RQGLPNNTA	RPQGLPNNTA	0.000638	17	A*02.01	absent	A2
HLA-A*02:01	1	321	329	9	GMEVTPSGT	GMEVTPSGT	GMEVTPSGT	0.000618	17	A*02.01	absent	A2
HLA-A*02:01	1	210	219	10	MAGNGGDAAL	MANGGDAAL	MAGNGGDAAL	0.000599	18	A*02.01	absent	A2
HLA-A*02:01	1	399	408	10	DLDDFSKQLQ	DLDDFSKQL	DLDDFSKQL	0.000592	18	A*02.01	absent	A2
HLA-A*02:01	1	133	141	9	VATEGALNT	VATEGALNT	VATEGALNT	0.000586	18	A*02.01	absent	A2
HLA-A*02:01	1	239	247	9	QQQQGQTVT	QQQQGQTVT	QQQQGQTVT	0.000575	18	A*02.01	absent	A2
HLA-A*02:01	1	64	72	9	LKFPRGQGV	LKFPRGQGV	LKFPRGQGV	0.000568	18	A*02.01	absent	A2
HLA-A*02:01	1	385	393	9	RQKKQQTVT	RQKKQQTVT	RQKKQQTVT	0.000566	18	A*02.01	absent	A2
HLA-A*02:01	1	56	64	9	LTQHGKEDL	LTQHGKEDL	LTQHGKEDL	0.00056	18	A*02.01	absent	A2
HLA-A*02:01	1	240	249	10	QQQGQTVTKK	QQQGQTVTK	QQQGQTVTKK	0.00055	18	A*02.01	absent	A2
HLA-A*02:01	1	79	87	9	SPDDQIGYY	SPDDQIGYY	SPDDQIGYY	0.000549	18	A*02.01	absent	A2
HLA-A*02:01	1	180	189	10	SQASSRSSSR	SQASSSSSR	SQASSRSSSR	0.000528	18	A*02.01	absent	A2
HLA-A*02:01	1	147	156	10	GTRNPANNAA	GTNPANNAA	GTRNPANNAA	0.000526	18	A*02.01	absent	A2
HLA-A*02:01	1	356	364	9	HIDAYKTFP	HIDAYKTFP	HIDAYKTFP	0.000517	19	A*02.01	absent	A2
HLA-A*02:01	1	225	234	10	DRLNQLESKM	RLNQLESKM	RLNQLESKM	0.000513	19	A*02.01	absent	A2
HLA-A*02:01	1	213	221	9	NGGDAALAL	NGGDAALAL	NGGDAALAL	0.000513	19	A*02.01	absent	A2
HLA-A*02:01	1	324	333	10	VTPSGTWLTY	VTPSGTLTY	VTPSGTWLTY	0.000508	19	A*02.01	absent	A2
HLA-A*02:01	1	125	134	10	ANKDGIIWVA	ANDGIIWVA	ANKDGIIWVA	0.000481	19	A*02.01	absent	A2
HLA-A*02:01	1	321	330	10	GMEVTPSGTW	GMEVTPSTW	GMEVTPSGTW	0.000477	19	A*02.01	absent	A2
HLA-A*02:01	1	229	237	9	QLESKMSGK	QLESKMSGK	QLESKMSGK	0.000473	19	A*02.01	absent	A2
HLA-A*02:01	1	109	117	9	YFYYLGTGP	YFYYLGTGP	YFYYLGTGP	0.000472	19	A*02.01	absent	A2
HLA-A*02:01	1	410	418	9	SMSSADSTQ	SMSSADSTQ	SMSSADSTQ	0.000466	19	A*02.01	absent	A2
HLA-A*02:01	1	358	366	9	DAYKTFPPT	DAYKTFPPT	DAYKTFPPT	0.000458	20	A*02.01	absent	A2
HLA-A*02:01	1	53	61	9	FTALTQHGK	FTALTQHGK	FTALTQHGK	0.000458	20	A*02.01	absent	A2
HLA-A*02:01	1	319	328	10	RIGMEVTPSG	RIMEVTPSG	RIGMEVTPSG	0.000456	20	A*02.01	absent	A2
HLA-A*02:01	1	165	174	10	TTLPKGFYAE	TLPKGFYAE	TTLPKGFYAE	0.000456	20	A*02.01	absent	A2
HLA-A*02:01	1	245	254	10	TVTKKSAAEA	TVTKKSAEA	TVTKKSAAEA	0.000454	20	A*02.01	absent	A2
HLA-A*02:01	1	244	252	9	QTVTKKSAA	QTVTKKSAA	QTVTKKSAA	0.000437	20	A*02.01	absent	A2
HLA-A*02:01	1	300	308	9	HWPQIAQFA	HWPQIAQFA	HWPQIAQFA	0.000433	20	A*02.01	absent	A2
HLA-A*02:01	1	49	57	9	TASWFTALT	TASWFTALT	TASWFTALT	0.000433	20	A*02.01	absent	A2
HLA-A*02:01	1	66	74	9	FPRGQGVPI	FPRGQGVPI	FPRGQGVPI	0.000417	20	A*02.01	absent	A2
HLA-A*02:01	1	319	327	9	RIGMEVTPS	RIGMEVTPS	RIGMEVTPS	0.000409	20	A*02.01	absent	A2
HLA-A*02:01	1	57	65	9	TQHGKEDLK	TQHGKEDLK	TQHGKEDLK	0.000402	21	A*02.01	absent	A2
HLA-A*02:01	1	352	361	10	LLNKHIDAYK	LLNKHIAYK	LLNKHIDAYK	0.000391	21	A*02.01	absent	A2
HLA-A*02:01	1	214	223	10	GGDAALALLL	GGDAALALL	GGDAALALLL	0.00039	21	A*02.01	absent	A2
HLA-A*02:01	1	78	87	10	SSPDDQIGYY	SSPDDQIYY	SSPDDQIGYY	0.000379	21	A*02.01	absent	A2
HLA-A*02:01	1	221	229	9	LLLLDRLNQ	LLLLDRLNQ	LLLLDRLNQ	0.000367	21	A*02.01	absent	A2
HLA-A*02:01	1	243	251	9	GQTVTKKSA	GQTVTKKSA	GQTVTKKSA	0.000358	21	A*02.01	absent	A2
HLA-A*02:01	1	394	403	10	LLPAADLDDF	LLAADLDDF	LLPAADLDDF	0.000355	22	A*02.01	absent	A2
HLA-A*02:01	1	27	35	9	NQNGERSGA	NQNGERSGA	NQNGERSGA	0.000351	22	A*02.01	absent	A2
HLA-A*02:01	1	105	113	9	SPRWYFYYL	SPRWYFYYL	SPRWYFYYL	0.000335	22	A*02.01	absent	A2
HLA-A*02:01	1	138	147	10	ALNTPKDHIG	ALNTPKDHI	ALNTPKDHI	0.000332	22	A*02.01	absent	A2
HLA-A*02:01	1	134	142	9	ATEGALNTP	ATEGALNTP	ATEGALNTP	0.000332	22	A*02.01	absent	A2
HLA-A*02:01	1	323	332	10	EVTPSGTWLT	EVPSGTWLT	EVTPSGTWLT	0.000331	22	A*02.01	absent	A2
HLA-A*02:01	1	342	350	9	KDPNFKDQV	KDPNFKDQV	KDPNFKDQV	0.000331	22	A*02.01	absent	A2
HLA-A*02:01	1	283	291	9	QGNFGDQEL	QGNFGDQEL	QGNFGDQEL	0.000331	22	A*02.01	absent	A2
HLA-A*02:01	1	314	322	9	FFGMSRIGM	FFGMSRIGM	FFGMSRIGM	0.000327	22	A*02.01	absent	A2
HLA-A*02:01	1	51	59	9	SWFTALTQH	SWFTALTQH	SWFTALTQH	0.000326	22	A*02.01	absent	A2
HLA-A*02:01	1	329	337	9	TWLTYTGAI	TWLTYTGAI	TWLTYTGAI	0.000313	22	A*02.01	absent	A2
HLA-A*02:01	1	43	52	10	QGLPNNTASW	QLPNNTASW	QGLPNNTASW	0.000309	23	A*02.01	absent	A2
HLA-A*02:01	1	15	23	9	ITFGGPSDS	ITFGGPSDS	ITFGGPSDS	0.000309	23	A*02.01	absent	A2
HLA-A*02:01	1	14	23	10	RITFGGPSDS	RIFGGPSDS	RITFGGPSDS	0.000308	23	A*02.01	absent	A2
HLA-A*02:01	1	1	10	10	MSDNGPQNQR	MSDGPQNQR	MSDNGPQNQR	0.000308	23	A*02.01	absent	A2
HLA-A*02:01	1	283	292	10	QGNFGDQELI	QGFGDQELI	QGNFGDQELI	0.000301	23	A*02.01	absent	A2
HLA-A*02:01	1	180	188	9	SQASSRSSS	SQASSRSSS	SQASSRSSS	0.0003	23	A*02.01	absent	A2
HLA-A*02:01	1	293	301	9	RQGTDYKHW	RQGTDYKHW	RQGTDYKHW	0.000287	23	A*02.01	absent	A2
HLA-A*02:01	1	373	382	10	KKKADETQAL	KKADETQAL	KKKADETQAL	0.000284	23	A*02.01	absent	A2
HLA-A*02:01	1	228	237	10	NQLESKMSGK	NQLESKMSK	NQLESKMSGK	0.000284	23	A*02.01	absent	A2
HLA-A*02:01	1	381	389	9	ALPQRQKKQ	ALPQRQKKQ	ALPQRQKKQ	0.000282	23	A*02.01	absent	A2
HLA-A*02:01	1	102	111	10	KDLSPRWYFY	KLSPRWYFY	KDLSPRWYFY	0.000277	23	A*02.01	absent	A2
HLA-A*02:01	1	104	113	10	LSPRWYFYYL	LSPRYFYYL	LSPRWYFYYL	0.000274	24	A*02.01	absent	A2
HLA-A*02:01	1	320	329	10	IGMEVTPSGT	IGMEVTPST	IGMEVTPSGT	0.000271	24	A*02.01	absent	A2
HLA-A*02:01	1	201	209	9	SSRGTSPAR	SSRGTSPAR	SSRGTSPAR	0.000262	24	A*02.01	absent	A2
HLA-A*02:01	1	379	388	10	TQALPQRQKK	TQALPQQKK	TQALPQRQKK	0.000261	24	A*02.01	absent	A2
HLA-A*02:01	1	331	340	10	LTYTGAIKLD	LTYTGAIKL	LTYTGAIKL	0.000258	24	A*02.01	absent	A2
HLA-A*02:01	1	233	242	10	KMSGKGQQQQ	KMSGGQQQQ	KMSGKGQQQQ	0.000257	24	A*02.01	absent	A2
HLA-A*02:01	1	75	84	10	NTNSSPDDQI	NTSSPDDQI	NTNSSPDDQI	0.000251	24	A*02.01	absent	A2
HLA-A*02:01	1	311	319	9	ASAFFGMSR	ASAFFGMSR	ASAFFGMSR	0.000251	24	A*02.01	absent	A2
HLA-A*02:01	1	154	162	9	NAAIVLQLP	NAAIVLQLP	NAAIVLQLP	0.000251	24	A*02.01	absent	A2
HLA-A*02:01	1	69	78	10	GQGVPINTNS	GQVPINTNS	GQGVPINTNS	0.000246	25	A*02.01	absent	A2
HLA-A*02:01	1	197	205	9	STPGSSRGT	STPGSSRGT	STPGSSRGT	0.000246	25	A*02.01	absent	A2
HLA-A*02:01	1	387	396	10	KKQQTVTLLP	KQQTVTLLP	KKQQTVTLLP	0.000243	25	A*02.01	absent	A2
HLA-A*02:01	1	96	104	9	GGDGKMKDL	GGDGKMKDL	GGDGKMKDL	0.000242	25	A*02.01	absent	A2
HLA-A*02:01	1	1	9	9	MSDNGPQNQ	MSDNGPQNQ	MSDNGPQNQ	0.000242	25	A*02.01	absent	A2
HLA-A*02:01	1	322	330	9	MEVTPSGTW	MEVTPSGTW	MEVTPSGTW	0.000241	25	A*02.01	absent	A2
HLA-A*02:01	1	250	258	9	SAAEASKKP	SAAEASKKP	SAAEASKKP	0.000239	25	A*02.01	absent	A2
HLA-A*02:01	1	104	112	9	LSPRWYFYY	LSPRWYFYY	LSPRWYFYY	0.000239	25	A*02.01	absent	A2
HLA-A*02:01	1	58	66	9	QHGKEDLKF	QHGKEDLKF	QHGKEDLKF	0.000237	25	A*02.01	absent	A2
HLA-A*02:01	1	140	148	9	NTPKDHIGT	NTPKDHIGT	NTPKDHIGT	0.00023	25	A*02.01	absent	A2
HLA-A*02:01	1	238	247	10	GQQQQGQTVT	GQQQGQTVT	GQQQQGQTVT	0.000225	25	A*02.01	absent	A2
HLA-A*02:01	1	203	211	9	RGTSPARMA	RGTSPARMA	RGTSPARMA	0.000224	25	A*02.01	absent	A2
HLA-A*02:01	1	201	210	10	SSRGTSPARM	SSRGTSPAM	SSRGTSPARM	0.000222	25	A*02.01	absent	A2
HLA-A*02:01	1	92	101	10	RRIRGGDGKM	RIRGGDGKM	RRIRGGDGKM	0.000219	26	A*02.01	absent	A2
HLA-A*02:01	1	404	413	10	SKQLQQSMSS	SQLQQSMSS	SKQLQQSMSS	0.000214	26	A*02.01	absent	A2
HLA-A*02:01	1	212	221	10	GNGGDAALAL	GGGDAALAL	GNGGDAALAL	0.000211	26	A*02.01	absent	A2
HLA-A*02:01	1	306	315	10	QFAPSASAFF	QFAPASAFF	QFAPSASAFF	0.000209	26	A*02.01	absent	A2
HLA-A*02:01	1	200	208	9	GSSRGTSPA	GSSRGTSPA	GSSRGTSPA	0.0002	26	A*02.01	absent	A2
HLA-A*02:01	1	343	352	10	DPNFKDQVIL	DPFKDQVIL	DPNFKDQVIL	0.000199	27	A*02.01	absent	A2
HLA-A*02:01	1	50	58	9	ASWFTALTQ	ASWFTALTQ	ASWFTALTQ	0.000199	27	A*02.01	absent	A2
HLA-A*02:01	1	166	175	10	TLPKGFYAEG	TLPKGFYEG	TLPKGFYAEG	0.000197	27	A*02.01	absent	A2
HLA-A*02:01	1	151	159	9	PANNAAIVL	PANNAAIVL	PANNAAIVL	0.000197	27	A*02.01	absent	A2
HLA-A*02:01	1	132	141	10	WVATEGALNT	WVAEGALNT	WVATEGALNT	0.000195	27	A*02.01	absent	A2
HLA-A*02:01	1	380	388	9	QALPQRQKK	QALPQRQKK	QALPQRQKK	0.000195	27	A*02.01	absent	A2
HLA-A*02:01	1	95	104	10	RGGDGKMKDL	RGGDGKMKL	RGGDGKMKDL	0.000194	27	A*02.01	absent	A2
HLA-A*02:01	1	123	131	9	YGANKDGII	YGANKDGII	YGANKDGII	0.000193	27	A*02.01	absent	A2
HLA-A*02:01	1	213	222	10	NGGDAALALL	NGDAALALL	NGGDAALALL	0.000191	27	A*02.01	absent	A2
HLA-A*02:01	1	150	159	10	NPANNAAIVL	NANNAAIVL	NPANNAAIVL	0.000191	27	A*02.01	absent	A2
HLA-A*02:01	1	76	84	9	TNSSPDDQI	TNSSPDDQI	TNSSPDDQI	0.00019	27	A*02.01	absent	A2
HLA-A*02:01	1	290	299	10	ELIRQGTDYK	ELIQGTDYK	ELIRQGTDYK	0.000185	27	A*02.01	absent	A2
HLA-A*02:01	1	65	74	10	KFPRGQGVPI	KFPGQGVPI	KFPRGQGVPI	0.000181	27	A*02.01	absent	A2
HLA-A*02:01	1	330	338	9	WLTYTGAIK	WLTYTGAIK	WLTYTGAIK	0.00018	28	A*02.01	absent	A2
HLA-A*02:01	1	38	46	9	KQRRPQGLP	KQRRPQGLP	KQRRPQGLP	0.000179	28	A*02.01	absent	A2
HLA-A*02:01	1	308	317	10	APSASAFFGM	ASASAFFGM	APSASAFFGM	0.000177	28	A*02.01	absent	A2
HLA-A*02:01	1	344	352	9	PNFKDQVIL	PNFKDQVIL	PNFKDQVIL	0.000177	28	A*02.01	absent	A2
HLA-A*02:01	1	149	157	9	RNPANNAAI	RNPANNAAI	RNPANNAAI	0.000175	28	A*02.01	absent	A2
HLA-A*02:01	1	302	311	10	PQIAQFAPSA	PQIAQFPSA	PQIAQFAPSA	0.000173	28	A*02.01	absent	A2
HLA-A*02:01	1	243	252	10	GQTVTKKSAA	GQVTKKSAA	GQTVTKKSAA	0.000172	28	A*02.01	absent	A2
HLA-A*02:01	1	291	299	9	LIRQGTDYK	LIRQGTDYK	LIRQGTDYK	0.000168	28	A*02.01	absent	A2
HLA-A*02:01	1	146	155	10	IGTRNPANNA	ITRNPANNA	IGTRNPANNA	0.000167	28	A*02.01	absent	A2
HLA-A*02:01	1	85	93	9	GYYRRATRR	GYYRRATRR	GYYRRATRR	0.000167	28	A*02.01	absent	A2
HLA-A*02:01	1	119	127	9	AGLPYGANK	AGLPYGANK	AGLPYGANK	0.000166	28	A*02.01	absent	A2
HLA-A*02:01	1	344	353	10	PNFKDQVILL	PNFDQVILL	PNFKDQVILL	0.000165	28	A*02.01	absent	A2
HLA-A*02:01	1	150	158	9	NPANNAAIV	NPANNAAIV	NPANNAAIV	0.000164	29	A*02.01	absent	A2
HLA-A*02:01	1	37	45	9	SKQRRPQGL	SKQRRPQGL	SKQRRPQGL	0.000162	29	A*02.01	absent	A2
HLA-A*02:01	1	133	142	10	VATEGALNTP	VATEGLNTP	VATEGALNTP	0.000161	29	A*02.01	absent	A2
HLA-A*02:01	1	265	274	10	TKAYNVTQAF	TAYNVTQAF	TKAYNVTQAF	0.00016	29	A*02.01	absent	A2
HLA-A*02:01	1	71	80	10	GVPINTNSSP	GVINTNSSP	GVPINTNSSP	0.000159	29	A*02.01	absent	A2
HLA-A*02:01	1	325	333	9	TPSGTWLTY	TPSGTWLTY	TPSGTWLTY	0.000156	29	A*02.01	absent	A2
HLA-A*02:01	1	26	35	10	SNQNGERSGA	SQNGERSGA	SNQNGERSGA	0.000152	29	A*02.01	absent	A2
HLA-A*02:01	1	265	273	9	TKAYNVTQA	TKAYNVTQA	TKAYNVTQA	0.000152	29	A*02.01	absent	A2
HLA-A*02:01	1	36	45	10	RSKQRRPQGL	RSKQRPQGL	RSKQRRPQGL	0.000151	29	A*02.01	absent	A2
HLA-A*02:01	1	356	365	10	HIDAYKTFPP	HIDAKTFPP	HIDAYKTFPP	0.00015	29	A*02.01	absent	A2
HLA-A*02:01	1	254	262	9	ASKKPRQKR	ASKKPRQKR	ASKKPRQKR	0.00015	29	A*02.01	absent	A2
HLA-A*02:01	1	374	383	10	KKADETQALP	KADETQALP	KKADETQALP	0.000149	29	A*02.01	absent	A2
HLA-A*02:01	1	48	57	10	NTASWFTALT	NTASWFTAT	NTASWFTALT	0.000147	30	A*02.01	absent	A2
HLA-A*02:01	1	107	115	9	RWYFYYLGT	RWYFYYLGT	RWYFYYLGT	0.000147	30	A*02.01	absent	A2
HLA-A*02:01	1	290	298	9	ELIRQGTDY	ELIRQGTDY	ELIRQGTDY	0.000146	30	A*02.01	absent	A2
HLA-A*02:01	1	228	236	9	NQLESKMSG	NQLESKMSG	NQLESKMSG	0.000146	30	A*02.01	absent	A2
HLA-A*02:01	1	259	268	10	RQKRTATKAY	RQKRTATKY	RQKRTATKAY	0.000144	30	A*02.01	absent	A2
HLA-A*02:01	1	220	229	10	ALLLLDRLNQ	ALLLLDLNQ	ALLLLDRLNQ	0.000143	30	A*02.01	absent	A2
HLA-A*02:01	1	264	272	9	ATKAYNVTQ	ATKAYNVTQ	ATKAYNVTQ	0.000141	30	A*02.01	absent	A2
HLA-A*02:01	1	295	303	9	GTDYKHWPQ	GTDYKHWPQ	GTDYKHWPQ	0.000137	30	A*02.01	absent	A2
HLA-A*02:01	1	99	107	9	GKMKDLSPR	GKMKDLSPR	GKMKDLSPR	0.000137	30	A*02.01	absent	A2
HLA-A*02:01	1	124	132	9	GANKDGIIW	GANKDGIIW	GANKDGIIW	0.000136	30	A*02.01	absent	A2
HLA-A*02:01	1	103	112	10	DLSPRWYFYY	DLSPWYFYY	DLSPRWYFYY	0.000135	31	A*02.01	absent	A2
HLA-A*02:01	1	42	50	9	PQGLPNNTA	PQGLPNNTA	PQGLPNNTA	0.000134	31	A*02.01	absent	A2
HLA-A*02:01	1	101	110	10	MKDLSPRWYF	MKDSPRWYF	MKDLSPRWYF	0.000133	31	A*02.01	absent	A2
HLA-A*02:01	1	71	79	9	GVPINTNSS	GVPINTNSS	GVPINTNSS	0.000132	31	A*02.01	absent	A2
HLA-A*02:01	1	140	149	10	NTPKDHIGTR	NTPDHIGTR	NTPKDHIGTR	0.000131	31	A*02.01	absent	A2
HLA-A*02:01	1	114	123	10	GTGPEAGLPY	GTPEAGLPY	GTGPEAGLPY	0.000131	31	A*02.01	absent	A2
HLA-A*02:01	1	309	317	9	PSASAFFGM	PSASAFFGM	PSASAFFGM	0.00013	31	A*02.01	absent	A2
HLA-A*02:01	1	343	351	9	DPNFKDQVI	DPNFKDQVI	DPNFKDQVI	0.000129	31	A*02.01	absent	A2
HLA-A*02:01	1	129	137	9	GIIWVATEG	GIIWVATEG	GIIWVATEG	0.000127	31	A*02.01	absent	A2
HLA-A*02:01	1	84	92	9	IGYYRRATR	IGYYRRATR	IGYYRRATR	0.000127	31	A*02.01	absent	A2
HLA-A*02:01	1	16	24	9	TFGGPSDST	TFGGPSDST	TFGGPSDST	0.000127	31	A*02.01	absent	A2
HLA-A*02:01	1	408	417	10	QQSMSSADST	QQSMSSAST	QQSMSSADST	0.000125	31	A*02.01	absent	A2
HLA-A*02:01	1	50	59	10	ASWFTALTQH	ASWTALTQH	ASWFTALTQH	0.000125	31	A*02.01	absent	A2
HLA-A*02:01	1	320	328	9	IGMEVTPSG	IGMEVTPSG	IGMEVTPSG	0.000121	32	A*02.01	absent	A2
HLA-A*02:01	1	232	241	10	SKMSGKGQQQ	SMSGKGQQQ	SKMSGKGQQQ	0.00012	32	A*02.01	absent	A2
HLA-A*02:01	1	393	401	9	TLLPAADLD	TLLPAADLD	TLLPAADLD	0.00012	32	A*02.01	absent	A2
HLA-A*02:01	1	195	203	9	RNSTPGSSR	RNSTPGSSR	RNSTPGSSR	0.000119	32	A*02.01	absent	A2
HLA-A*02:01	1	183	191	9	SSRSSSRSR	SSRSSSRSR	SSRSSSRSR	0.000119	32	A*02.01	absent	A2
HLA-A*02:01	1	181	189	9	QASSRSSSR	QASSRSSSR	QASSRSSSR	0.000119	32	A*02.01	absent	A2
HLA-A*02:01	1	164	172	9	GTTLPKGFY	GTTLPKGFY	GTTLPKGFY	0.000119	32	A*02.01	absent	A2
HLA-A*02:01	1	148	156	9	TRNPANNAA	TRNPANNAA	TRNPANNAA	0.000119	32	A*02.01	absent	A2
HLA-A*02:01	1	357	366	10	IDAYKTFPPT	IAYKTFPPT	IDAYKTFPPT	0.000118	32	A*02.01	absent	A2
HLA-A*02:01	1	111	120	10	YYLGTGPEAG	YLGTGPEAG	YYLGTGPEAG	0.000118	32	A*02.01	absent	A2
HLA-A*02:01	1	318	326	9	SRIGMEVTP	SRIGMEVTP	SRIGMEVTP	0.000118	32	A*02.01	absent	A2
HLA-A*02:01	1	210	218	9	MAGNGGDAA	MAGNGGDAA	MAGNGGDAA	0.000117	32	A*02.01	absent	A2
HLA-A*02:01	1	202	210	9	SRGTSPARM	SRGTSPARM	SRGTSPARM	0.000117	32	A*02.01	absent	A2
HLA-A*02:01	1	208	217	10	ARMAGNGGDA	AMAGNGGDA	ARMAGNGGDA	0.000116	32	A*02.01	absent	A2
HLA-A*02:01	1	131	139	9	IWVATEGAL	IWVATEGAL	IWVATEGAL	0.000115	32	A*02.01	absent	A2
HLA-A*02:01	1	386	395	10	QKKQQTVTLL	QKQQTVTLL	QKKQQTVTLL	0.000114	32	A*02.01	absent	A2
HLA-A*02:01	1	220	228	9	ALLLLDRLN	ALLLLDRLN	ALLLLDRLN	0.000113	33	A*02.01	absent	A2
HLA-A*02:01	1	341	350	10	DKDPNFKDQV	DKDPNFDQV	DKDPNFKDQV	0.000111	33	A*02.01	absent	A2
HLA-A*02:01	1	277	286	10	RGPEQTQGNF	RGPEQTQGF	RGPEQTQGNF	0.000109	33	A*02.01	absent	A2
HLA-A*02:01	1	187	195	9	SSRSRNSSR	SSRSRNSSR	SSRSRNSSR	0.000108	33	A*02.01	absent	A2
HLA-A*02:01	1	77	86	10	NSSPDDQIGY	NSSPDQIGY	NSSPDDQIGY	0.000107	33	A*02.01	absent	A2
HLA-A*02:01	1	348	357	10	DQVILLNKHI	DQVILLNHI	DQVILLNKHI	0.000106	33	A*02.01	absent	A2
HLA-A*02:01	1	141	149	9	TPKDHIGTR	TPKDHIGTR	TPKDHIGTR	0.000106	33	A*02.01	absent	A2
HLA-A*02:01	1	269	277	9	NVTQAFGRR	NVTQAFGRR	NVTQAFGRR	0.000105	33	A*02.01	absent	A2
HLA-A*02:01	1	249	257	9	KSAAEASKK	KSAAEASKK	KSAAEASKK	0.000105	33	A*02.01	absent	A2
HLA-A*02:01	1	245	253	9	TVTKKSAAE	TVTKKSAAE	TVTKKSAAE	0.000105	33	A*02.01	absent	A2
HLA-A*02:01	1	286	294	9	FGDQELIRQ	FGDQELIRQ	FGDQELIRQ	0.000104	34	A*02.01	absent	A2
HLA-A*02:01	1	4	12	9	NGPQNQRNA	NGPQNQRNA	NGPQNQRNA	0.000104	34	A*02.01	absent	A2
HLA-A*02:01	1	149	158	10	RNPANNAAIV	RPANNAAIV	RNPANNAAIV	0.000103	34	A*02.01	absent	A2
HLA-A*02:01	1	194	203	10	SRNSTPGSSR	SRNSPGSSR	SRNSTPGSSR	0.000102	34	A*02.01	absent	A2
HLA-A*02:01	1	252	261	10	AEASKKPRQK	AASKKPRQK	AEASKKPRQK	0.0001	34	A*02.01	absent	A2
HLA-A*02:01	1	271	279	9	TQAFGRRGP	TQAFGRRGP	TQAFGRRGP	0.0001	34	A*02.01	absent	A2
HLA-A*02:01	1	310	319	10	SASAFFGMSR	SASAFFMSR	SASAFFGMSR	9.90E-05	34	A*02.01	absent	A2
HLA-A*02:01	1	101	109	9	MKDLSPRWY	MKDLSPRWY	MKDLSPRWY	9.90E-05	34	A*02.01	absent	A2
HLA-A*02:01	1	134	143	10	ATEGALNTPK	ATEGALNTK	ATEGALNTPK	9.80E-05	34	A*02.01	absent	A2
HLA-A*02:01	1	303	312	10	QIAQFAPSAS	QIAQFPSAS	QIAQFAPSAS	9.70E-05	34	A*02.01	absent	A2
HLA-A*02:01	1	296	305	10	TDYKHWPQIA	TDYKHWPQA	TDYKHWPQIA	9.50E-05	34	A*02.01	absent	A2
HLA-A*02:01	1	406	415	10	QLQQSMSSAD	QLQQSMSSA	QLQQSMSSA	9.40E-05	35	A*02.01	absent	A2
HLA-A*02:01	1	317	326	10	MSRIGMEVTP	MSIGMEVTP	MSRIGMEVTP	9.40E-05	35	A*02.01	absent	A2
HLA-A*02:01	1	253	261	9	EASKKPRQK	EASKKPRQK	EASKKPRQK	9.10E-05	35	A*02.01	absent	A2
HLA-A*02:01	1	92	100	9	RRIRGGDGK	RRIRGGDGK	RRIRGGDGK	9.10E-05	35	A*02.01	absent	A2
HLA-A*02:01	1	121	130	10	LPYGANKDGI	LPYGANDGI	LPYGANKDGI	9.00E-05	35	A*02.01	absent	A2
HLA-A*02:01	1	346	355	10	FKDQVILLNK	FKDQVILLK	FKDQVILLNK	8.80E-05	35	A*02.01	absent	A2
HLA-A*02:01	1	211	220	10	AGNGGDAALA	AGNGGAALA	AGNGGDAALA	8.80E-05	35	A*02.01	absent	A2
HLA-A*02:01	1	115	123	9	TGPEAGLPY	TGPEAGLPY	TGPEAGLPY	8.80E-05	35	A*02.01	absent	A2
HLA-A*02:01	1	378	387	10	ETQALPQRQK	EQALPQRQK	ETQALPQRQK	8.70E-05	35	A*02.01	absent	A2
HLA-A*02:01	1	262	271	10	RTATKAYNVT	RTATKAYNV	RTATKAYNV	8.70E-05	35	A*02.01	absent	A2
HLA-A*02:01	1	217	226	10	AALALLLLDR	AALALLLLR	AALALLLLDR	8.60E-05	36	A*02.01	absent	A2
HLA-A*02:01	1	342	351	10	KDPNFKDQVI	KDPNKDQVI	KDPNFKDQVI	8.10E-05	36	A*02.01	absent	A2
HLA-A*02:01	1	329	338	10	TWLTYTGAIK	TLTYTGAIK	TWLTYTGAIK	7.90E-05	37	A*02.01	absent	A2
HLA-A*02:01	1	355	364	10	KHIDAYKTFP	KIDAYKTFP	KHIDAYKTFP	7.80E-05	37	A*02.01	absent	A2
HLA-A*02:01	1	2	10	9	SDNGPQNQR	SDNGPQNQR	SDNGPQNQR	7.70E-05	37	A*02.01	absent	A2
HLA-A*02:01	1	397	405	9	AADLDDFSK	AADLDDFSK	AADLDDFSK	7.60E-05	37	A*02.01	absent	A2
HLA-A*02:01	1	86	94	9	YYRRATRRI	YYRRATRRI	YYRRATRRI	7.60E-05	37	A*02.01	absent	A2
HLA-A*02:01	1	93	102	10	RIRGGDGKMK	RIRGGGKMK	RIRGGDGKMK	7.50E-05	37	A*02.01	absent	A2
HLA-A*02:01	1	41	49	9	RPQGLPNNT	RPQGLPNNT	RPQGLPNNT	7.50E-05	37	A*02.01	absent	A2
HLA-A*02:01	1	274	282	9	FGRRGPEQT	FGRRGPEQT	FGRRGPEQT	7.20E-05	38	A*02.01	absent	A2
HLA-A*02:01	1	79	88	10	SPDDQIGYYR	SPDDQIYYR	SPDDQIGYYR	6.90E-05	38	A*02.01	absent	A2
HLA-A*02:01	1	409	417	9	QSMSSADST	QSMSSADST	QSMSSADST	6.80E-05	38	A*02.01	absent	A2
HLA-A*02:01	1	32	40	9	RSGARSKQR	RSGARSKQR	RSGARSKQR	6.80E-05	38	A*02.01	absent	A2
HLA-A*02:01	1	289	298	10	QELIRQGTDY	QLIRQGTDY	QELIRQGTDY	6.70E-05	39	A*02.01	absent	A2
HLA-A*02:01	1	116	125	10	GPEAGLPYGA	GPAGLPYGA	GPEAGLPYGA	6.70E-05	39	A*02.01	absent	A2
HLA-A*02:01	1	114	122	9	GTGPEAGLP	GTGPEAGLP	GTGPEAGLP	6.70E-05	39	A*02.01	absent	A2
HLA-A*02:01	1	56	65	10	LTQHGKEDLK	LQHGKEDLK	LTQHGKEDLK	6.60E-05	39	A*02.01	absent	A2
HLA-A*02:01	1	148	157	10	TRNPANNAAI	TRNPANAAI	TRNPANNAAI	6.50E-05	39	A*02.01	absent	A2
HLA-A*02:01	1	123	132	10	YGANKDGIIW	YANKDGIIW	YGANKDGIIW	6.50E-05	39	A*02.01	absent	A2
HLA-A*02:01	1	250	259	10	SAAEASKKPR	SAAEASKKR	SAAEASKKPR	6.40E-05	39	A*02.01	absent	A2
HLA-A*02:01	1	30	38	9	GERSGARSK	GERSGARSK	GERSGARSK	6.40E-05	39	A*02.01	absent	A2
HLA-A*02:01	1	81	90	10	DDQIGYYRRA	DQIGYYRRA	DDQIGYYRRA	6.30E-05	39	A*02.01	absent	A2
HLA-A*02:01	1	225	233	9	DRLNQLESK	DRLNQLESK	DRLNQLESK	6.30E-05	39	A*02.01	absent	A2
HLA-A*02:01	1	375	384	10	KADETQALPQ	KADETQALQ	KADETQALPQ	6.20E-05	40	A*02.01	absent	A2
HLA-A*02:01	1	284	293	10	GNFGDQELIR	GNFGDQLIR	GNFGDQELIR	6.20E-05	40	A*02.01	absent	A2
HLA-A*02:01	1	200	209	10	GSSRGTSPAR	GSSGTSPAR	GSSRGTSPAR	6.20E-05	40	A*02.01	absent	A2
HLA-A*02:01	1	285	293	9	NFGDQELIR	NFGDQELIR	NFGDQELIR	6.20E-05	40	A*02.01	absent	A2
HLA-A*02:01	1	402	411	10	DFSKQLQQSM	DFSQLQQSM	DFSKQLQQSM	6.10E-05	40	A*02.01	absent	A2
HLA-A*02:01	1	293	302	10	RQGTDYKHWP	RQTDYKHWP	RQGTDYKHWP	6.00E-05	40	A*02.01	absent	A2
HLA-A*02:01	1	317	325	9	MSRIGMEVT	MSRIGMEVT	MSRIGMEVT	6.00E-05	40	A*02.01	absent	A2
HLA-A*02:01	1	27	36	10	NQNGERSGAR	NQNGESGAR	NQNGERSGAR	5.90E-05	40	A*02.01	absent	A2
HLA-A*02:01	1	70	78	9	QGVPINTNS	QGVPINTNS	QGVPINTNS	5.90E-05	40	A*02.01	absent	A2
HLA-A*02:01	1	360	368	9	YKTFPPTEP	YKTFPPTEP	YKTFPPTEP	5.80E-05	41	A*02.01	absent	A2
HLA-A*02:01	1	383	392	10	PQRQKKQQTV	PQQKKQQTV	PQRQKKQQTV	5.70E-05	41	A*02.01	absent	A2
HLA-A*02:01	1	248	256	9	KKSAAEASK	KKSAAEASK	KKSAAEASK	5.70E-05	41	A*02.01	absent	A2
HLA-A*02:01	1	348	356	9	DQVILLNKH	DQVILLNKH	DQVILLNKH	5.60E-05	41	A*02.01	absent	A2
HLA-A*02:01	1	7	15	9	QNQRNAPRI	QNQRNAPRI	QNQRNAPRI	5.60E-05	41	A*02.01	absent	A2
HLA-A*02:01	1	53	62	10	FTALTQHGKE	FTALTQHGE	FTALTQHGKE	5.50E-05	41	A*02.01	absent	A2
HLA-A*02:01	1	347	355	9	KDQVILLNK	KDQVILLNK	KDQVILLNK	5.50E-05	41	A*02.01	absent	A2
HLA-A*02:01	1	47	55	9	NNTASWFTA	NNTASWFTA	NNTASWFTA	5.50E-05	41	A*02.01	absent	A2
HLA-A*02:01	1	359	368	10	AYKTFPPTEP	AYKTFPPTP	AYKTFPPTEP	5.40E-05	41	A*02.01	absent	A2
HLA-A*02:01	1	304	312	9	IAQFAPSAS	IAQFAPSAS	IAQFAPSAS	5.20E-05	42	A*02.01	absent	A2
HLA-A*02:01	1	14	22	9	RITFGGPSD	RITFGGPSD	RITFGGPSD	5.20E-05	42	A*02.01	absent	A2
HLA-A*02:01	1	5	14	10	GPQNQRNAPR	GQNQRNAPR	GPQNQRNAPR	5.10E-05	42	A*02.01	absent	A2
HLA-A*02:01	1	310	318	9	SASAFFGMS	SASAFFGMS	SASAFFGMS	5.00E-05	42	A*02.01	absent	A2
HLA-A*02:01	1	177	185	9	RGGSQASSR	RGGSQASSR	RGGSQASSR	5.00E-05	42	A*02.01	absent	A2
HLA-A*02:01	1	345	354	10	NFKDQVILLN	NFKDQVILL	NFKDQVILL	4.70E-05	43	A*02.01	absent	A2
HLA-A*02:01	1	204	212	9	GTSPARMAG	GTSPARMAG	GTSPARMAG	4.70E-05	43	A*02.01	absent	A2
HLA-A*02:01	1	242	251	10	QGQTVTKKSA	QQTVTKKSA	QGQTVTKKSA	4.60E-05	44	A*02.01	absent	A2
HLA-A*02:01	1	169	177	9	KGFYAEGSR	KGFYAEGSR	KGFYAEGSR	4.60E-05	44	A*02.01	absent	A2
HLA-A*02:01	1	376	385	10	ADETQALPQR	AETQALPQR	ADETQALPQR	4.50E-05	44	A*02.01	absent	A2
HLA-A*02:01	1	40	49	10	RRPQGLPNNT	RRPQGLPNT	RRPQGLPNNT	4.50E-05	44	A*02.01	absent	A2
HLA-A*02:01	1	193	201	9	SSRNSTPGS	SSRNSTPGS	SSRNSTPGS	4.50E-05	44	A*02.01	absent	A2
HLA-A*02:01	1	59	67	9	HGKEDLKFP	HGKEDLKFP	HGKEDLKFP	4.50E-05	44	A*02.01	absent	A2
HLA-A*02:01	1	392	401	10	VTLLPAADLD	VTLLPAADL	VTLLPAADL	4.40E-05	44	A*02.01	absent	A2
HLA-A*02:01	1	358	367	10	DAYKTFPPTE	DAYKTPPTE	DAYKTFPPTE	4.40E-05	44	A*02.01	absent	A2
HLA-A*02:01	1	257	266	10	KPRQKRTATK	KPRQKTATK	KPRQKRTATK	4.40E-05	44	A*02.01	absent	A2
HLA-A*02:01	1	263	271	9	TATKAYNVT	TATKAYNVT	TATKAYNVT	4.40E-05	44	A*02.01	absent	A2
HLA-A*02:01	1	292	301	10	IRQGTDYKHW	IQGTDYKHW	IRQGTDYKHW	4.30E-05	44	A*02.01	absent	A2
HLA-A*02:01	1	197	206	10	STPGSSRGTS	STPGSSRTS	STPGSSRGTS	4.30E-05	44	A*02.01	absent	A2
HLA-A*02:01	1	315	323	9	FGMSRIGME	FGMSRIGME	FGMSRIGME	4.30E-05	44	A*02.01	absent	A2
HLA-A*02:01	1	397	406	10	AADLDDFSKQ	AALDDFSKQ	AADLDDFSKQ	4.20E-05	45	A*02.01	absent	A2
HLA-A*02:01	1	291	300	10	LIRQGTDYKH	LIQGTDYKH	LIRQGTDYKH	4.20E-05	45	A*02.01	absent	A2
HLA-A*02:01	1	249	258	10	KSAAEASKKP	KAAEASKKP	KSAAEASKKP	4.20E-05	45	A*02.01	absent	A2
HLA-A*02:01	1	202	211	10	SRGTSPARMA	SGTSPARMA	SRGTSPARMA	4.20E-05	45	A*02.01	absent	A2
HLA-A*02:01	1	175	183	9	GSRGGSQAS	GSRGGSQAS	GSRGGSQAS	4.20E-05	45	A*02.01	absent	A2
HLA-A*02:01	1	55	63	9	ALTQHGKED	ALTQHGKED	ALTQHGKED	4.20E-05	45	A*02.01	absent	A2
HLA-A*02:01	1	72	80	9	VPINTNSSP	VPINTNSSP	VPINTNSSP	4.10E-05	45	A*02.01	absent	A2
HLA-A*02:01	1	384	393	10	QRQKKQQTVT	QQKKQQTVT	QRQKKQQTVT	4.00E-05	45	A*02.01	absent	A2
HLA-A*02:01	1	325	334	10	TPSGTWLTYT	TPSGTLTYT	TPSGTWLTYT	4.00E-05	45	A*02.01	absent	A2
HLA-A*02:01	1	266	275	10	KAYNVTQAFG	KAYNVTQAF	KAYNVTQAF	4.00E-05	45	A*02.01	absent	A2
HLA-A*02:01	1	43	51	9	QGLPNNTAS	QGLPNNTAS	QGLPNNTAS	4.00E-05	45	A*02.01	absent	A2
HLA-A*02:01	1	409	418	10	QSMSSADSTQ	QMSSADSTQ	QSMSSADSTQ	3.90E-05	46	A*02.01	absent	A2
HLA-A*02:01	1	23	32	10	STGSNQNGER	STGSNQNER	STGSNQNGER	3.90E-05	46	A*02.01	absent	A2
HLA-A*02:01	1	25	33	9	GSNQNGERS	GSNQNGERS	GSNQNGERS	3.90E-05	46	A*02.01	absent	A2
HLA-A*02:01	1	241	250	10	QQGQTVTKKS	QQGQTVTKS	QQGQTVTKKS	3.80E-05	46	A*02.01	absent	A2
HLA-A*02:01	1	49	58	10	TASWFTALTQ	TAWFTALTQ	TASWFTALTQ	3.80E-05	46	A*02.01	absent	A2
HLA-A*02:01	1	359	367	9	AYKTFPPTE	AYKTFPPTE	AYKTFPPTE	3.80E-05	46	A*02.01	absent	A2
HLA-A*02:01	1	278	286	9	GPEQTQGNF	GPEQTQGNF	GPEQTQGNF	3.80E-05	46	A*02.01	absent	A2
HLA-A*02:01	1	354	363	10	NKHIDAYKTF	NHIDAYKTF	NKHIDAYKTF	3.70E-05	47	A*02.01	absent	A2
HLA-A*02:01	1	139	148	10	LNTPKDHIGT	LTPKDHIGT	LNTPKDHIGT	3.70E-05	47	A*02.01	absent	A2
HLA-A*02:01	1	83	92	10	QIGYYRRATR	QIYYRRATR	QIGYYRRATR	3.70E-05	47	A*02.01	absent	A2
HLA-A*02:01	1	292	300	9	IRQGTDYKH	IRQGTDYKH	IRQGTDYKH	3.70E-05	47	A*02.01	absent	A2
HLA-A*02:01	1	258	266	9	PRQKRTATK	PRQKRTATK	PRQKRTATK	3.70E-05	47	A*02.01	absent	A2
HLA-A*02:01	1	179	187	9	GSQASSRSS	GSQASSRSS	GSQASSRSS	3.70E-05	47	A*02.01	absent	A2
HLA-A*02:01	1	33	41	9	SGARSKQRR	SGARSKQRR	SGARSKQRR	3.60E-05	47	A*02.01	absent	A2
HLA-A*02:01	1	402	410	9	DFSKQLQQS	DFSKQLQQS	DFSKQLQQS	3.50E-05	47	A*02.01	absent	A2
HLA-A*02:01	1	45	53	9	LPNNTASWF	LPNNTASWF	LPNNTASWF	3.50E-05	47	A*02.01	absent	A2
HLA-A*02:01	1	8	16	9	NQRNAPRIT	NQRNAPRIT	NQRNAPRIT	3.50E-05	47	A*02.01	absent	A2
HLA-A*02:01	1	381	390	10	ALPQRQKKQQ	ALPQRQKQQ	ALPQRQKKQQ	3.40E-05	48	A*02.01	absent	A2
HLA-A*02:01	1	163	171	9	QGTTLPKGF	QGTTLPKGF	QGTTLPKGF	3.40E-05	48	A*02.01	absent	A2
HLA-A*02:01	1	137	145	9	GALNTPKDH	GALNTPKDH	GALNTPKDH	3.40E-05	48	A*02.01	absent	A2
HLA-A*02:01	1	135	143	9	TEGALNTPK	TEGALNTPK	TEGALNTPK	3.40E-05	48	A*02.01	absent	A2
HLA-A*02:01	1	120	128	9	GLPYGANKD	GLPYGANKD	GLPYGANKD	3.40E-05	48	A*02.01	absent	A2
HLA-A*02:01	1	186	195	10	SSSRSRNSSR	SSSSRNSSR	SSSRSRNSSR	3.30E-05	48	A*02.01	absent	A2
HLA-A*02:01	1	182	191	10	ASSRSSSRSR	ASSSSSRSR	ASSRSSSRSR	3.30E-05	48	A*02.01	absent	A2
HLA-A*02:01	1	298	306	9	YKHWPQIAQ	YKHWPQIAQ	YKHWPQIAQ	3.30E-05	48	A*02.01	absent	A2
HLA-A*02:01	1	161	169	9	LPQGTTLPK	LPQGTTLPK	LPQGTTLPK	3.30E-05	48	A*02.01	absent	A2
HLA-A*02:01	1	173	182	10	AEGSRGGSQA	AGSRGGSQA	AEGSRGGSQA	3.20E-05	49	A*02.01	absent	A2
HLA-A*02:01	1	118	127	10	EAGLPYGANK	EALPYGANK	EAGLPYGANK	3.20E-05	49	A*02.01	absent	A2
HLA-A*02:01	1	37	46	10	SKQRRPQGLP	SQRRPQGLP	SKQRRPQGLP	3.20E-05	49	A*02.01	absent	A2
HLA-A*02:01	1	268	276	9	YNVTQAFGR	YNVTQAFGR	YNVTQAFGR	3.10E-05	49	A*02.01	absent	A2
HLA-A*02:01	1	69	77	9	GQGVPINTN	GQGVPINTN	GQGVPINTN	3.10E-05	49	A*02.01	absent	A2
HLA-A*02:01	1	318	327	10	SRIGMEVTPS	SIGMEVTPS	SRIGMEVTPS	3.00E-05	49	A*02.01	absent	A2
HLA-A*02:01	1	270	279	10	VTQAFGRRGP	VTQAFGRGP	VTQAFGRRGP	3.00E-05	49	A*02.01	absent	A2
HLA-A*02:01	1	153	162	10	NNAAIVLQLP	NAAIVLQLP	NNAAIVLQLP	3.00E-05	49	A*02.01	absent	A2
HLA-A*02:01	1	113	122	10	LGTGPEAGLP	LTGPEAGLP	LGTGPEAGLP	3.00E-05	49	A*02.01	absent	A2
HLA-A*02:01	1	357	365	9	IDAYKTFPP	IDAYKTFPP	IDAYKTFPP	3.00E-05	49	A*02.01	absent	A2
HLA-A*02:01	1	234	242	9	MSGKGQQQQ	MSGKGQQQQ	MSGKGQQQQ	3.00E-05	49	A*02.01	absent	A2
HLA-A*02:01	1	253	262	10	EASKKPRQKR	EASKPRQKR	EASKKPRQKR	2.90E-05	50	A*02.01	absent	A2
HLA-A*02:01	1	179	188	10	GSQASSRSSS	GQASSRSSS	GSQASSRSSS	2.90E-05	50	A*02.01	absent	A2
HLA-A*02:01	1	176	185	10	SRGGSQASSR	SRGGSQASR	SRGGSQASSR	2.90E-05	50	A*02.01	absent	A2
HLA-A*02:01	1	398	406	9	ADLDDFSKQ	ADLDDFSKQ	ADLDDFSKQ	2.90E-05	50	A*02.01	absent	A2
HLA-A*02:01	1	251	259	9	AAEASKKPR	AAEASKKPR	AAEASKKPR	2.90E-05	50	A*02.01	absent	A2
HLA-A*02:01	1	182	190	9	ASSRSSSRS	ASSRSSSRS	ASSRSSSRS	2.90E-05	50	A*02.01	absent	A2
HLA-A*02:01	1	393	402	10	TLLPAADLDD	TLLPAADLD	TLLPAADLDD	2.80E-05	50	A*02.01	absent	A2
HLA-A*02:01	1	301	310	10	WPQIAQFAPS	WQIAQFAPS	WPQIAQFAPS	2.80E-05	50	A*02.01	absent	A2
HLA-A*02:01	1	268	277	10	YNVTQAFGRR	YVTQAFGRR	YNVTQAFGRR	2.80E-05	50	A*02.01	absent	A2
HLA-A*02:01	1	59	68	10	HGKEDLKFPR	HGKEDLFPR	HGKEDLKFPR	2.80E-05	50	A*02.01	absent	A2
HLA-A*02:01	1	282	290	9	TQGNFGDQE	TQGNFGDQE	TQGNFGDQE	2.80E-05	50	A*02.01	absent	A2
HLA-A*02:01	1	6	14	9	PQNQRNAPR	PQNQRNAPR	PQNQRNAPR	2.80E-05	50	A*02.01	absent	A2
HLA-A*02:01	1	312	321	10	SAFFGMSRIG	SAFFGMSRI	SAFFGMSRI	2.70E-05	51	A*02.01	absent	A2
HLA-A*02:01	1	120	129	10	GLPYGANKDG	GLYGANKDG	GLPYGANKDG	2.70E-05	51	A*02.01	absent	A2
HLA-A*02:01	1	260	268	9	QKRTATKAY	QKRTATKAY	QKRTATKAY	2.70E-05	51	A*02.01	absent	A2
HLA-A*02:01	1	257	265	9	KPRQKRTAT	KPRQKRTAT	KPRQKRTAT	2.70E-05	51	A*02.01	absent	A2
HLA-A*02:01	1	212	220	9	GNGGDAALA	GNGGDAALA	GNGGDAALA	2.70E-05	51	A*02.01	absent	A2
HLA-A*02:01	1	403	412	10	FSKQLQQSMS	FSKQLQQSM	FSKQLQQSM	2.60E-05	51	A*02.01	absent	A2
HLA-A*02:01	1	390	399	10	QTVTLLPAAD	QTVTLLPAA	QTVTLLPAA	2.60E-05	51	A*02.01	absent	A2
HLA-A*02:01	1	347	356	10	KDQVILLNKH	KQVILLNKH	KDQVILLNKH	2.60E-05	51	A*02.01	absent	A2
HLA-A*02:01	1	248	257	10	KKSAAEASKK	KSAAEASKK	KKSAAEASKK	2.60E-05	51	A*02.01	absent	A2
HLA-A*02:01	1	84	93	10	IGYYRRATRR	IGYYRRATR	IGYYRRATRR	2.60E-05	51	A*02.01	absent	A2
HLA-A*02:01	1	336	344	9	AIKLDDKDP	AIKLDDKDP	AIKLDDKDP	2.60E-05	51	A*02.01	absent	A2
HLA-A*02:01	1	217	225	9	AALALLLLD	AALALLLLD	AALALLLLD	2.60E-05	51	A*02.01	absent	A2
HLA-A*02:01	1	23	31	9	STGSNQNGE	STGSNQNGE	STGSNQNGE	2.60E-05	51	A*02.01	absent	A2
HLA-A*02:01	1	302	310	9	PQIAQFAPS	PQIAQFAPS	PQIAQFAPS	2.50E-05	52	A*02.01	absent	A2
HLA-A*02:01	1	297	305	9	DYKHWPQIA	DYKHWPQIA	DYKHWPQIA	2.50E-05	52	A*02.01	absent	A2
HLA-A*02:01	1	144	152	9	DHIGTRNPA	DHIGTRNPA	DHIGTRNPA	2.50E-05	52	A*02.01	absent	A2
HLA-A*02:01	1	254	263	10	ASKKPRQKRT	ASKKPRQKT	ASKKPRQKRT	2.40E-05	53	A*02.01	absent	A2
HLA-A*02:01	1	189	198	10	RSRNSSRNST	RSNSSRNST	RSRNSSRNST	2.40E-05	53	A*02.01	absent	A2
HLA-A*02:01	1	143	152	10	KDHIGTRNPA	KDIGTRNPA	KDHIGTRNPA	2.40E-05	53	A*02.01	absent	A2
HLA-A*02:01	1	70	79	10	QGVPINTNSS	QGVPINTSS	QGVPINTNSS	2.40E-05	53	A*02.01	absent	A2
HLA-A*02:01	1	395	403	9	LPAADLDDF	LPAADLDDF	LPAADLDDF	2.40E-05	53	A*02.01	absent	A2
HLA-A*02:01	1	377	385	9	DETQALPQR	DETQALPQR	DETQALPQR	2.40E-05	53	A*02.01	absent	A2
HLA-A*02:01	1	346	354	9	FKDQVILLN	FKDQVILLN	FKDQVILLN	2.40E-05	53	A*02.01	absent	A2
HLA-A*02:01	1	326	334	9	PSGTWLTYT	PSGTWLTYT	PSGTWLTYT	2.40E-05	53	A*02.01	absent	A2
HLA-A*02:01	1	174	182	9	EGSRGGSQA	EGSRGGSQA	EGSRGGSQA	2.40E-05	53	A*02.01	absent	A2
HLA-A*02:01	1	60	68	9	GKEDLKFPR	GKEDLKFPR	GKEDLKFPR	2.40E-05	53	A*02.01	absent	A2
HLA-A*02:01	1	396	405	10	PAADLDDFSK	PAADLDFSK	PAADLDDFSK	2.30E-05	53	A*02.01	absent	A2
HLA-A*02:01	1	307	316	10	FAPSASAFFG	FAPSASAFF	FAPSASAFF	2.30E-05	53	A*02.01	absent	A2
HLA-A*02:01	1	300	309	10	HWPQIAQFAP	HWPQIQFAP	HWPQIAQFAP	2.30E-05	53	A*02.01	absent	A2
HLA-A*02:01	1	267	276	10	AYNVTQAFGR	AYNTQAFGR	AYNVTQAFGR	2.30E-05	53	A*02.01	absent	A2
HLA-A*02:01	1	196	205	10	NSTPGSSRGT	NTPGSSRGT	NSTPGSSRGT	2.30E-05	53	A*02.01	absent	A2
HLA-A*02:01	1	373	381	9	KKKADETQA	KKKADETQA	KKKADETQA	2.30E-05	53	A*02.01	absent	A2
HLA-A*02:01	1	287	296	10	GDQELIRQGT	GQELIRQGT	GDQELIRQGT	2.20E-05	54	A*02.01	absent	A2
HLA-A*02:01	1	272	281	10	QAFGRRGPEQ	QAFGRGPEQ	QAFGRRGPEQ	2.20E-05	54	A*02.01	absent	A2
HLA-A*02:01	1	126	135	10	NKDGIIWVAT	NKDGIIVAT	NKDGIIWVAT	2.20E-05	54	A*02.01	absent	A2
HLA-A*02:01	1	171	179	9	FYAEGSRGG	FYAEGSRGG	FYAEGSRGG	2.20E-05	54	A*02.01	absent	A2
HLA-A*02:01	1	152	160	9	ANNAAIVLQ	ANNAAIVLQ	ANNAAIVLQ	2.20E-05	54	A*02.01	absent	A2
HLA-A*02:01	1	127	135	9	KDGIIWVAT	KDGIIWVAT	KDGIIWVAT	2.20E-05	54	A*02.01	absent	A2
HLA-A*02:01	1	110	118	9	FYYLGTGPE	FYYLGTGPE	FYYLGTGPE	2.20E-05	54	A*02.01	absent	A2
HLA-A*02:01	1	263	272	10	TATKAYNVTQ	TATKYNVTQ	TATKAYNVTQ	2.10E-05	55	A*02.01	absent	A2
HLA-A*02:01	1	193	202	10	SSRNSTPGSS	SSRNSTPSS	SSRNSTPGSS	2.10E-05	55	A*02.01	absent	A2
HLA-A*02:01	1	163	172	10	QGTTLPKGFY	QTTLPKGFY	QGTTLPKGFY	2.10E-05	55	A*02.01	absent	A2
HLA-A*02:01	1	85	94	10	GYYRRATRRI	GYYRATRRI	GYYRRATRRI	2.10E-05	55	A*02.01	absent	A2
HLA-A*02:01	1	288	296	9	DQELIRQGT	DQELIRQGT	DQELIRQGT	2.10E-05	55	A*02.01	absent	A2
HLA-A*02:01	1	256	264	9	KKPRQKRTA	KKPRQKRTA	KKPRQKRTA	2.10E-05	55	A*02.01	absent	A2
HLA-A*02:01	1	65	73	9	KFPRGQGVP	KFPRGQGVP	KFPRGQGVP	2.10E-05	55	A*02.01	absent	A2
HLA-A*02:01	1	82	91	10	DQIGYYRRAT	DQIGYYRAT	DQIGYYRRAT	2.00E-05	55	A*02.01	absent	A2
HLA-A*02:01	1	52	61	10	WFTALTQHGK	WTALTQHGK	WFTALTQHGK	2.00E-05	55	A*02.01	absent	A2
HLA-A*02:01	1	32	41	10	RSGARSKQRR	RSARSKQRR	RSGARSKQRR	2.00E-05	55	A*02.01	absent	A2
HLA-A*02:01	1	4	13	10	NGPQNQRNAP	NGPQNQRAP	NGPQNQRNAP	2.00E-05	55	A*02.01	absent	A2
HLA-A*02:01	1	190	198	9	SRNSSRNST	SRNSSRNST	SRNSSRNST	2.00E-05	55	A*02.01	absent	A2
HLA-A*02:01	1	185	193	9	RSSSRSRNS	RSSSRSRNS	RSSSRSRNS	2.00E-05	55	A*02.01	absent	A2
HLA-A*02:01	1	380	389	10	QALPQRQKKQ	QALPQRQKQ	QALPQRQKKQ	1.90E-05	56	A*02.01	absent	A2
HLA-A*02:01	1	271	280	10	TQAFGRRGPE	TQFGRRGPE	TQAFGRRGPE	1.90E-05	56	A*02.01	absent	A2
HLA-A*02:01	1	227	236	10	LNQLESKMSG	LQLESKMSG	LNQLESKMSG	1.90E-05	56	A*02.01	absent	A2
HLA-A*02:01	1	224	233	10	LDRLNQLESK	LRLNQLESK	LDRLNQLESK	1.90E-05	56	A*02.01	absent	A2
HLA-A*02:01	1	162	171	10	PQGTTLPKGF	PQGTTLPGF	PQGTTLPKGF	1.90E-05	56	A*02.01	absent	A2
HLA-A*02:01	1	391	399	9	TVTLLPAAD	TVTLLPAAD	TVTLLPAAD	1.90E-05	56	A*02.01	absent	A2
HLA-A*02:01	1	339	347	9	LDDKDPNFK	LDDKDPNFK	LDDKDPNFK	1.90E-05	56	A*02.01	absent	A2
HLA-A*02:01	1	327	335	9	SGTWLTYTG	SGTWLTYTG	SGTWLTYTG	1.90E-05	56	A*02.01	absent	A2
HLA-A*02:01	1	186	194	9	SSSRSRNSS	SSSRSRNSS	SSSRSRNSS	1.90E-05	56	A*02.01	absent	A2
HLA-A*02:01	1	94	102	9	IRGGDGKMK	IRGGDGKMK	IRGGDGKMK	1.90E-05	56	A*02.01	absent	A2
HLA-A*02:01	1	83	91	9	QIGYYRRAT	QIGYYRRAT	QIGYYRRAT	1.90E-05	56	A*02.01	absent	A2
HLA-A*02:01	1	34	42	9	GARSKQRRP	GARSKQRRP	GARSKQRRP	1.90E-05	56	A*02.01	absent	A2
HLA-A*02:01	1	394	402	9	LLPAADLDD	LLPAADLDD	LLPAADLDD	1.80E-05	57	A*02.01	absent	A2
HLA-A*02:01	1	383	391	9	PQRQKKQQT	PQRQKKQQT	PQRQKKQQT	1.80E-05	57	A*02.01	absent	A2
HLA-A*02:01	1	353	361	9	LNKHIDAYK	LNKHIDAYK	LNKHIDAYK	1.80E-05	57	A*02.01	absent	A2
HLA-A*02:01	1	18	26	9	GGPSDSTGS	GGPSDSTGS	GGPSDSTGS	1.80E-05	57	A*02.01	absent	A2
HLA-A*02:01	1	401	410	10	DDFSKQLQQS	DDFSQLQQS	DDFSKQLQQS	1.70E-05	58	A*02.01	absent	A2
HLA-A*02:01	1	363	372	10	FPPTEPKKDK	FPPTEPKKK	FPPTEPKKDK	1.70E-05	58	A*02.01	absent	A2
HLA-A*02:01	1	333	342	10	YTGAIKLDDK	YTGAKLDDK	YTGAIKLDDK	1.70E-05	58	A*02.01	absent	A2
HLA-A*02:01	1	246	255	10	VTKKSAAEAS	VTKSAAEAS	VTKKSAAEAS	1.70E-05	58	A*02.01	absent	A2
HLA-A*02:01	1	408	416	9	QQSMSSADS	QQSMSSADS	QQSMSSADS	1.70E-05	58	A*02.01	absent	A2
HLA-A*02:01	1	401	409	9	DDFSKQLQQ	DDFSKQLQQ	DDFSKQLQQ	1.70E-05	58	A*02.01	absent	A2
HLA-A*02:01	1	191	199	9	RNSSRNSTP	RNSSRNSTP	RNSSRNSTP	1.70E-05	58	A*02.01	absent	A2
HLA-A*02:01	1	61	69	9	KEDLKFPRG	KEDLKFPRG	KEDLKFPRG	1.70E-05	58	A*02.01	absent	A2
HLA-A*02:01	1	10	18	9	RNAPRITFG	RNAPRITFG	RNAPRITFG	1.70E-05	58	A*02.01	absent	A2
HLA-A*02:01	1	274	283	10	FGRRGPEQTQ	FGRGPEQTQ	FGRRGPEQTQ	1.60E-05	59	A*02.01	absent	A2
HLA-A*02:01	1	175	184	10	GSRGGSQASS	GSRGGSASS	GSRGGSQASS	1.60E-05	59	A*02.01	absent	A2
HLA-A*02:01	1	31	40	10	ERSGARSKQR	ERSGARSQR	ERSGARSKQR	1.60E-05	59	A*02.01	absent	A2
HLA-A*02:01	1	378	386	9	ETQALPQRQ	ETQALPQRQ	ETQALPQRQ	1.60E-05	59	A*02.01	absent	A2
HLA-A*02:01	1	350	358	9	VILLNKHID	VILLNKHID	VILLNKHID	1.60E-05	59	A*02.01	absent	A2
HLA-A*02:01	1	313	321	9	AFFGMSRIG	AFFGMSRIG	AFFGMSRIG	1.60E-05	59	A*02.01	absent	A2
HLA-A*02:01	1	382	391	10	LPQRQKKQQT	LQRQKKQQT	LPQRQKKQQT	1.50E-05	60	A*02.01	absent	A2
HLA-A*02:01	1	6	15	10	PQNQRNAPRI	PQNQNAPRI	PQNQRNAPRI	1.50E-05	60	A*02.01	absent	A2
HLA-A*02:01	1	294	302	9	QGTDYKHWP	QGTDYKHWP	QGTDYKHWP	1.50E-05	60	A*02.01	absent	A2
HLA-A*02:01	1	63	71	9	DLKFPRGQG	DLKFPRGQG	DLKFPRGQG	1.50E-05	60	A*02.01	absent	A2
HLA-A*02:01	1	407	416	10	LQQSMSSADS	LQQSMSSAS	LQQSMSSADS	1.40E-05	61	A*02.01	absent	A2
HLA-A*02:01	1	286	295	10	FGDQELIRQG	FGDQELIQG	FGDQELIRQG	1.40E-05	61	A*02.01	absent	A2
HLA-A*02:01	1	229	238	10	QLESKMSGKG	QLESKMSKG	QLESKMSGKG	1.40E-05	61	A*02.01	absent	A2
HLA-A*02:01	1	115	124	10	TGPEAGLPYG	TGPEGLPYG	TGPEAGLPYG	1.40E-05	61	A*02.01	absent	A2
HLA-A*02:01	1	64	73	10	LKFPRGQGVP	LKFPGQGVP	LKFPRGQGVP	1.40E-05	61	A*02.01	absent	A2
HLA-A*02:01	1	51	60	10	SWFTALTQHG	SWFTALQHG	SWFTALTQHG	1.40E-05	61	A*02.01	absent	A2
HLA-A*02:01	1	29	38	10	NGERSGARSK	NERSGARSK	NGERSGARSK	1.40E-05	61	A*02.01	absent	A2
HLA-A*02:01	1	11	20	10	NAPRITFGGP	NAPRITFGP	NAPRITFGGP	1.40E-05	61	A*02.01	absent	A2
HLA-A*02:01	1	366	374	9	TEPKKDKKK	TEPKKDKKK	TEPKKDKKK	1.40E-05	61	A*02.01	absent	A2
HLA-A*02:01	1	275	283	9	GRRGPEQTQ	GRRGPEQTQ	GRRGPEQTQ	1.40E-05	61	A*02.01	absent	A2
HLA-A*02:01	1	237	245	9	KGQQQQGQT	KGQQQQGQT	KGQQQQGQT	1.40E-05	61	A*02.01	absent	A2
HLA-A*02:01	1	172	180	9	YAEGSRGGS	YAEGSRGGS	YAEGSRGGS	1.40E-05	61	A*02.01	absent	A2
HLA-A*02:01	1	170	178	9	GFYAEGSRG	GFYAEGSRG	GFYAEGSRG	1.40E-05	61	A*02.01	absent	A2
HLA-A*02:01	1	128	136	9	DGIIWVATE	DGIIWVATE	DGIIWVATE	1.40E-05	61	A*02.01	absent	A2
HLA-A*02:01	1	24	32	9	TGSNQNGER	TGSNQNGER	TGSNQNGER	1.40E-05	61	A*02.01	absent	A2
HLA-A*02:01	1	281	290	10	QTQGNFGDQE	QTQGFGDQE	QTQGNFGDQE	1.30E-05	62	A*02.01	absent	A2
HLA-A*02:01	1	244	253	10	QTVTKKSAAE	QVTKKSAAE	QTVTKKSAAE	1.30E-05	62	A*02.01	absent	A2
HLA-A*02:01	1	109	118	10	YFYYLGTGPE	YFYYLGTGE	YFYYLGTGPE	1.30E-05	62	A*02.01	absent	A2
HLA-A*02:01	1	98	107	10	DGKMKDLSPR	DGKMKDLSR	DGKMKDLSPR	1.30E-05	62	A*02.01	absent	A2
HLA-A*02:01	1	3	12	10	DNGPQNQRNA	DNPQNQRNA	DNGPQNQRNA	1.30E-05	62	A*02.01	absent	A2
HLA-A*02:01	1	334	342	9	TGAIKLDDK	TGAIKLDDK	TGAIKLDDK	1.30E-05	62	A*02.01	absent	A2
HLA-A*02:01	1	272	280	9	QAFGRRGPE	QAFGRRGPE	QAFGRRGPE	1.30E-05	62	A*02.01	absent	A2
HLA-A*02:01	1	36	44	9	RSKQRRPQG	RSKQRRPQG	RSKQRRPQG	1.30E-05	62	A*02.01	absent	A2
HLA-A*02:01	1	12	20	9	APRITFGGP	APRITFGGP	APRITFGGP	1.30E-05	62	A*02.01	absent	A2
HLA-A*02:01	1	349	358	10	QVILLNKHID	QVILLNKHI	QVILLNKHI	1.20E-05	63	A*02.01	absent	A2
HLA-A*02:01	1	216	225	10	DAALALLLLD	DAALALLLL	DAALALLLL	1.20E-05	63	A*02.01	absent	A2
HLA-A*02:01	1	68	77	10	RGQGVPINTN	RGQGVPITN	RGQGVPINTN	1.20E-05	63	A*02.01	absent	A2
HLA-A*02:01	1	58	67	10	QHGKEDLKFP	QHKEDLKFP	QHGKEDLKFP	1.20E-05	63	A*02.01	absent	A2
HLA-A*02:01	1	301	309	9	WPQIAQFAP	WPQIAQFAP	WPQIAQFAP	1.20E-05	63	A*02.01	absent	A2
HLA-A*02:01	1	176	184	9	SRGGSQASS	SRGGSQASS	SRGGSQASS	1.20E-05	63	A*02.01	absent	A2
HLA-A*02:01	1	143	151	9	KDHIGTRNP	KDHIGTRNP	KDHIGTRNP	1.20E-05	63	A*02.01	absent	A2
HLA-A*02:01	1	54	62	9	TALTQHGKE	TALTQHGKE	TALTQHGKE	1.20E-05	63	A*02.01	absent	A2
HLA-A*02:01	1	362	371	10	TFPPTEPKKD	TFPPTEPKK	TFPPTEPKK	1.10E-05	64	A*02.01	absent	A2
HLA-A*02:01	1	297	306	10	DYKHWPQIAQ	DYKWPQIAQ	DYKHWPQIAQ	1.10E-05	64	A*02.01	absent	A2
HLA-A*02:01	1	203	212	10	RGTSPARMAG	RTSPARMAG	RGTSPARMAG	1.10E-05	64	A*02.01	absent	A2
HLA-A*02:01	1	91	100	10	TRRIRGGDGK	TRIRGGDGK	TRRIRGGDGK	1.10E-05	64	A*02.01	absent	A2
HLA-A*02:01	1	17	26	10	FGGPSDSTGS	FGGPSSTGS	FGGPSDSTGS	1.10E-05	64	A*02.01	absent	A2
HLA-A*02:01	1	189	197	9	RSRNSSRNS	RSRNSSRNS	RSRNSSRNS	1.10E-05	64	A*02.01	absent	A2
HLA-A*02:01	1	40	48	9	RRPQGLPNN	RRPQGLPNN	RRPQGLPNN	1.10E-05	64	A*02.01	absent	A2
HLA-A*02:01	1	11	19	9	NAPRITFGG	NAPRITFGG	NAPRITFGG	1.10E-05	64	A*02.01	absent	A2
HLA-A*02:01	1	273	282	10	AFGRRGPEQT	AFGRGPEQT	AFGRRGPEQT	1.00E-05	66	A*02.01	absent	A2
HLA-A*02:01	1	219	228	10	LALLLLDRLN	LALLLLDRL	LALLLLDRL	1.00E-05	66	A*02.01	absent	A2
HLA-A*02:01	1	198	207	10	TPGSSRGTSP	TGSSRGTSP	TPGSSRGTSP	1.00E-05	66	A*02.01	absent	A2
HLA-A*02:01	1	185	194	10	RSSSRSRNSS	RSSSRSNSS	RSSSRSRNSS	1.00E-05	66	A*02.01	absent	A2
HLA-A*02:01	1	171	180	10	FYAEGSRGGS	FYAEGSRGS	FYAEGSRGGS	1.00E-05	66	A*02.01	absent	A2
HLA-A*02:01	1	108	117	10	WYFYYLGTGP	WFYYLGTGP	WYFYYLGTGP	1.00E-05	66	A*02.01	absent	A2
HLA-A*02:01	1	33	42	10	SGARSKQRRP	SGASKQRRP	SGARSKQRRP	1.00E-05	66	A*02.01	absent	A2
HLA-A*02:01	1	367	375	9	EPKKDKKKK	EPKKDKKKK	EPKKDKKKK	1.00E-05	66	A*02.01	absent	A2
HLA-A*02:01	1	252	260	9	AEASKKPRQ	AEASKKPRQ	AEASKKPRQ	1.00E-05	66	A*02.01	absent	A2
HLA-A*02:01	1	242	250	9	QGQTVTKKS	QGQTVTKKS	QGQTVTKKS	1.00E-05	66	A*02.01	absent	A2
HLA-A*02:01	1	132	140	9	WVATEGALN	WVATEGALN	WVATEGALN	1.00E-05	66	A*02.01	absent	A2
HLA-A*02:01	1	98	106	9	DGKMKDLSP	DGKMKDLSP	DGKMKDLSP	1.00E-05	66	A*02.01	absent	A2
HLA-A*02:01	1	87	95	9	YRRATRRIR	YRRATRRIR	YRRATRRIR	1.00E-05	66	A*02.01	absent	A2
HLA-A*02:01	1	400	409	10	LDDFSKQLQQ	LDFSKQLQQ	LDDFSKQLQQ	9.00E-06	67	A*02.01	absent	A2
HLA-A*02:01	1	256	265	10	KKPRQKRTAT	KPRQKRTAT	KKPRQKRTAT	9.00E-06	67	A*02.01	absent	A2
HLA-A*02:01	1	255	264	10	SKKPRQKRTA	SKKPRQRTA	SKKPRQKRTA	9.00E-06	67	A*02.01	absent	A2
HLA-A*02:01	1	127	136	10	KDGIIWVATE	KDIIWVATE	KDGIIWVATE	9.00E-06	67	A*02.01	absent	A2
HLA-A*02:01	1	119	128	10	AGLPYGANKD	ALPYGANKD	AGLPYGANKD	9.00E-06	67	A*02.01	absent	A2
HLA-A*02:01	1	407	415	9	LQQSMSSAD	LQQSMSSAD	LQQSMSSAD	9.00E-06	67	A*02.01	absent	A2
HLA-A*02:01	1	270	278	9	VTQAFGRRG	VTQAFGRRG	VTQAFGRRG	9.00E-06	67	A*02.01	absent	A2
HLA-A*02:01	1	255	263	9	SKKPRQKRT	SKKPRQKRT	SKKPRQKRT	9.00E-06	67	A*02.01	absent	A2
HLA-A*02:01	1	335	344	10	GAIKLDDKDP	GAIKLDDKP	GAIKLDDKDP	8.00E-06	69	A*02.01	absent	A2
HLA-A*02:01	1	314	323	10	FFGMSRIGME	FGMSRIGME	FFGMSRIGME	8.00E-06	69	A*02.01	absent	A2
HLA-A*02:01	1	285	294	10	NFGDQELIRQ	NFDQELIRQ	NFGDQELIRQ	8.00E-06	69	A*02.01	absent	A2
HLA-A*02:01	1	247	256	10	TKKSAAEASK	TKKSAAASK	TKKSAAEASK	8.00E-06	69	A*02.01	absent	A2
HLA-A*02:01	1	178	187	10	GGSQASSRSS	GSQASSRSS	GGSQASSRSS	8.00E-06	69	A*02.01	absent	A2
HLA-A*02:01	1	170	179	10	GFYAEGSRGG	GFYEGSRGG	GFYAEGSRGG	8.00E-06	69	A*02.01	absent	A2
HLA-A*02:01	1	96	105	10	GGDGKMKDLS	GGDGKMKLS	GGDGKMKDLS	8.00E-06	69	A*02.01	absent	A2
HLA-A*02:01	1	19	28	10	GPSDSTGSNQ	GSDSTGSNQ	GPSDSTGSNQ	8.00E-06	69	A*02.01	absent	A2
HLA-A*02:01	1	287	295	9	GDQELIRQG	GDQELIRQG	GDQELIRQG	8.00E-06	69	A*02.01	absent	A2
HLA-A*02:01	1	280	288	9	EQTQGNFGD	EQTQGNFGD	EQTQGNFGD	8.00E-06	69	A*02.01	absent	A2
HLA-A*02:01	1	276	284	9	RRGPEQTQG	RRGPEQTQG	RRGPEQTQG	8.00E-06	69	A*02.01	absent	A2
HLA-A*02:01	1	178	186	9	GGSQASSRS	GGSQASSRS	GGSQASSRS	8.00E-06	69	A*02.01	absent	A2
HLA-A*02:01	1	17	25	9	FGGPSDSTG	FGGPSDSTG	FGGPSDSTG	8.00E-06	69	A*02.01	absent	A2
HLA-A*02:01	1	366	375	10	TEPKKDKKKK	TEPKKKKKK	TEPKKDKKKK	7.00E-06	71	A*02.01	absent	A2
HLA-A*02:01	1	192	201	10	NSSRNSTPGS	NSSNSTPGS	NSSRNSTPGS	7.00E-06	71	A*02.01	absent	A2
HLA-A*02:01	1	190	199	10	SRNSSRNSTP	SNSSRNSTP	SRNSSRNSTP	7.00E-06	71	A*02.01	absent	A2
HLA-A*02:01	1	172	181	10	YAEGSRGGSQ	YAEGSGGSQ	YAEGSRGGSQ	7.00E-06	71	A*02.01	absent	A2
HLA-A*02:01	1	66	75	10	FPRGQGVPIN	FPRGQGVPI	FPRGQGVPI	7.00E-06	71	A*02.01	absent	A2
HLA-A*02:01	1	45	54	10	LPNNTASWFT	LPNTASWFT	LPNNTASWFT	7.00E-06	71	A*02.01	absent	A2
HLA-A*02:01	1	9	18	10	QRNAPRITFG	QRNAPRITF	QRNAPRITF	7.00E-06	71	A*02.01	absent	A2
HLA-A*02:01	1	7	16	10	QNQRNAPRIT	QQRNAPRIT	QNQRNAPRIT	7.00E-06	71	A*02.01	absent	A2
HLA-A*02:01	1	365	373	9	PTEPKKDKK	PTEPKKDKK	PTEPKKDKK	7.00E-06	71	A*02.01	absent	A2
HLA-A*02:01	1	247	255	9	TKKSAAEAS	TKKSAAEAS	TKKSAAEAS	7.00E-06	71	A*02.01	absent	A2
HLA-A*02:01	1	194	202	9	SRNSTPGSS	SRNSTPGSS	SRNSTPGSS	7.00E-06	71	A*02.01	absent	A2
HLA-A*02:01	1	28	36	9	QNGERSGAR	QNGERSGAR	QNGERSGAR	7.00E-06	71	A*02.01	absent	A2
HLA-A*02:01	1	5	13	9	GPQNQRNAP	GPQNQRNAP	GPQNQRNAP	7.00E-06	71	A*02.01	absent	A2
HLA-A*02:01	1	367	376	10	EPKKDKKKKA	EPKDKKKKA	EPKKDKKKKA	6.00E-06	73	A*02.01	absent	A2
HLA-A*02:01	1	280	289	10	EQTQGNFGDQ	EQTQGNFGQ	EQTQGNFGDQ	6.00E-06	73	A*02.01	absent	A2
HLA-A*02:01	1	251	260	10	AAEASKKPRQ	AAASKKPRQ	AAEASKKPRQ	6.00E-06	73	A*02.01	absent	A2
HLA-A*02:01	1	195	204	10	RNSTPGSSRG	RSTPGSSRG	RNSTPGSSRG	6.00E-06	73	A*02.01	absent	A2
HLA-A*02:01	1	181	190	10	QASSRSSSRS	QASSSSSRS	QASSRSSSRS	6.00E-06	73	A*02.01	absent	A2
HLA-A*02:01	1	61	70	10	KEDLKFPRGQ	KEDLKFPRQ	KEDLKFPRGQ	6.00E-06	73	A*02.01	absent	A2
HLA-A*02:01	1	24	33	10	TGSNQNGERS	TSNQNGERS	TGSNQNGERS	6.00E-06	73	A*02.01	absent	A2
HLA-A*02:01	1	277	285	9	RGPEQTQGN	RGPEQTQGN	RGPEQTQGN	6.00E-06	73	A*02.01	absent	A2
HLA-A*02:01	1	273	281	9	AFGRRGPEQ	AFGRRGPEQ	AFGRRGPEQ	6.00E-06	73	A*02.01	absent	A2
HLA-A*02:01	1	224	232	9	LDRLNQLES	LDRLNQLES	LDRLNQLES	6.00E-06	73	A*02.01	absent	A2
HLA-A*02:01	1	145	153	9	HIGTRNPAN	HIGTRNPAN	HIGTRNPAN	6.00E-06	73	A*02.01	absent	A2
HLA-A*02:01	1	117	125	9	PEAGLPYGA	PEAGLPYGA	PEAGLPYGA	6.00E-06	73	A*02.01	absent	A2
HLA-A*02:01	1	116	124	9	GPEAGLPYG	GPEAGLPYG	GPEAGLPYG	6.00E-06	73	A*02.01	absent	A2
HLA-A*02:01	1	80	88	9	PDDQIGYYR	PDDQIGYYR	PDDQIGYYR	6.00E-06	73	A*02.01	absent	A2
HLA-A*02:01	1	20	28	9	PSDSTGSNQ	PSDSTGSNQ	PSDSTGSNQ	6.00E-06	73	A*02.01	absent	A2
HLA-A*02:01	1	395	404	10	LPAADLDDFS	LAADLDDFS	LPAADLDDFS	5.00E-06	75	A*02.01	absent	A2
HLA-A*02:01	1	377	386	10	DETQALPQRQ	DETQALPQQ	DETQALPQRQ	5.00E-06	75	A*02.01	absent	A2
HLA-A*02:01	1	372	381	10	KKKKADETQA	KKKKAETQA	KKKKADETQA	5.00E-06	75	A*02.01	absent	A2
HLA-A*02:01	1	294	303	10	QGTDYKHWPQ	QTDYKHWPQ	QGTDYKHWPQ	5.00E-06	75	A*02.01	absent	A2
HLA-A*02:01	1	258	267	10	PRQKRTATKA	PQKRTATKA	PRQKRTATKA	5.00E-06	75	A*02.01	absent	A2
HLA-A*02:01	1	199	208	10	PGSSRGTSPA	PSSRGTSPA	PGSSRGTSPA	5.00E-06	75	A*02.01	absent	A2
HLA-A*02:01	1	184	193	10	SRSSSRSRNS	SSSSRSRNS	SRSSSRSRNS	5.00E-06	75	A*02.01	absent	A2
HLA-A*02:01	1	174	183	10	EGSRGGSQAS	ESRGGSQAS	EGSRGGSQAS	5.00E-06	75	A*02.01	absent	A2
HLA-A*02:01	1	169	178	10	KGFYAEGSRG	KFYAEGSRG	KGFYAEGSRG	5.00E-06	75	A*02.01	absent	A2
HLA-A*02:01	1	161	170	10	LPQGTTLPKG	LQGTTLPKG	LPQGTTLPKG	5.00E-06	75	A*02.01	absent	A2
HLA-A*02:01	1	97	106	10	GDGKMKDLSP	GGKMKDLSP	GDGKMKDLSP	5.00E-06	75	A*02.01	absent	A2
HLA-A*02:01	1	67	76	10	PRGQGVPINT	PGQGVPINT	PRGQGVPINT	5.00E-06	75	A*02.01	absent	A2
HLA-A*02:01	1	42	51	10	PQGLPNNTAS	PQLPNNTAS	PQGLPNNTAS	5.00E-06	75	A*02.01	absent	A2
HLA-A*02:01	1	10	19	10	RNAPRITFGG	RAPRITFGG	RNAPRITFGG	5.00E-06	75	A*02.01	absent	A2
HLA-A*02:01	1	400	408	9	LDDFSKQLQ	LDDFSKQLQ	LDDFSKQLQ	5.00E-06	75	A*02.01	absent	A2
HLA-A*02:01	1	308	316	9	APSASAFFG	APSASAFFG	APSASAFFG	5.00E-06	75	A*02.01	absent	A2
HLA-A*02:01	1	235	243	9	SGKGQQQQG	SGKGQQQQG	SGKGQQQQG	5.00E-06	75	A*02.01	absent	A2
HLA-A*02:01	1	196	204	9	NSTPGSSRG	NSTPGSSRG	NSTPGSSRG	5.00E-06	75	A*02.01	absent	A2
HLA-A*02:01	1	162	170	9	PQGTTLPKG	PQGTTLPKG	PQGTTLPKG	5.00E-06	75	A*02.01	absent	A2
HLA-A*02:01	1	95	103	9	RGGDGKMKD	RGGDGKMKD	RGGDGKMKD	5.00E-06	75	A*02.01	absent	A2
HLA-A*02:01	1	89	97	9	RATRRIRGG	RATRRIRGG	RATRRIRGG	5.00E-06	75	A*02.01	absent	A2
HLA-A*02:01	1	75	83	9	NTNSSPDDQ	NTNSSPDDQ	NTNSSPDDQ	5.00E-06	75	A*02.01	absent	A2
HLA-A*02:01	1	365	374	10	PTEPKKDKKK	PTEPKDKKK	PTEPKKDKKK	4.00E-06	78	A*02.01	absent	A2
HLA-A*02:01	1	235	244	10	SGKGQQQQGQ	SGKGQQQQQ	SGKGQQQQGQ	4.00E-06	78	A*02.01	absent	A2
HLA-A*02:01	1	204	213	10	GTSPARMAGN	GTSPAMAGN	GTSPARMAGN	4.00E-06	78	A*02.01	absent	A2
HLA-A*02:01	1	177	186	10	RGGSQASSRS	RGSQASSRS	RGGSQASSRS	4.00E-06	78	A*02.01	absent	A2
HLA-A*02:01	1	167	176	10	LPKGFYAEGS	LPKGFYAGS	LPKGFYAEGS	4.00E-06	78	A*02.01	absent	A2
HLA-A*02:01	1	131	140	10	IWVATEGALN	IVATEGALN	IWVATEGALN	4.00E-06	78	A*02.01	absent	A2
HLA-A*02:01	1	54	63	10	TALTQHGKED	TLTQHGKED	TALTQHGKED	4.00E-06	78	A*02.01	absent	A2
HLA-A*02:01	1	16	25	10	TFGGPSDSTG	TFGGPSSTG	TFGGPSDSTG	4.00E-06	78	A*02.01	absent	A2
HLA-A*02:01	1	354	362	9	NKHIDAYKT	NKHIDAYKT	NKHIDAYKT	4.00E-06	78	A*02.01	absent	A2
HLA-A*02:01	1	333	341	9	YTGAIKLDD	YTGAIKLDD	YTGAIKLDD	4.00E-06	78	A*02.01	absent	A2
HLA-A*02:01	1	281	289	9	QTQGNFGDQ	QTQGNFGDQ	QTQGNFGDQ	4.00E-06	78	A*02.01	absent	A2
HLA-A*02:01	1	232	240	9	SKMSGKGQQ	SKMSGKGQQ	SKMSGKGQQ	4.00E-06	78	A*02.01	absent	A2
HLA-A*02:01	1	227	235	9	LNQLESKMS	LNQLESKMS	LNQLESKMS	4.00E-06	78	A*02.01	absent	A2
HLA-A*02:01	1	205	213	9	TSPARMAGN	TSPARMAGN	TSPARMAGN	4.00E-06	78	A*02.01	absent	A2
HLA-A*02:01	1	167	175	9	LPKGFYAEG	LPKGFYAEG	LPKGFYAEG	4.00E-06	78	A*02.01	absent	A2
HLA-A*02:01	1	136	144	9	EGALNTPKD	EGALNTPKD	EGALNTPKD	4.00E-06	78	A*02.01	absent	A2
HLA-A*02:01	1	88	96	9	RRATRRIRG	RRATRRIRG	RRATRRIRG	4.00E-06	78	A*02.01	absent	A2
HLA-A*02:01	1	77	85	9	NSSPDDQIG	NSSPDDQIG	NSSPDDQIG	4.00E-06	78	A*02.01	absent	A2
HLA-A*02:01	1	62	70	9	EDLKFPRGQ	EDLKFPRGQ	EDLKFPRGQ	4.00E-06	78	A*02.01	absent	A2
HLA-A*02:01	1	353	362	10	LNKHIDAYKT	LNKHIDAYT	LNKHIDAYKT	3.00E-06	82	A*02.01	absent	A2
HLA-A*02:01	1	309	318	10	PSASAFFGMS	PSASAFFMS	PSASAFFGMS	3.00E-06	82	A*02.01	absent	A2
HLA-A*02:01	1	269	278	10	NVTQAFGRRG	NVTQAFGRR	NVTQAFGRR	3.00E-06	82	A*02.01	absent	A2
HLA-A*02:01	1	234	243	10	MSGKGQQQQG	MSKGQQQQG	MSGKGQQQQG	3.00E-06	82	A*02.01	absent	A2
HLA-A*02:01	1	188	197	10	SRSRNSSRNS	SSRNSSRNS	SRSRNSSRNS	3.00E-06	82	A*02.01	absent	A2
HLA-A*02:01	1	187	196	10	SSRSRNSSRN	SSRSRNSSR	SSRSRNSSR	3.00E-06	82	A*02.01	absent	A2
HLA-A*02:01	1	183	192	10	SSRSSSRSRN	SSRSSSRSR	SSRSSSRSR	3.00E-06	82	A*02.01	absent	A2
HLA-A*02:01	1	151	160	10	PANNAAIVLQ	PANNAAIVL	PANNAAIVL	3.00E-06	82	A*02.01	absent	A2
HLA-A*02:01	1	141	150	10	TPKDHIGTRN	TPKDIGTRN	TPKDHIGTRN	3.00E-06	82	A*02.01	absent	A2
HLA-A*02:01	1	107	116	10	RWYFYYLGTG	RWYFYYLTG	RWYFYYLGTG	3.00E-06	82	A*02.01	absent	A2
HLA-A*02:01	1	105	114	10	SPRWYFYYLG	SRWYFYYLG	SPRWYFYYLG	3.00E-06	82	A*02.01	absent	A2
HLA-A*02:01	1	86	95	10	YYRRATRRIR	YYRRATRIR	YYRRATRRIR	3.00E-06	82	A*02.01	absent	A2
HLA-A*02:01	1	76	85	10	TNSSPDDQIG	TNSSPDDQI	TNSSPDDQI	3.00E-06	82	A*02.01	absent	A2
HLA-A*02:01	1	74	83	10	INTNSSPDDQ	ITNSSPDDQ	INTNSSPDDQ	3.00E-06	82	A*02.01	absent	A2
HLA-A*02:01	1	62	71	10	EDLKFPRGQG	ELKFPRGQG	EDLKFPRGQG	3.00E-06	82	A*02.01	absent	A2
HLA-A*02:01	1	38	47	10	KQRRPQGLPN	KQRPQGLPN	KQRRPQGLPN	3.00E-06	82	A*02.01	absent	A2
HLA-A*02:01	1	30	39	10	GERSGARSKQ	GERSGARSQ	GERSGARSKQ	3.00E-06	82	A*02.01	absent	A2
HLA-A*02:01	1	25	34	10	GSNQNGERSG	GSNQNGESG	GSNQNGERSG	3.00E-06	82	A*02.01	absent	A2
HLA-A*02:01	1	22	31	10	DSTGSNQNGE	DSTGSNQNE	DSTGSNQNGE	3.00E-06	82	A*02.01	absent	A2
HLA-A*02:01	1	2	11	10	SDNGPQNQRN	SDNGPQNQR	SDNGPQNQR	3.00E-06	82	A*02.01	absent	A2
HLA-A*02:01	1	404	412	9	SKQLQQSMS	SKQLQQSMS	SKQLQQSMS	3.00E-06	82	A*02.01	absent	A2
HLA-A*02:01	1	372	380	9	KKKKADETQ	KKKKADETQ	KKKKADETQ	3.00E-06	82	A*02.01	absent	A2
HLA-A*02:01	1	332	340	9	TYTGAIKLD	TYTGAIKLD	TYTGAIKLD	3.00E-06	82	A*02.01	absent	A2
HLA-A*02:01	1	267	275	9	AYNVTQAFG	AYNVTQAFG	AYNVTQAFG	3.00E-06	82	A*02.01	absent	A2
HLA-A*02:01	1	231	239	9	ESKMSGKGQ	ESKMSGKGQ	ESKMSGKGQ	3.00E-06	82	A*02.01	absent	A2
HLA-A*02:01	1	199	207	9	PGSSRGTSP	PGSSRGTSP	PGSSRGTSP	3.00E-06	82	A*02.01	absent	A2
HLA-A*02:01	1	139	147	9	LNTPKDHIG	LNTPKDHIG	LNTPKDHIG	3.00E-06	82	A*02.01	absent	A2
HLA-A*02:01	1	108	116	9	WYFYYLGTG	WYFYYLGTG	WYFYYLGTG	3.00E-06	82	A*02.01	absent	A2
HLA-A*02:01	1	81	89	9	DDQIGYYRR	DDQIGYYRR	DDQIGYYRR	3.00E-06	82	A*02.01	absent	A2
HLA-A*02:01	1	52	60	9	WFTALTQHG	WFTALTQHG	WFTALTQHG	3.00E-06	82	A*02.01	absent	A2
HLA-A*02:01	1	35	43	9	ARSKQRRPQ	ARSKQRRPQ	ARSKQRRPQ	3.00E-06	82	A*02.01	absent	A2
HLA-A*02:01	1	370	379	10	KDKKKKADET	KKKKKADET	KDKKKKADET	2.00E-06	87	A*02.01	absent	A2
HLA-A*02:01	1	364	373	10	PPTEPKKDKK	PTEPKKDKK	PPTEPKKDKK	2.00E-06	87	A*02.01	absent	A2
HLA-A*02:01	1	336	345	10	AIKLDDKDPN	AILDDKDPN	AIKLDDKDPN	2.00E-06	87	A*02.01	absent	A2
HLA-A*02:01	1	275	284	10	GRRGPEQTQG	GRGPEQTQG	GRRGPEQTQG	2.00E-06	87	A*02.01	absent	A2
HLA-A*02:01	1	236	245	10	GKGQQQQGQT	GGQQQQGQT	GKGQQQQGQT	2.00E-06	87	A*02.01	absent	A2
HLA-A*02:01	1	231	240	10	ESKMSGKGQQ	ESMSGKGQQ	ESKMSGKGQQ	2.00E-06	87	A*02.01	absent	A2
HLA-A*02:01	1	230	239	10	LESKMSGKGQ	LSKMSGKGQ	LESKMSGKGQ	2.00E-06	87	A*02.01	absent	A2
HLA-A*02:01	1	205	214	10	TSPARMAGNG	TSPARMAGG	TSPARMAGNG	2.00E-06	87	A*02.01	absent	A2
HLA-A*02:01	1	168	177	10	PKGFYAEGSR	KGFYAEGSR	KGFYAEGSR	2.00E-06	87	A*02.01	absent	A2
HLA-A*02:01	1	136	145	10	EGALNTPKDH	EGALNTPKH	EGALNTPKDH	2.00E-06	87	A*02.01	absent	A2
HLA-A*02:01	1	128	137	10	DGIIWVATEG	DIIWVATEG	DGIIWVATEG	2.00E-06	87	A*02.01	absent	A2
HLA-A*02:01	1	122	131	10	PYGANKDGII	YGANKDGII	YGANKDGII	2.00E-06	87	A*02.01	absent	A2
HLA-A*02:01	1	72	81	10	VPINTNSSPD	VINTNSSPD	VPINTNSSPD	2.00E-06	87	A*02.01	absent	A2
HLA-A*02:01	1	46	55	10	PNNTASWFTA	PNNTASWTA	PNNTASWFTA	2.00E-06	87	A*02.01	absent	A2
HLA-A*02:01	1	21	30	10	SDSTGSNQNG	SSTGSNQNG	SDSTGSNQNG	2.00E-06	87	A*02.01	absent	A2
HLA-A*02:01	1	12	21	10	APRITFGGPS	APITFGGPS	APRITFGGPS	2.00E-06	87	A*02.01	absent	A2
HLA-A*02:01	1	396	404	9	PAADLDDFS	PAADLDDFS	PAADLDDFS	2.00E-06	87	A*02.01	absent	A2
HLA-A*02:01	1	382	390	9	LPQRQKKQQ	LPQRQKKQQ	LPQRQKKQQ	2.00E-06	87	A*02.01	absent	A2
HLA-A*02:01	1	376	384	9	ADETQALPQ	ADETQALPQ	ADETQALPQ	2.00E-06	87	A*02.01	absent	A2
HLA-A*02:01	1	371	379	9	DKKKKADET	DKKKKADET	DKKKKADET	2.00E-06	87	A*02.01	absent	A2
HLA-A*02:01	1	363	371	9	FPPTEPKKD	FPPTEPKKD	FPPTEPKKD	2.00E-06	87	A*02.01	absent	A2
HLA-A*02:01	1	341	349	9	DKDPNFKDQ	DKDPNFKDQ	DKDPNFKDQ	2.00E-06	87	A*02.01	absent	A2
HLA-A*02:01	1	335	343	9	GAIKLDDKD	GAIKLDDKD	GAIKLDDKD	2.00E-06	87	A*02.01	absent	A2
HLA-A*02:01	1	198	206	9	TPGSSRGTS	TPGSSRGTS	TPGSSRGTS	2.00E-06	87	A*02.01	absent	A2
HLA-A*02:01	1	192	200	9	NSSRNSTPG	NSSRNSTPG	NSSRNSTPG	2.00E-06	87	A*02.01	absent	A2
HLA-A*02:01	1	173	181	9	AEGSRGGSQ	AEGSRGGSQ	AEGSRGGSQ	2.00E-06	87	A*02.01	absent	A2
HLA-A*02:01	1	122	130	9	PYGANKDGI	PYGANKDGI	PYGANKDGI	2.00E-06	87	A*02.01	absent	A2
HLA-A*02:01	1	121	129	9	LPYGANKDG	LPYGANKDG	LPYGANKDG	2.00E-06	87	A*02.01	absent	A2
HLA-A*02:01	1	106	114	9	PRWYFYYLG	PRWYFYYLG	PRWYFYYLG	2.00E-06	87	A*02.01	absent	A2
HLA-A*02:01	1	46	54	9	PNNTASWFT	PNNTASWFT	PNNTASWFT	2.00E-06	87	A*02.01	absent	A2
HLA-A*02:01	1	39	47	9	QRRPQGLPN	QRRPQGLPN	QRRPQGLPN	2.00E-06	87	A*02.01	absent	A2
HLA-A*02:01	1	31	39	9	ERSGARSKQ	ERSGARSKQ	ERSGARSKQ	2.00E-06	87	A*02.01	absent	A2
HLA-A*02:01	1	29	37	9	NGERSGARS	NGERSGARS	NGERSGARS	2.00E-06	87	A*02.01	absent	A2
HLA-A*02:01	1	22	30	9	DSTGSNQNG	DSTGSNQNG	DSTGSNQNG	2.00E-06	87	A*02.01	absent	A2
HLA-A*02:01	1	21	29	9	SDSTGSNQN	SDSTGSNQN	SDSTGSNQN	2.00E-06	87	A*02.01	absent	A2
HLA-A*02:01	1	340	349	10	DDKDPNFKDQ	DDKDPNFKQ	DDKDPNFKDQ	1.00E-06	95	A*02.01	absent	A2
HLA-A*02:01	1	339	348	10	LDDKDPNFKD	LDDDPNFKD	LDDKDPNFKD	1.00E-06	95	A*02.01	absent	A2
HLA-A*02:01	1	334	343	10	TGAIKLDDKD	TAIKLDDKD	TGAIKLDDKD	1.00E-06	95	A*02.01	absent	A2
HLA-A*02:01	1	326	335	10	PSGTWLTYTG	PSGTWLTTG	PSGTWLTYTG	1.00E-06	95	A*02.01	absent	A2
HLA-A*02:01	1	288	297	10	DQELIRQGTD	DQELIRQTD	DQELIRQGTD	1.00E-06	95	A*02.01	absent	A2
HLA-A*02:01	1	278	287	10	GPEQTQGNFG	GPEQTQGNF	GPEQTQGNF	1.00E-06	95	A*02.01	absent	A2
HLA-A*02:01	1	276	285	10	RRGPEQTQGN	RGPEQTQGN	RRGPEQTQGN	1.00E-06	95	A*02.01	absent	A2
HLA-A*02:01	1	206	215	10	SPARMAGNGG	SARMAGNGG	SPARMAGNGG	1.00E-06	95	A*02.01	absent	A2
HLA-A*02:01	1	191	200	10	RNSSRNSTPG	RSSRNSTPG	RNSSRNSTPG	1.00E-06	95	A*02.01	absent	A2
HLA-A*02:01	1	145	154	10	HIGTRNPANN	HIGTNPANN	HIGTRNPANN	1.00E-06	95	A*02.01	absent	A2
HLA-A*02:01	1	144	153	10	DHIGTRNPAN	DHIGRNPAN	DHIGTRNPAN	1.00E-06	95	A*02.01	absent	A2
HLA-A*02:01	1	135	144	10	TEGALNTPKD	TGALNTPKD	TEGALNTPKD	1.00E-06	95	A*02.01	absent	A2
HLA-A*02:01	1	106	115	10	PRWYFYYLGT	PRWYFYYLT	PRWYFYYLGT	1.00E-06	95	A*02.01	absent	A2
HLA-A*02:01	1	94	103	10	IRGGDGKMKD	IGGDGKMKD	IRGGDGKMKD	1.00E-06	95	A*02.01	absent	A2
HLA-A*02:01	1	88	97	10	RRATRRIRGG	RRATRIRGG	RRATRRIRGG	1.00E-06	95	A*02.01	absent	A2
HLA-A*02:01	1	80	89	10	PDDQIGYYRR	PDDQIGYYR	PDDQIGYYRR	1.00E-06	95	A*02.01	absent	A2
HLA-A*02:01	1	60	69	10	GKEDLKFPRG	GEDLKFPRG	GKEDLKFPRG	1.00E-06	95	A*02.01	absent	A2
HLA-A*02:01	1	39	48	10	QRRPQGLPNN	QRPQGLPNN	QRRPQGLPNN	1.00E-06	95	A*02.01	absent	A2
HLA-A*02:01	1	35	44	10	ARSKQRRPQG	ARSKQRPQG	ARSKQRRPQG	1.00E-06	95	A*02.01	absent	A2
HLA-A*02:01	1	34	43	10	GARSKQRRPQ	GARSKQRRQ	GARSKQRRPQ	1.00E-06	95	A*02.01	absent	A2
HLA-A*02:01	1	28	37	10	QNGERSGARS	QNGESGARS	QNGERSGARS	1.00E-06	95	A*02.01	absent	A2
HLA-A*02:01	1	20	29	10	PSDSTGSNQN	PSDSGSNQN	PSDSTGSNQN	1.00E-06	95	A*02.01	absent	A2
HLA-A*02:01	1	18	27	10	GGPSDSTGSN	GGPDSTGSN	GGPSDSTGSN	1.00E-06	95	A*02.01	absent	A2
HLA-A*02:01	1	13	22	10	PRITFGGPSD	RITFGGPSD	RITFGGPSD	1.00E-06	95	A*02.01	absent	A2
HLA-A*02:01	1	370	378	9	KDKKKKADE	KDKKKKADE	KDKKKKADE	1.00E-06	95	A*02.01	absent	A2
HLA-A*02:01	1	368	376	9	PKKDKKKKA	PKKDKKKKA	PKKDKKKKA	1.00E-06	95	A*02.01	absent	A2
HLA-A*02:01	1	364	372	9	PPTEPKKDK	PPTEPKKDK	PPTEPKKDK	1.00E-06	95	A*02.01	absent	A2
HLA-A*02:01	1	340	348	9	DDKDPNFKD	DDKDPNFKD	DDKDPNFKD	1.00E-06	95	A*02.01	absent	A2
HLA-A*02:01	1	261	269	9	KRTATKAYN	KRTATKAYN	KRTATKAYN	1.00E-06	95	A*02.01	absent	A2
HLA-A*02:01	1	236	244	9	GKGQQQQGQ	GKGQQQQGQ	GKGQQQQGQ	1.00E-06	95	A*02.01	absent	A2
HLA-A*02:01	1	208	216	9	ARMAGNGGD	ARMAGNGGD	ARMAGNGGD	1.00E-06	95	A*02.01	absent	A2
HLA-A*02:01	1	206	214	9	SPARMAGNG	SPARMAGNG	SPARMAGNG	1.00E-06	95	A*02.01	absent	A2
HLA-A*02:01	1	184	192	9	SRSSSRSRN	SRSSSRSRN	SRSSSRSRN	1.00E-06	95	A*02.01	absent	A2
HLA-A*02:01	1	146	154	9	IGTRNPANN	IGTRNPANN	IGTRNPANN	1.00E-06	95	A*02.01	absent	A2
HLA-A*02:01	1	118	126	9	EAGLPYGAN	EAGLPYGAN	EAGLPYGAN	1.00E-06	95	A*02.01	absent	A2
HLA-A*02:01	1	97	105	9	GDGKMKDLS	GDGKMKDLS	GDGKMKDLS	1.00E-06	95	A*02.01	absent	A2
HLA-A*02:01	1	90	98	9	ATRRIRGGD	ATRRIRGGD	ATRRIRGGD	1.00E-06	95	A*02.01	absent	A2
HLA-A*02:01	1	73	81	9	PINTNSSPD	PINTNSSPD	PINTNSSPD	1.00E-06	95	A*02.01	absent	A2
HLA-A*02:01	1	26	34	9	SNQNGERSG	SNQNGERSG	SNQNGERSG	1.00E-06	95	A*02.01	absent	A2
HLA-A*02:01	1	19	27	9	GPSDSTGSN	GPSDSTGSN	GPSDSTGSN	1.00E-06	95	A*02.01	absent	A2
HLA-A*02:01	1	371	380	10	DKKKKADETQ	DKKKKAETQ	DKKKKADETQ	0	100	A*02.01	absent	A2
HLA-A*02:01	1	369	378	10	KKDKKKKADE	KKDKKKKAE	KKDKKKKADE	0	100	A*02.01	absent	A2
HLA-A*02:01	1	368	377	10	PKKDKKKKAD	PKDKKKKAD	PKKDKKKKAD	0	100	A*02.01	absent	A2
HLA-A*02:01	1	332	341	10	TYTGAIKLDD	TYTGAIKLD	TYTGAIKLDD	0	100	A*02.01	absent	A2
HLA-A*02:01	1	279	288	10	PEQTQGNFGD	PQTQGNFGD	PEQTQGNFGD	0	100	A*02.01	absent	A2
HLA-A*02:01	1	260	269	10	QKRTATKAYN	QKRTATKAY	QKRTATKAY	0	100	A*02.01	absent	A2
HLA-A*02:01	1	207	216	10	PARMAGNGGD	PARMAGNGD	PARMAGNGGD	0	100	A*02.01	absent	A2
HLA-A*02:01	1	142	151	10	PKDHIGTRNP	PKDHIGTRP	PKDHIGTRNP	0	100	A*02.01	absent	A2
HLA-A*02:01	1	117	126	10	PEAGLPYGAN	PEAGLPYGA	PEAGLPYGA	0	100	A*02.01	absent	A2
HLA-A*02:01	1	90	99	10	ATRRIRGGDG	ATRRIGGDG	ATRRIRGGDG	0	100	A*02.01	absent	A2
HLA-A*02:01	1	89	98	10	RATRRIRGGD	RATRRIGGD	RATRRIRGGD	0	100	A*02.01	absent	A2
HLA-A*02:01	1	87	96	10	YRRATRRIRG	YRATRRIRG	YRRATRRIRG	0	100	A*02.01	absent	A2
HLA-A*02:01	1	73	82	10	PINTNSSPDD	PINTSSPDD	PINTNSSPDD	0	100	A*02.01	absent	A2
HLA-A*02:01	1	369	377	9	KKDKKKKAD	KKDKKKKAD	KKDKKKKAD	0	100	A*02.01	absent	A2
HLA-A*02:01	1	337	345	9	IKLDDKDPN	IKLDDKDPN	IKLDDKDPN	0	100	A*02.01	absent	A2
HLA-A*02:01	1	289	297	9	QELIRQGTD	QELIRQGTD	QELIRQGTD	0	100	A*02.01	absent	A2
HLA-A*02:01	1	279	287	9	PEQTQGNFG	PEQTQGNFG	PEQTQGNFG	0	100	A*02.01	absent	A2
HLA-A*02:01	1	230	238	9	LESKMSGKG	LESKMSGKG	LESKMSGKG	0	100	A*02.01	absent	A2
HLA-A*02:01	1	207	215	9	PARMAGNGG	PARMAGNGG	PARMAGNGG	0	100	A*02.01	absent	A2
HLA-A*02:01	1	188	196	9	SRSRNSSRN	SRSRNSSRN	SRSRNSSRN	0	100	A*02.01	absent	A2
HLA-A*02:01	1	168	176	9	PKGFYAEGS	PKGFYAEGS	PKGFYAEGS	0	100	A*02.01	absent	A2
HLA-A*02:01	1	142	150	9	PKDHIGTRN	PKDHIGTRN	PKDHIGTRN	0	100	A*02.01	absent	A2
HLA-A*02:01	1	91	99	9	TRRIRGGDG	TRRIRGGDG	TRRIRGGDG	0	100	A*02.01	absent	A2
HLA-A*02:01	1	74	82	9	INTNSSPDD	INTNSSPDD	INTNSSPDD	0	100	A*02.01	absent	A2
HLA-A*02:01	1	67	75	9	PRGQGVPIN	PRGQGVPIN	PRGQGVPIN	0	100	A*02.01	absent	A2
HLA-A*02:01	1	13	21	9	PRITFGGPS	PRITFGGPS	PRITFGGPS	0	100	A*02.01	absent	A2
HLA-A*02:01	1	3	11	9	DNGPQNQRN	DNGPQNQRN	DNGPQNQRN	0	100	A*02.01	absent	A2
HLA-A*02:03	1	155	163	9	AAIVLQLPQ	AAIVLQLPQ	AAIVLQLPQ	2.50E-05	55	A*02.03	LQLPQ	A2
HLA-A*02:03	1	154	163	10	NAAIVLQLPQ	NAAIVLQLQ	NAAIVLQLPQ	7.00E-06	74	A*02.03	LQLPQ	A2
HLA-A*02:03	1	158	167	10	VLQLPQGTTL	VLQPQGTTL	VLQLPQGTTL	0.195886	0.82	A*02.03	LQLPQG	A2
HLA-A*02:03	1	159	167	9	LQLPQGTTL	LQLPQGTTL	LQLPQGTTL	0.130551	1.2	A*02.03	LQLPQG	A2
HLA-A*02:03	1	158	166	9	VLQLPQGTT	VLQLPQGTT	VLQLPQGTT	0.017087	4.3	A*02.03	LQLPQG	A2
HLA-A*02:03	1	159	168	10	LQLPQGTTLP	LLPQGTTLP	LQLPQGTTLP	0.003743	9	A*02.03	LQLPQG	A2
HLA-A*02:03	1	157	165	9	IVLQLPQGT	IVLQLPQGT	IVLQLPQGT	0.003567	9.2	A*02.03	LQLPQG	A2
HLA-A*02:03	1	157	166	10	IVLQLPQGTT	ILQLPQGTT	IVLQLPQGTT	0.003053	9.8	A*02.03	LQLPQG	A2
HLA-A*02:03	1	156	165	10	AIVLQLPQGT	AIVLQLPQT	AIVLQLPQGT	0.002575	11	A*02.03	LQLPQG	A2
HLA-A*02:03	1	156	164	9	AIVLQLPQG	AIVLQLPQG	AIVLQLPQG	0.000882	17	A*02.03	LQLPQG	A2
HLA-A*02:03	1	155	164	10	AAIVLQLPQG	AIVLQLPQG	AAIVLQLPQG	5.60E-05	44	A*02.03	LQLPQG	A2
HLA-A*02:03	1	160	168	9	QLPQGTTLP	QLPQGTTLP	QLPQGTTLP	0.013935	4.8	A*02.03	QLPQG	A2
HLA-A*02:03	1	160	169	10	QLPQGTTLPK	QLPQGTTPK	QLPQGTTLPK	0.000669	19	A*02.03	QLPQG	A2
HLA-A*02:03	1	222	230	9	LLLDRLNQL	LLLDRLNQL	LLLDRLNQL	0.912987	0.03	A*02.03	absent	A2
HLA-A*02:03	1	316	324	9	GMSRIGMEV	GMSRIGMEV	GMSRIGMEV	0.627404	0.13	A*02.03	absent	A2
HLA-A*02:03	1	305	313	9	AQFAPSASA	AQFAPSASA	AQFAPSASA	0.366213	0.39	A*02.03	absent	A2
HLA-A*02:03	1	221	230	10	LLLLDRLNQL	LLLDRLNQL	LLLLDRLNQL	0.310803	0.48	A*02.03	absent	A2
HLA-A*02:03	1	406	414	9	QLQQSMSSA	QLQQSMSSA	QLQQSMSSA	0.308447	0.49	A*02.03	absent	A2
HLA-A*02:03	1	138	146	9	ALNTPKDHI	ALNTPKDHI	ALNTPKDHI	0.222533	0.72	A*02.03	absent	A2
HLA-A*02:03	1	226	234	9	RLNQLESKM	RLNQLESKM	RLNQLESKM	0.193302	0.84	A*02.03	absent	A2
HLA-A*02:03	1	315	324	10	FGMSRIGMEV	FMSRIGMEV	FGMSRIGMEV	0.177444	0.9	A*02.03	absent	A2
HLA-A*02:03	1	112	121	10	YLGTGPEAGL	YLGTGPAGL	YLGTGPEAGL	0.167603	0.95	A*02.03	absent	A2
HLA-A*02:03	1	398	407	10	ADLDDFSKQL	ALDDFSKQL	ADLDDFSKQL	0.140407	1.1	A*02.03	absent	A2
HLA-A*02:03	1	330	339	10	WLTYTGAIKL	WLYTGAIKL	WLTYTGAIKL	0.132615	1.2	A*02.03	absent	A2
HLA-A*02:03	1	262	270	9	RTATKAYNV	RTATKAYNV	RTATKAYNV	0.131104	1.2	A*02.03	absent	A2
HLA-A*02:03	1	338	346	9	KLDDKDPNF	KLDDKDPNF	KLDDKDPNF	0.125333	1.3	A*02.03	absent	A2
HLA-A*02:03	1	238	246	9	GQQQQGQTV	GQQQQGQTV	GQQQQGQTV	0.109243	1.4	A*02.03	absent	A2
HLA-A*02:03	1	405	414	10	KQLQQSMSSA	KLQQSMSSA	KQLQQSMSSA	0.09669	1.5	A*02.03	absent	A2
HLA-A*02:03	1	303	311	9	QIAQFAPSA	QIAQFAPSA	QIAQFAPSA	0.093661	1.5	A*02.03	absent	A2
HLA-A*02:03	1	351	359	9	ILLNKHIDA	ILLNKHIDA	ILLNKHIDA	0.093091	1.5	A*02.03	absent	A2
HLA-A*02:03	1	399	407	9	DLDDFSKQL	DLDDFSKQL	DLDDFSKQL	0.076611	1.8	A*02.03	absent	A2
HLA-A*02:03	1	48	56	9	NTASWFTAL	NTASWFTAL	NTASWFTAL	0.075894	1.8	A*02.03	absent	A2
HLA-A*02:03	1	331	339	9	LTYTGAIKL	LTYTGAIKL	LTYTGAIKL	0.065688	2	A*02.03	absent	A2
HLA-A*02:03	1	312	320	9	SAFFGMSRI	SAFFGMSRI	SAFFGMSRI	0.061126	2	A*02.03	absent	A2
HLA-A*02:03	1	410	419	10	SMSSADSTQA	SMSSASTQA	SMSSADSTQA	0.052043	2.3	A*02.03	absent	A2
HLA-A*02:03	1	165	173	9	TTLPKGFYA	TTLPKGFYA	TTLPKGFYA	0.045416	2.5	A*02.03	absent	A2
HLA-A*02:03	1	385	394	10	RQKKQQTVTL	RQKQQTVTL	RQKKQQTVTL	0.042446	2.6	A*02.03	absent	A2
HLA-A*02:03	1	218	227	10	ALALLLLDRL	ALALLLLRL	ALALLLLDRL	0.041638	2.6	A*02.03	absent	A2
HLA-A*02:03	1	63	72	10	DLKFPRGQGV	DLFPRGQGV	DLKFPRGQGV	0.039705	2.7	A*02.03	absent	A2
HLA-A*02:03	1	222	231	10	LLLDRLNQLE	LLLDRLNQL	LLLDRLNQL	0.039034	2.7	A*02.03	absent	A2
HLA-A*02:03	1	55	64	10	ALTQHGKEDL	ALTQHGKEL	ALTQHGKEDL	0.032196	3.1	A*02.03	absent	A2
HLA-A*02:03	1	246	254	9	VTKKSAAEA	VTKKSAAEA	VTKKSAAEA	0.028649	3.3	A*02.03	absent	A2
HLA-A*02:03	1	304	313	10	IAQFAPSASA	IQFAPSASA	IAQFAPSASA	0.0265	3.4	A*02.03	absent	A2
HLA-A*02:03	1	124	133	10	GANKDGIIWV	GAKDGIIWV	GANKDGIIWV	0.026474	3.4	A*02.03	absent	A2
HLA-A*02:03	1	264	273	10	ATKAYNVTQA	ATKAYVTQA	ATKAYNVTQA	0.025001	3.5	A*02.03	absent	A2
HLA-A*02:03	1	390	398	9	QTVTLLPAA	QTVTLLPAA	QTVTLLPAA	0.024805	3.5	A*02.03	absent	A2
HLA-A*02:03	1	100	108	9	KMKDLSPRW	KMKDLSPRW	KMKDLSPRW	0.023803	3.6	A*02.03	absent	A2
HLA-A*02:03	1	125	133	9	ANKDGIIWV	ANKDGIIWV	ANKDGIIWV	0.023278	3.6	A*02.03	absent	A2
HLA-A*02:03	1	259	267	9	RQKRTATKA	RQKRTATKA	RQKRTATKA	0.021326	3.8	A*02.03	absent	A2
HLA-A*02:03	1	209	218	10	RMAGNGGDAA	RMAGGGDAA	RMAGNGGDAA	0.019928	3.9	A*02.03	absent	A2
HLA-A*02:03	1	352	360	9	LLNKHIDAY	LLNKHIDAY	LLNKHIDAY	0.019309	4	A*02.03	absent	A2
HLA-A*02:03	1	345	353	9	NFKDQVILL	NFKDQVILL	NFKDQVILL	0.016284	4.4	A*02.03	absent	A2
HLA-A*02:03	1	237	246	10	KGQQQQGQTV	KQQQQGQTV	KGQQQQGQTV	0.015038	4.6	A*02.03	absent	A2
HLA-A*02:03	1	403	411	9	FSKQLQQSM	FSKQLQQSM	FSKQLQQSM	0.014806	4.7	A*02.03	absent	A2
HLA-A*02:03	1	374	382	9	KKADETQAL	KKADETQAL	KKADETQAL	0.013761	4.8	A*02.03	absent	A2
HLA-A*02:03	1	44	52	9	GLPNNTASW	GLPNNTASW	GLPNNTASW	0.013509	4.9	A*02.03	absent	A2
HLA-A*02:03	1	305	314	10	AQFAPSASAF	AQFAPSASF	AQFAPSASAF	0.013493	4.9	A*02.03	absent	A2
HLA-A*02:03	1	82	90	9	DQIGYYRRA	DQIGYYRRA	DQIGYYRRA	0.012352	5.1	A*02.03	absent	A2
HLA-A*02:03	1	349	357	9	QVILLNKHI	QVILLNKHI	QVILLNKHI	0.012141	5.2	A*02.03	absent	A2
HLA-A*02:03	1	137	146	10	GALNTPKDHI	GLNTPKDHI	GALNTPKDHI	0.011813	5.2	A*02.03	absent	A2
HLA-A*02:03	1	209	217	9	RMAGNGGDA	RMAGNGGDA	RMAGNGGDA	0.01141	5.3	A*02.03	absent	A2
HLA-A*02:03	1	147	155	9	GTRNPANNA	GTRNPANNA	GTRNPANNA	0.011278	5.4	A*02.03	absent	A2
HLA-A*02:03	1	93	101	9	RIRGGDGKM	RIRGGDGKM	RIRGGDGKM	0.009817	5.7	A*02.03	absent	A2
HLA-A*02:03	1	129	138	10	GIIWVATEGA	GIIWVATEA	GIIWVATEGA	0.009316	5.9	A*02.03	absent	A2
HLA-A*02:03	1	15	24	10	ITFGGPSDST	ITFGGPSST	ITFGGPSDST	0.007554	6.5	A*02.03	absent	A2
HLA-A*02:03	1	266	274	9	KAYNVTQAF	KAYNVTQAF	KAYNVTQAF	0.007412	6.6	A*02.03	absent	A2
HLA-A*02:03	1	164	173	10	GTTLPKGFYA	GTLPKGFYA	GTTLPKGFYA	0.007313	6.6	A*02.03	absent	A2
HLA-A*02:03	1	328	336	9	GTWLTYTGA	GTWLTYTGA	GTWLTYTGA	0.007001	6.8	A*02.03	absent	A2
HLA-A*02:03	1	337	346	10	IKLDDKDPNF	ILDDKDPNF	IKLDDKDPNF	0.006924	6.8	A*02.03	absent	A2
HLA-A*02:03	1	245	254	10	TVTKKSAAEA	TVKKSAAEA	TVTKKSAAEA	0.006912	6.8	A*02.03	absent	A2
HLA-A*02:03	1	64	72	9	LKFPRGQGV	LKFPRGQGV	LKFPRGQGV	0.006768	6.9	A*02.03	absent	A2
HLA-A*02:03	1	311	320	10	ASAFFGMSRI	AAFFGMSRI	ASAFFGMSRI	0.006734	6.9	A*02.03	absent	A2
HLA-A*02:03	1	111	119	9	YYLGTGPEA	YYLGTGPEA	YYLGTGPEA	0.006561	7	A*02.03	absent	A2
HLA-A*02:03	1	153	161	9	NNAAIVLQL	NNAAIVLQL	NNAAIVLQL	0.00631	7.1	A*02.03	absent	A2
HLA-A*02:03	1	316	325	10	GMSRIGMEVT	GMSRIGMEV	GMSRIGMEV	0.006057	7.2	A*02.03	absent	A2
HLA-A*02:03	1	130	138	9	IIWVATEGA	IIWVATEGA	IIWVATEGA	0.00556	7.5	A*02.03	absent	A2
HLA-A*02:03	1	361	369	9	KTFPPTEPK	KTFPPTEPK	KTFPPTEPK	0.005429	7.6	A*02.03	absent	A2
HLA-A*02:03	1	389	397	9	QQTVTLLPA	QQTVTLLPA	QQTVTLLPA	0.005409	7.6	A*02.03	absent	A2
HLA-A*02:03	1	261	270	10	KRTATKAYNV	KTATKAYNV	KRTATKAYNV	0.004781	8	A*02.03	absent	A2
HLA-A*02:03	1	385	393	9	RQKKQQTVT	RQKKQQTVT	RQKKQQTVT	0.004652	8.1	A*02.03	absent	A2
HLA-A*02:03	1	307	315	9	FAPSASAFF	FAPSASAFF	FAPSASAFF	0.004502	8.3	A*02.03	absent	A2
HLA-A*02:03	1	323	331	9	EVTPSGTWL	EVTPSGTWL	EVTPSGTWL	0.004188	8.5	A*02.03	absent	A2
HLA-A*02:03	1	244	252	9	QTVTKKSAA	QTVTKKSAA	QTVTKKSAA	0.004129	8.6	A*02.03	absent	A2
HLA-A*02:03	1	386	394	9	QKKQQTVTL	QKKQQTVTL	QKKQQTVTL	0.004059	8.7	A*02.03	absent	A2
HLA-A*02:03	1	44	53	10	GLPNNTASWF	GLPNNTASF	GLPNNTASWF	0.003795	8.9	A*02.03	absent	A2
HLA-A*02:03	1	295	304	10	GTDYKHWPQI	GTYKHWPQI	GTDYKHWPQI	0.003652	9.1	A*02.03	absent	A2
HLA-A*02:03	1	322	331	10	MEVTPSGTWL	MVTPSGTWL	MEVTPSGTWL	0.003478	9.3	A*02.03	absent	A2
HLA-A*02:03	1	147	156	10	GTRNPANNAA	GTRNPANAA	GTRNPANNAA	0.003346	9.4	A*02.03	absent	A2
HLA-A*02:03	1	389	398	10	QQTVTLLPAA	QQVTLLPAA	QQTVTLLPAA	0.003152	9.7	A*02.03	absent	A2
HLA-A*02:03	1	324	332	9	VTPSGTWLT	VTPSGTWLT	VTPSGTWLT	0.002917	10	A*02.03	absent	A2
HLA-A*02:03	1	27	35	9	NQNGERSGA	NQNGERSGA	NQNGERSGA	0.002877	11	A*02.03	absent	A2
HLA-A*02:03	1	388	397	10	KQQTVTLLPA	KQQTVTLLA	KQQTVTLLPA	0.002859	11	A*02.03	absent	A2
HLA-A*02:03	1	47	56	10	NNTASWFTAL	NTASWFTAL	NNTASWFTAL	0.002835	11	A*02.03	absent	A2
HLA-A*02:03	1	350	359	10	VILLNKHIDA	VLLNKHIDA	VILLNKHIDA	0.00282	11	A*02.03	absent	A2
HLA-A*02:03	1	411	419	9	MSSADSTQA	MSSADSTQA	MSSADSTQA	0.002635	11	A*02.03	absent	A2
HLA-A*02:03	1	110	119	10	FYYLGTGPEA	FYYGTGPEA	FYYLGTGPEA	0.002524	11	A*02.03	absent	A2
HLA-A*02:03	1	100	109	10	KMKDLSPRWY	KMKDLSPRY	KMKDLSPRWY	0.002461	11	A*02.03	absent	A2
HLA-A*02:03	1	180	188	9	SQASSRSSS	SQASSRSSS	SQASSRSSS	0.002438	11	A*02.03	absent	A2
HLA-A*02:03	1	296	304	9	TDYKHWPQI	TDYKHWPQI	TDYKHWPQI	0.002426	11	A*02.03	absent	A2
HLA-A*02:03	1	282	291	10	TQGNFGDQEL	TQNFGDQEL	TQGNFGDQEL	0.002363	11	A*02.03	absent	A2
HLA-A*02:03	1	387	395	9	KKQQTVTLL	KKQQTVTLL	KKQQTVTLL	0.002361	11	A*02.03	absent	A2
HLA-A*02:03	1	130	139	10	IIWVATEGAL	IIVATEGAL	IIWVATEGAL	0.002332	12	A*02.03	absent	A2
HLA-A*02:03	1	306	314	9	QFAPSASAF	QFAPSASAF	QFAPSASAF	0.002294	12	A*02.03	absent	A2
HLA-A*02:03	1	299	307	9	KHWPQIAQF	KHWPQIAQF	KHWPQIAQF	0.002263	12	A*02.03	absent	A2
HLA-A*02:03	1	405	413	9	KQLQQSMSS	KQLQQSMSS	KQLQQSMSS	0.00225	12	A*02.03	absent	A2
HLA-A*02:03	1	388	396	9	KQQTVTLLP	KQQTVTLLP	KQQTVTLLP	0.002082	12	A*02.03	absent	A2
HLA-A*02:03	1	166	174	9	TLPKGFYAE	TLPKGFYAE	TLPKGFYAE	0.002014	12	A*02.03	absent	A2
HLA-A*02:03	1	243	251	9	GQTVTKKSA	GQTVTKKSA	GQTVTKKSA	0.00197	12	A*02.03	absent	A2
HLA-A*02:03	1	391	400	10	TVTLLPAADL	TVTLLPAAL	TVTLLPAADL	0.001925	12	A*02.03	absent	A2
HLA-A*02:03	1	243	252	10	GQTVTKKSAA	GQVTKKSAA	GQTVTKKSAA	0.001918	12	A*02.03	absent	A2
HLA-A*02:03	1	384	392	9	QRQKKQQTV	QRQKKQQTV	QRQKKQQTV	0.001825	13	A*02.03	absent	A2
HLA-A*02:03	1	26	35	10	SNQNGERSGA	SQNGERSGA	SNQNGERSGA	0.001817	13	A*02.03	absent	A2
HLA-A*02:03	1	200	208	9	GSSRGTSPA	GSSRGTSPA	GSSRGTSPA	0.001781	13	A*02.03	absent	A2
HLA-A*02:03	1	125	134	10	ANKDGIIWVA	ANKDGIIVA	ANKDGIIWVA	0.001756	13	A*02.03	absent	A2
HLA-A*02:03	1	233	241	9	KMSGKGQQQ	KMSGKGQQQ	KMSGKGQQQ	0.001686	13	A*02.03	absent	A2
HLA-A*02:03	1	361	370	10	KTFPPTEPKK	KTFPPTPKK	KTFPPTEPKK	0.00168	13	A*02.03	absent	A2
HLA-A*02:03	1	112	120	9	YLGTGPEAG	YLGTGPEAG	YLGTGPEAG	0.001679	13	A*02.03	absent	A2
HLA-A*02:03	1	265	273	9	TKAYNVTQA	TKAYNVTQA	TKAYNVTQA	0.001676	13	A*02.03	absent	A2
HLA-A*02:03	1	211	219	9	AGNGGDAAL	AGNGGDAAL	AGNGGDAAL	0.001627	13	A*02.03	absent	A2
HLA-A*02:03	1	240	248	9	QQQGQTVTK	QQQGQTVTK	QQQGQTVTK	0.001612	13	A*02.03	absent	A2
HLA-A*02:03	1	226	235	10	RLNQLESKMS	RLNQLESKS	RLNQLESKMS	0.00148	14	A*02.03	absent	A2
HLA-A*02:03	1	146	155	10	IGTRNPANNA	ITRNPANNA	IGTRNPANNA	0.001467	14	A*02.03	absent	A2
HLA-A*02:03	1	216	224	9	DAALALLLL	DAALALLLL	DAALALLLL	0.001415	14	A*02.03	absent	A2
HLA-A*02:03	1	392	400	9	VTLLPAADL	VTLLPAADL	VTLLPAADL	0.001397	14	A*02.03	absent	A2
HLA-A*02:03	1	38	46	9	KQRRPQGLP	KQRRPQGLP	KQRRPQGLP	0.001364	14	A*02.03	absent	A2
HLA-A*02:03	1	197	205	9	STPGSSRGT	STPGSSRGT	STPGSSRGT	0.001339	14	A*02.03	absent	A2
HLA-A*02:03	1	152	161	10	ANNAAIVLQL	ANAAIVLQL	ANNAAIVLQL	0.001288	15	A*02.03	absent	A2
HLA-A*02:03	1	14	23	10	RITFGGPSDS	RIFGGPSDS	RITFGGPSDS	0.001278	15	A*02.03	absent	A2
HLA-A*02:03	1	15	23	9	ITFGGPSDS	ITFGGPSDS	ITFGGPSDS	0.001262	15	A*02.03	absent	A2
HLA-A*02:03	1	338	347	10	KLDDKDPNFK	KLDDKPNFK	KLDDKDPNFK	0.001255	15	A*02.03	absent	A2
HLA-A*02:03	1	92	101	10	RRIRGGDGKM	RIRGGDGKM	RRIRGGDGKM	0.001223	15	A*02.03	absent	A2
HLA-A*02:03	1	208	217	10	ARMAGNGGDA	AMAGNGGDA	ARMAGNGGDA	0.001203	15	A*02.03	absent	A2
HLA-A*02:03	1	355	363	9	KHIDAYKTF	KHIDAYKTF	KHIDAYKTF	0.001202	15	A*02.03	absent	A2
HLA-A*02:03	1	239	247	9	QQQQGQTVT	QQQQGQTVT	QQQQGQTVT	0.001188	15	A*02.03	absent	A2
HLA-A*02:03	1	379	387	9	TQALPQRQK	TQALPQRQK	TQALPQRQK	0.001185	15	A*02.03	absent	A2
HLA-A*02:03	1	271	279	9	TQAFGRRGP	TQAFGRRGP	TQAFGRRGP	0.001183	15	A*02.03	absent	A2
HLA-A*02:03	1	328	337	10	GTWLTYTGAI	GTWLTYTGI	GTWLTYTGAI	0.001182	15	A*02.03	absent	A2
HLA-A*02:03	1	99	108	10	GKMKDLSPRW	GMKDLSPRW	GKMKDLSPRW	0.001136	15	A*02.03	absent	A2
HLA-A*02:03	1	41	50	10	RPQGLPNNTA	RQGLPNNTA	RPQGLPNNTA	0.001093	16	A*02.03	absent	A2
HLA-A*02:03	1	351	360	10	ILLNKHIDAY	ILNKHIDAY	ILLNKHIDAY	0.00108	16	A*02.03	absent	A2
HLA-A*02:03	1	250	258	9	SAAEASKKP	SAAEASKKP	SAAEASKKP	0.001067	16	A*02.03	absent	A2
HLA-A*02:03	1	8	17	10	NQRNAPRITF	NQNAPRITF	NQRNAPRITF	0.001051	16	A*02.03	absent	A2
HLA-A*02:03	1	180	189	10	SQASSRSSSR	SQASSSSSR	SQASSRSSSR	0.001002	16	A*02.03	absent	A2
HLA-A*02:03	1	109	117	9	YFYYLGTGP	YFYYLGTGP	YFYYLGTGP	0.000989	16	A*02.03	absent	A2
HLA-A*02:03	1	360	369	10	YKTFPPTEPK	YTFPPTEPK	YKTFPPTEPK	0.000988	16	A*02.03	absent	A2
HLA-A*02:03	1	358	366	9	DAYKTFPPT	DAYKTFPPT	DAYKTFPPT	0.000974	16	A*02.03	absent	A2
HLA-A*02:03	1	321	329	9	GMEVTPSGT	GMEVTPSGT	GMEVTPSGT	0.000942	16	A*02.03	absent	A2
HLA-A*02:03	1	36	45	10	RSKQRRPQGL	RSKQRPQGL	RSKQRRPQGL	0.000865	17	A*02.03	absent	A2
HLA-A*02:03	1	241	249	9	QQGQTVTKK	QQGQTVTKK	QQGQTVTKK	0.000859	17	A*02.03	absent	A2
HLA-A*02:03	1	57	66	10	TQHGKEDLKF	TQHGKDLKF	TQHGKEDLKF	0.000856	17	A*02.03	absent	A2
HLA-A*02:03	1	225	234	10	DRLNQLESKM	RLNQLESKM	RLNQLESKM	0.000839	17	A*02.03	absent	A2
HLA-A*02:03	1	373	382	10	KKKADETQAL	KKADETQAL	KKKADETQAL	0.000835	17	A*02.03	absent	A2
HLA-A*02:03	1	223	232	10	LLDRLNQLES	LLRLNQLES	LLDRLNQLES	0.00083	17	A*02.03	absent	A2
HLA-A*02:03	1	201	210	10	SSRGTSPARM	SSRGTPARM	SSRGTSPARM	0.00083	17	A*02.03	absent	A2
HLA-A*02:03	1	319	327	9	RIGMEVTPS	RIGMEVTPS	RIGMEVTPS	0.000816	17	A*02.03	absent	A2
HLA-A*02:03	1	219	227	9	LALLLLDRL	LALLLLDRL	LALLLLDRL	0.00081	17	A*02.03	absent	A2
HLA-A*02:03	1	381	389	9	ALPQRQKKQ	ALPQRQKKQ	ALPQRQKKQ	0.000807	17	A*02.03	absent	A2
HLA-A*02:03	1	49	57	9	TASWFTALT	TASWFTALT	TASWFTALT	0.000788	18	A*02.03	absent	A2
HLA-A*02:03	1	166	175	10	TLPKGFYAEG	TLPKGFAEG	TLPKGFYAEG	0.000756	18	A*02.03	absent	A2
HLA-A*02:03	1	300	308	9	HWPQIAQFA	HWPQIAQFA	HWPQIAQFA	0.00075	18	A*02.03	absent	A2
HLA-A*02:03	1	284	292	9	GNFGDQELI	GNFGDQELI	GNFGDQELI	0.00075	18	A*02.03	absent	A2
HLA-A*02:03	1	406	415	10	QLQQSMSSAD	QLQQSMSSA	QLQQSMSSA	0.000741	18	A*02.03	absent	A2
HLA-A*02:03	1	203	211	9	RGTSPARMA	RGTSPARMA	RGTSPARMA	0.000741	18	A*02.03	absent	A2
HLA-A*02:03	1	352	361	10	LLNKHIDAYK	LLNKHIAYK	LLNKHIDAYK	0.000726	18	A*02.03	absent	A2
HLA-A*02:03	1	48	57	10	NTASWFTALT	NTASWFTAT	NTASWFTALT	0.000721	18	A*02.03	absent	A2
HLA-A*02:03	1	302	311	10	PQIAQFAPSA	QIAQFAPSA	QIAQFAPSA	0.000714	18	A*02.03	absent	A2
HLA-A*02:03	1	37	45	9	SKQRRPQGL	SKQRRPQGL	SKQRRPQGL	0.000702	18	A*02.03	absent	A2
HLA-A*02:03	1	329	337	9	TWLTYTGAI	TWLTYTGAI	TWLTYTGAI	0.000694	18	A*02.03	absent	A2
HLA-A*02:03	1	210	219	10	MAGNGGDAAL	MANGGDAAL	MAGNGGDAAL	0.000693	18	A*02.03	absent	A2
HLA-A*02:03	1	9	17	9	QRNAPRITF	QRNAPRITF	QRNAPRITF	0.00068	19	A*02.03	absent	A2
HLA-A*02:03	1	313	322	10	AFFGMSRIGM	AFFGSRIGM	AFFGMSRIGM	0.000677	19	A*02.03	absent	A2
HLA-A*02:03	1	215	224	10	GDAALALLLL	GAALALLLL	GDAALALLLL	0.000675	19	A*02.03	absent	A2
HLA-A*02:03	1	132	141	10	WVATEGALNT	WVAEGALNT	WVATEGALNT	0.000668	19	A*02.03	absent	A2
HLA-A*02:03	1	327	336	10	SGTWLTYTGA	STWLTYTGA	SGTWLTYTGA	0.000636	19	A*02.03	absent	A2
HLA-A*02:03	1	215	223	9	GDAALALLL	GDAALALLL	GDAALALLL	0.000626	19	A*02.03	absent	A2
HLA-A*02:03	1	218	226	9	ALALLLLDR	ALALLLLDR	ALALLLLDR	0.000625	19	A*02.03	absent	A2
HLA-A*02:03	1	53	61	9	FTALTQHGK	FTALTQHGK	FTALTQHGK	0.000613	19	A*02.03	absent	A2
HLA-A*02:03	1	133	141	9	VATEGALNT	VATEGALNT	VATEGALNT	0.000602	19	A*02.03	absent	A2
HLA-A*02:03	1	113	121	9	LGTGPEAGL	LGTGPEAGL	LGTGPEAGL	0.000599	19	A*02.03	absent	A2
HLA-A*02:03	1	68	76	9	RGQGVPINT	RGQGVPINT	RGQGVPINT	0.000598	20	A*02.03	absent	A2
HLA-A*02:03	1	303	312	10	QIAQFAPSAS	QIAQFPSAS	QIAQFAPSAS	0.00059	20	A*02.03	absent	A2
HLA-A*02:03	1	134	142	9	ATEGALNTP	ATEGALNTP	ATEGALNTP	0.000574	20	A*02.03	absent	A2
HLA-A*02:03	1	233	242	10	KMSGKGQQQQ	KMSGGQQQQ	KMSGKGQQQQ	0.000569	20	A*02.03	absent	A2
HLA-A*02:03	1	71	79	9	GVPINTNSS	GVPINTNSS	GVPINTNSS	0.00056	20	A*02.03	absent	A2
HLA-A*02:03	1	319	328	10	RIGMEVTPSG	RIMEVTPSG	RIGMEVTPSG	0.000558	20	A*02.03	absent	A2
HLA-A*02:03	1	229	237	9	QLESKMSGK	QLESKMSGK	QLESKMSGK	0.000552	20	A*02.03	absent	A2
HLA-A*02:03	1	298	307	10	YKHWPQIAQF	YHWPQIAQF	YKHWPQIAQF	0.00055	20	A*02.03	absent	A2
HLA-A*02:03	1	214	222	9	GGDAALALL	GGDAALALL	GGDAALALL	0.000549	20	A*02.03	absent	A2
HLA-A*02:03	1	274	282	9	FGRRGPEQT	FGRRGPEQT	FGRRGPEQT	0.000546	20	A*02.03	absent	A2
HLA-A*02:03	1	138	147	10	ALNTPKDHIG	ALNTPKDHI	ALNTPKDHI	0.000543	20	A*02.03	absent	A2
HLA-A*02:03	1	187	195	9	SSRSRNSSR	SSRSRNSSR	SSRSRNSSR	0.000541	20	A*02.03	absent	A2
HLA-A*02:03	1	103	111	9	DLSPRWYFY	DLSPRWYFY	DLSPRWYFY	0.000528	20	A*02.03	absent	A2
HLA-A*02:03	1	140	148	9	NTPKDHIGT	NTPKDHIGT	NTPKDHIGT	0.000522	21	A*02.03	absent	A2
HLA-A*02:03	1	66	74	9	FPRGQGVPI	FPRGQGVPI	FPRGQGVPI	0.000519	21	A*02.03	absent	A2
HLA-A*02:03	1	43	52	10	QGLPNNTASW	QLPNNTASW	QGLPNNTASW	0.000518	21	A*02.03	absent	A2
HLA-A*02:03	1	238	247	10	GQQQQGQTVT	GQQQGQTVT	GQQQQGQTVT	0.000497	21	A*02.03	absent	A2
HLA-A*02:03	1	386	395	10	QKKQQTVTLL	QKKQQTVTL	QKKQQTVTLL	0.000481	21	A*02.03	absent	A2
HLA-A*02:03	1	81	90	10	DDQIGYYRRA	DQIGYYRRA	DDQIGYYRRA	0.000478	21	A*02.03	absent	A2
HLA-A*02:03	1	254	262	9	ASKKPRQKR	ASKKPRQKR	ASKKPRQKR	0.000474	21	A*02.03	absent	A2
HLA-A*02:03	1	323	332	10	EVTPSGTWLT	EVPSGTWLT	EVTPSGTWLT	0.000469	21	A*02.03	absent	A2
HLA-A*02:03	1	69	78	10	GQGVPINTNS	GQVPINTNS	GQGVPINTNS	0.000469	21	A*02.03	absent	A2
HLA-A*02:03	1	317	325	9	MSRIGMEVT	MSRIGMEVT	MSRIGMEVT	0.00046	22	A*02.03	absent	A2
HLA-A*02:03	1	262	271	10	RTATKAYNVT	RTATKYNVT	RTATKAYNVT	0.000444	22	A*02.03	absent	A2
HLA-A*02:03	1	149	157	9	RNPANNAAI	RNPANNAAI	RNPANNAAI	0.000444	22	A*02.03	absent	A2
HLA-A*02:03	1	183	191	9	SSRSSSRSR	SSRSSSRSR	SSRSSSRSR	0.000442	22	A*02.03	absent	A2
HLA-A*02:03	1	299	308	10	KHWPQIAQFA	KHWPQIAQA	KHWPQIAQFA	0.000437	22	A*02.03	absent	A2
HLA-A*02:03	1	348	357	10	DQVILLNKHI	DQVILLNHI	DQVILLNKHI	0.000435	22	A*02.03	absent	A2
HLA-A*02:03	1	410	418	9	SMSSADSTQ	SMSSADSTQ	SMSSADSTQ	0.000432	22	A*02.03	absent	A2
HLA-A*02:03	1	71	80	10	GVPINTNSSP	GVINTNSSP	GVPINTNSSP	0.00043	22	A*02.03	absent	A2
HLA-A*02:03	1	154	162	9	NAAIVLQLP	NAAIVLQLP	NAAIVLQLP	0.000429	22	A*02.03	absent	A2
HLA-A*02:03	1	75	84	10	NTNSSPDDQI	NTNSSPDQI	NTNSSPDDQI	0.000427	22	A*02.03	absent	A2
HLA-A*02:03	1	86	94	9	YYRRATRRI	YYRRATRRI	YYRRATRRI	0.000414	22	A*02.03	absent	A2
HLA-A*02:03	1	321	330	10	GMEVTPSGTW	GMVTPSGTW	GMEVTPSGTW	0.00041	23	A*02.03	absent	A2
HLA-A*02:03	1	123	131	9	YGANKDGII	YGANKDGII	YGANKDGII	0.000407	23	A*02.03	absent	A2
HLA-A*02:03	1	56	64	9	LTQHGKEDL	LTQHGKEDL	LTQHGKEDL	0.000406	23	A*02.03	absent	A2
HLA-A*02:03	1	129	137	9	GIIWVATEG	GIIWVATEG	GIIWVATEG	0.000403	23	A*02.03	absent	A2
HLA-A*02:03	1	51	59	9	SWFTALTQH	SWFTALTQH	SWFTALTQH	0.000403	23	A*02.03	absent	A2
HLA-A*02:03	1	78	86	9	SSPDDQIGY	SSPDDQIGY	SSPDDQIGY	0.0004	23	A*02.03	absent	A2
HLA-A*02:03	1	223	231	9	LLDRLNQLE	LLDRLNQLE	LLDRLNQLE	0.000391	23	A*02.03	absent	A2
HLA-A*02:03	1	239	248	10	QQQQGQTVTK	QQQGQTVTK	QQQQGQTVTK	0.000385	23	A*02.03	absent	A2
HLA-A*02:03	1	240	249	10	QQQGQTVTKK	QQQGQTVTK	QQQGQTVTKK	0.00038	23	A*02.03	absent	A2
HLA-A*02:03	1	318	326	9	SRIGMEVTP	SRIGMEVTP	SRIGMEVTP	0.000371	23	A*02.03	absent	A2
HLA-A*02:03	1	126	134	9	NKDGIIWVA	NKDGIIWVA	NKDGIIWVA	0.00037	23	A*02.03	absent	A2
HLA-A*02:03	1	356	364	9	HIDAYKTFP	HIDAYKTFP	HIDAYKTFP	0.000362	24	A*02.03	absent	A2
HLA-A*02:03	1	404	413	10	SKQLQQSMSS	SQLQQSMSS	SKQLQQSMSS	0.000361	24	A*02.03	absent	A2
HLA-A*02:03	1	57	65	9	TQHGKEDLK	TQHGKEDLK	TQHGKEDLK	0.00036	24	A*02.03	absent	A2
HLA-A*02:03	1	320	329	10	IGMEVTPSGT	IGMEVTPST	IGMEVTPSGT	0.000359	24	A*02.03	absent	A2
HLA-A*02:03	1	384	393	10	QRQKKQQTVT	QQKKQQTVT	QRQKKQQTVT	0.000355	24	A*02.03	absent	A2
HLA-A*02:03	1	331	340	10	LTYTGAIKLD	LTYTGAIKL	LTYTGAIKL	0.000349	24	A*02.03	absent	A2
HLA-A*02:03	1	148	156	9	TRNPANNAA	TRNPANNAA	TRNPANNAA	0.000345	24	A*02.03	absent	A2
HLA-A*02:03	1	375	383	9	KADETQALP	KADETQALP	KADETQALP	0.000337	24	A*02.03	absent	A2
HLA-A*02:03	1	362	370	9	TFPPTEPKK	TFPPTEPKK	TFPPTEPKK	0.000333	24	A*02.03	absent	A2
HLA-A*02:03	1	259	268	10	RQKRTATKAY	RQKRTATKY	RQKRTATKAY	0.000332	24	A*02.03	absent	A2
HLA-A*02:03	1	8	16	9	NQRNAPRIT	NQRNAPRIT	NQRNAPRIT	0.000328	24	A*02.03	absent	A2
HLA-A*02:03	1	210	218	9	MAGNGGDAA	MAGNGGDAA	MAGNGGDAA	0.000322	25	A*02.03	absent	A2
HLA-A*02:03	1	165	174	10	TTLPKGFYAE	TTLPKGFYA	TTLPKGFYA	0.000321	25	A*02.03	absent	A2
HLA-A*02:03	1	342	350	9	KDPNFKDQV	KDPNFKDQV	KDPNFKDQV	0.000315	25	A*02.03	absent	A2
HLA-A*02:03	1	34	42	9	GARSKQRRP	GARSKQRRP	GARSKQRRP	0.000311	25	A*02.03	absent	A2
HLA-A*02:03	1	65	74	10	KFPRGQGVPI	KFRGQGVPI	KFPRGQGVPI	0.000307	25	A*02.03	absent	A2
HLA-A*02:03	1	211	220	10	AGNGGDAALA	AGNGGAALA	AGNGGDAALA	0.000305	25	A*02.03	absent	A2
HLA-A*02:03	1	306	315	10	QFAPSASAFF	QFAPASAFF	QFAPSASAFF	0.000302	25	A*02.03	absent	A2
HLA-A*02:03	1	379	388	10	TQALPQRQKK	TQALPQQKK	TQALPQRQKK	0.0003	25	A*02.03	absent	A2
HLA-A*02:03	1	105	113	9	SPRWYFYYL	SPRWYFYYL	SPRWYFYYL	0.000295	25	A*02.03	absent	A2
HLA-A*02:03	1	232	241	10	SKMSGKGQQQ	SMSGKGQQQ	SKMSGKGQQQ	0.000286	26	A*02.03	absent	A2
HLA-A*02:03	1	324	333	10	VTPSGTWLTY	VTPSGTLTY	VTPSGTWLTY	0.000285	26	A*02.03	absent	A2
HLA-A*02:03	1	37	46	10	SKQRRPQGLP	SQRRPQGLP	SKQRRPQGLP	0.000285	26	A*02.03	absent	A2
HLA-A*02:03	1	357	366	10	IDAYKTFPPT	IAYKTFPPT	IDAYKTFPPT	0.000279	26	A*02.03	absent	A2
HLA-A*02:03	1	228	237	10	NQLESKMSGK	NQLEKMSGK	NQLESKMSGK	0.000278	26	A*02.03	absent	A2
HLA-A*02:03	1	291	299	9	LIRQGTDYK	LIRQGTDYK	LIRQGTDYK	0.000277	26	A*02.03	absent	A2
HLA-A*02:03	1	290	298	9	ELIRQGTDY	ELIRQGTDY	ELIRQGTDY	0.000277	26	A*02.03	absent	A2
HLA-A*02:03	1	383	392	10	PQRQKKQQTV	PQRQKQQTV	PQRQKKQQTV	0.000275	26	A*02.03	absent	A2
HLA-A*02:03	1	311	319	9	ASAFFGMSR	ASAFFGMSR	ASAFFGMSR	0.000274	26	A*02.03	absent	A2
HLA-A*02:03	1	140	149	10	NTPKDHIGTR	NTKDHIGTR	NTPKDHIGTR	0.000268	26	A*02.03	absent	A2
HLA-A*02:03	1	314	322	9	FFGMSRIGM	FFGMSRIGM	FFGMSRIGM	0.000261	27	A*02.03	absent	A2
HLA-A*02:03	1	283	291	9	QGNFGDQEL	QGNFGDQEL	QGNFGDQEL	0.00026	27	A*02.03	absent	A2
HLA-A*02:03	1	399	408	10	DLDDFSKQLQ	DLDDFSKQL	DLDDFSKQL	0.000258	27	A*02.03	absent	A2
HLA-A*02:03	1	296	305	10	TDYKHWPQIA	TDYKHPQIA	TDYKHWPQIA	0.000257	27	A*02.03	absent	A2
HLA-A*02:03	1	149	158	10	RNPANNAAIV	RNANNAAIV	RNPANNAAIV	0.000254	27	A*02.03	absent	A2
HLA-A*02:03	1	264	272	9	ATKAYNVTQ	ATKAYNVTQ	ATKAYNVTQ	0.000253	27	A*02.03	absent	A2
HLA-A*02:03	1	201	209	9	SSRGTSPAR	SSRGTSPAR	SSRGTSPAR	0.000252	27	A*02.03	absent	A2
HLA-A*02:03	1	84	92	9	IGYYRRATR	IGYYRRATR	IGYYRRATR	0.000252	27	A*02.03	absent	A2
HLA-A*02:03	1	4	12	9	NGPQNQRNA	NGPQNQRNA	NGPQNQRNA	0.000249	27	A*02.03	absent	A2
HLA-A*02:03	1	16	24	9	TFGGPSDST	TFGGPSDST	TFGGPSDST	0.000245	27	A*02.03	absent	A2
HLA-A*02:03	1	359	368	10	AYKTFPPTEP	AYKTPPTEP	AYKTFPPTEP	0.000244	27	A*02.03	absent	A2
HLA-A*02:03	1	131	139	9	IWVATEGAL	IWVATEGAL	IWVATEGAL	0.000243	27	A*02.03	absent	A2
HLA-A*02:03	1	265	274	10	TKAYNVTQAF	TAYNVTQAF	TKAYNVTQAF	0.000242	27	A*02.03	absent	A2
HLA-A*02:03	1	141	149	9	TPKDHIGTR	TPKDHIGTR	TPKDHIGTR	0.000241	27	A*02.03	absent	A2
HLA-A*02:03	1	312	321	10	SAFFGMSRIG	SAFFGMSRI	SAFFGMSRI	0.000234	28	A*02.03	absent	A2
HLA-A*02:03	1	204	212	9	GTSPARMAG	GTSPARMAG	GTSPARMAG	0.00023	28	A*02.03	absent	A2
HLA-A*02:03	1	59	67	9	HGKEDLKFP	HGKEDLKFP	HGKEDLKFP	0.000229	28	A*02.03	absent	A2
HLA-A*02:03	1	317	326	10	MSRIGMEVTP	MSRIGMVTP	MSRIGMEVTP	0.000226	28	A*02.03	absent	A2
HLA-A*02:03	1	150	158	9	NPANNAAIV	NPANNAAIV	NPANNAAIV	0.000225	28	A*02.03	absent	A2
HLA-A*02:03	1	175	183	9	GSRGGSQAS	GSRGGSQAS	GSRGGSQAS	0.000222	28	A*02.03	absent	A2
HLA-A*02:03	1	322	330	9	MEVTPSGTW	MEVTPSGTW	MEVTPSGTW	0.00022	28	A*02.03	absent	A2
HLA-A*02:03	1	30	38	9	GERSGARSK	GERSGARSK	GERSGARSK	0.000219	28	A*02.03	absent	A2
HLA-A*02:03	1	270	279	10	VTQAFGRRGP	VQAFGRRGP	VTQAFGRRGP	0.000216	28	A*02.03	absent	A2
HLA-A*02:03	1	310	318	9	SASAFFGMS	SASAFFGMS	SASAFFGMS	0.000216	28	A*02.03	absent	A2
HLA-A*02:03	1	249	257	9	KSAAEASKK	KSAAEASKK	KSAAEASKK	0.000216	28	A*02.03	absent	A2
HLA-A*02:03	1	387	396	10	KKQQTVTLLP	KQQTVTLLP	KKQQTVTLLP	0.000215	28	A*02.03	absent	A2
HLA-A*02:03	1	356	365	10	HIDAYKTFPP	HIAYKTFPP	HIDAYKTFPP	0.000214	29	A*02.03	absent	A2
HLA-A*02:03	1	308	317	10	APSASAFFGM	ASASAFFGM	APSASAFFGM	0.000212	29	A*02.03	absent	A2
HLA-A*02:03	1	193	201	9	SSRNSTPGS	SSRNSTPGS	SSRNSTPGS	0.000212	29	A*02.03	absent	A2
HLA-A*02:03	1	344	353	10	PNFKDQVILL	PFKDQVILL	PNFKDQVILL	0.00021	29	A*02.03	absent	A2
HLA-A*02:03	1	290	299	10	ELIRQGTDYK	ELIQGTDYK	ELIRQGTDYK	0.000209	29	A*02.03	absent	A2
HLA-A*02:03	1	283	292	10	QGNFGDQELI	QGFGDQELI	QGNFGDQELI	0.000209	29	A*02.03	absent	A2
HLA-A*02:03	1	78	87	10	SSPDDQIGYY	SSPDQIGYY	SSPDDQIGYY	0.000207	29	A*02.03	absent	A2
HLA-A*02:03	1	104	113	10	LSPRWYFYYL	LSPRYFYYL	LSPRWYFYYL	0.000204	29	A*02.03	absent	A2
HLA-A*02:03	1	245	253	9	TVTKKSAAE	TVTKKSAAE	TVTKKSAAE	0.000202	29	A*02.03	absent	A2
HLA-A*02:03	1	173	182	10	AEGSRGGSQA	AGSRGGSQA	AEGSRGGSQA	0.000199	29	A*02.03	absent	A2
HLA-A*02:03	1	83	92	10	QIGYYRRATR	QIYYRRATR	QIGYYRRATR	0.000196	29	A*02.03	absent	A2
HLA-A*02:03	1	253	261	9	EASKKPRQK	EASKKPRQK	EASKKPRQK	0.000192	30	A*02.03	absent	A2
HLA-A*02:03	1	174	182	9	EGSRGGSQA	EGSRGGSQA	EGSRGGSQA	0.000188	30	A*02.03	absent	A2
HLA-A*02:03	1	214	223	10	GGDAALALLL	GGAALALLL	GGDAALALLL	0.000187	30	A*02.03	absent	A2
HLA-A*02:03	1	330	338	9	WLTYTGAIK	WLTYTGAIK	WLTYTGAIK	0.000187	30	A*02.03	absent	A2
HLA-A*02:03	1	213	221	9	NGGDAALAL	NGGDAALAL	NGGDAALAL	0.000187	30	A*02.03	absent	A2
HLA-A*02:03	1	341	350	10	DKDPNFKDQV	DKDPNFKQV	DKDPNFKDQV	0.00018	30	A*02.03	absent	A2
HLA-A*02:03	1	93	102	10	RIRGGDGKMK	RIRGGGKMK	RIRGGDGKMK	0.000178	30	A*02.03	absent	A2
HLA-A*02:03	1	1	10	10	MSDNGPQNQR	MSDGPQNQR	MSDNGPQNQR	0.000178	30	A*02.03	absent	A2
HLA-A*02:03	1	119	127	9	AGLPYGANK	AGLPYGANK	AGLPYGANK	0.000178	30	A*02.03	absent	A2
HLA-A*02:03	1	221	229	9	LLLLDRLNQ	LLLLDRLNQ	LLLLDRLNQ	0.000176	30	A*02.03	absent	A2
HLA-A*02:03	1	254	263	10	ASKKPRQKRT	ASKKPRQKT	ASKKPRQKRT	0.000175	30	A*02.03	absent	A2
HLA-A*02:03	1	197	206	10	STPGSSRGTS	STPGSSRTS	STPGSSRGTS	0.000175	30	A*02.03	absent	A2
HLA-A*02:03	1	179	188	10	GSQASSRSSS	GQASSRSSS	GSQASSRSSS	0.000174	30	A*02.03	absent	A2
HLA-A*02:03	1	50	59	10	ASWFTALTQH	ASFTALTQH	ASWFTALTQH	0.000173	31	A*02.03	absent	A2
HLA-A*02:03	1	343	351	9	DPNFKDQVI	DPNFKDQVI	DPNFKDQVI	0.000172	31	A*02.03	absent	A2
HLA-A*02:03	1	76	84	9	TNSSPDDQI	TNSSPDDQI	TNSSPDDQI	0.000172	31	A*02.03	absent	A2
HLA-A*02:03	1	148	157	10	TRNPANNAAI	TRNPANAAI	TRNPANNAAI	0.000169	31	A*02.03	absent	A2
HLA-A*02:03	1	95	104	10	RGGDGKMKDL	RGGDGKMKL	RGGDGKMKDL	0.000168	31	A*02.03	absent	A2
HLA-A*02:03	1	133	142	10	VATEGALNTP	VATEGLNTP	VATEGALNTP	0.000165	31	A*02.03	absent	A2
HLA-A*02:03	1	394	403	10	LLPAADLDDF	LLAADLDDF	LLPAADLDDF	0.000164	31	A*02.03	absent	A2
HLA-A*02:03	1	79	87	9	SPDDQIGYY	SPDDQIGYY	SPDDQIGYY	0.000163	31	A*02.03	absent	A2
HLA-A*02:03	1	202	210	9	SRGTSPARM	SRGTSPARM	SRGTSPARM	0.000161	31	A*02.03	absent	A2
HLA-A*02:03	1	151	159	9	PANNAAIVL	PANNAAIVL	PANNAAIVL	0.00016	31	A*02.03	absent	A2
HLA-A*02:03	1	42	50	9	PQGLPNNTA	PQGLPNNTA	PQGLPNNTA	0.00016	31	A*02.03	absent	A2
HLA-A*02:03	1	252	261	10	AEASKKPRQK	AEASKPRQK	AEASKKPRQK	0.000159	32	A*02.03	absent	A2
HLA-A*02:03	1	96	104	9	GGDGKMKDL	GGDGKMKDL	GGDGKMKDL	0.000157	32	A*02.03	absent	A2
HLA-A*02:03	1	194	203	10	SRNSTPGSSR	SRNSPGSSR	SRNSTPGSSR	0.000156	32	A*02.03	absent	A2
HLA-A*02:03	1	403	412	10	FSKQLQQSMS	FSKQLQQSS	FSKQLQQSMS	0.000155	32	A*02.03	absent	A2
HLA-A*02:03	1	360	368	9	YKTFPPTEP	YKTFPPTEP	YKTFPPTEP	0.000155	32	A*02.03	absent	A2
HLA-A*02:03	1	58	66	9	QHGKEDLKF	QHGKEDLKF	QHGKEDLKF	0.000155	32	A*02.03	absent	A2
HLA-A*02:03	1	402	411	10	DFSKQLQQSM	DSKQLQQSM	DFSKQLQQSM	0.000153	32	A*02.03	absent	A2
HLA-A*02:03	1	242	251	10	QGQTVTKKSA	QQTVTKKSA	QGQTVTKKSA	0.000151	32	A*02.03	absent	A2
HLA-A*02:03	1	202	211	10	SRGTSPARMA	SGTSPARMA	SRGTSPARMA	0.00015	32	A*02.03	absent	A2
HLA-A*02:03	1	408	417	10	QQSMSSADST	QQSMSSAST	QQSMSSADST	0.000149	32	A*02.03	absent	A2
HLA-A*02:03	1	293	301	9	RQGTDYKHW	RQGTDYKHW	RQGTDYKHW	0.000148	32	A*02.03	absent	A2
HLA-A*02:03	1	228	236	9	NQLESKMSG	NQLESKMSG	NQLESKMSG	0.000147	32	A*02.03	absent	A2
HLA-A*02:03	1	246	255	10	VTKKSAAEAS	VTKKSAAAS	VTKKSAAEAS	0.000145	32	A*02.03	absent	A2
HLA-A*02:03	1	10	18	9	RNAPRITFG	RNAPRITFG	RNAPRITFG	0.000145	32	A*02.03	absent	A2
HLA-A*02:03	1	195	203	9	RNSTPGSSR	RNSTPGSSR	RNSTPGSSR	0.000144	33	A*02.03	absent	A2
HLA-A*02:03	1	378	387	10	ETQALPQRQK	EQALPQRQK	ETQALPQRQK	0.000141	33	A*02.03	absent	A2
HLA-A*02:03	1	102	111	10	KDLSPRWYFY	KLSPRWYFY	KDLSPRWYFY	0.000141	33	A*02.03	absent	A2
HLA-A*02:03	1	55	63	9	ALTQHGKED	ALTQHGKED	ALTQHGKED	0.00014	33	A*02.03	absent	A2
HLA-A*02:03	1	181	189	9	QASSRSSSR	QASSRSSSR	QASSRSSSR	0.000139	33	A*02.03	absent	A2
HLA-A*02:03	1	85	93	9	GYYRRATRR	GYYRRATRR	GYYRRATRR	0.000139	33	A*02.03	absent	A2
HLA-A*02:03	1	63	71	9	DLKFPRGQG	DLKFPRGQG	DLKFPRGQG	0.000138	33	A*02.03	absent	A2
HLA-A*02:03	1	2	10	9	SDNGPQNQR	SDNGPQNQR	SDNGPQNQR	0.000138	33	A*02.03	absent	A2
HLA-A*02:03	1	297	305	9	DYKHWPQIA	DYKHWPQIA	DYKHWPQIA	0.000137	33	A*02.03	absent	A2
HLA-A*02:03	1	320	328	9	IGMEVTPSG	IGMEVTPSG	IGMEVTPSG	0.000136	33	A*02.03	absent	A2
HLA-A*02:03	1	304	312	9	IAQFAPSAS	IAQFAPSAS	IAQFAPSAS	0.000136	33	A*02.03	absent	A2
HLA-A*02:03	1	191	199	9	RNSSRNSTP	RNSSRNSTP	RNSSRNSTP	0.000132	34	A*02.03	absent	A2
HLA-A*02:03	1	65	73	9	KFPRGQGVP	KFPRGQGVP	KFPRGQGVP	0.000131	34	A*02.03	absent	A2
HLA-A*02:03	1	150	159	10	NPANNAAIVL	NANNAAIVL	NPANNAAIVL	0.000129	34	A*02.03	absent	A2
HLA-A*02:03	1	107	115	9	RWYFYYLGT	RWYFYYLGT	RWYFYYLGT	0.000128	34	A*02.03	absent	A2
HLA-A*02:03	1	249	258	10	KSAAEASKKP	KAAEASKKP	KSAAEASKKP	0.000124	34	A*02.03	absent	A2
HLA-A*02:03	1	359	367	9	AYKTFPPTE	AYKTFPPTE	AYKTFPPTE	0.000124	34	A*02.03	absent	A2
HLA-A*02:03	1	111	120	10	YYLGTGPEAG	YLGTGPEAG	YYLGTGPEAG	0.000123	34	A*02.03	absent	A2
HLA-A*02:03	1	409	417	9	QSMSSADST	QSMSSADST	QSMSSADST	0.000123	34	A*02.03	absent	A2
HLA-A*02:03	1	114	122	9	GTGPEAGLP	GTGPEAGLP	GTGPEAGLP	0.000123	34	A*02.03	absent	A2
HLA-A*02:03	1	301	310	10	WPQIAQFAPS	WQIAQFAPS	WPQIAQFAPS	0.000122	34	A*02.03	absent	A2
HLA-A*02:03	1	402	410	9	DFSKQLQQS	DFSKQLQQS	DFSKQLQQS	0.000122	34	A*02.03	absent	A2
HLA-A*02:03	1	336	344	9	AIKLDDKDP	AIKLDDKDP	AIKLDDKDP	0.000122	34	A*02.03	absent	A2
HLA-A*02:03	1	277	286	10	RGPEQTQGNF	RGPEQTQGF	RGPEQTQGNF	0.00012	35	A*02.03	absent	A2
HLA-A*02:03	1	373	381	9	KKKADETQA	KKKADETQA	KKKADETQA	0.00012	35	A*02.03	absent	A2
HLA-A*02:03	1	263	271	9	TATKAYNVT	TATKAYNVT	TATKAYNVT	0.000118	35	A*02.03	absent	A2
HLA-A*02:03	1	380	388	9	QALPQRQKK	QALPQRQKK	QALPQRQKK	0.000117	35	A*02.03	absent	A2
HLA-A*02:03	1	318	327	10	SRIGMEVTPS	SIGMEVTPS	SRIGMEVTPS	0.000112	35	A*02.03	absent	A2
HLA-A*02:03	1	196	205	10	NSTPGSSRGT	NTPGSSRGT	NSTPGSSRGT	0.000112	35	A*02.03	absent	A2
HLA-A*02:03	1	114	123	10	GTGPEAGLPY	GTPEAGLPY	GTGPEAGLPY	0.000112	35	A*02.03	absent	A2
HLA-A*02:03	1	27	36	10	NQNGERSGAR	NQNERSGAR	NQNGERSGAR	0.000111	35	A*02.03	absent	A2
HLA-A*02:03	1	381	390	10	ALPQRQKKQQ	ALPQRQKQQ	ALPQRQKKQQ	0.00011	35	A*02.03	absent	A2
HLA-A*02:03	1	212	221	10	GNGGDAALAL	GNGDAALAL	GNGGDAALAL	0.00011	35	A*02.03	absent	A2
HLA-A*02:03	1	82	91	10	DQIGYYRRAT	DQIGYYRAT	DQIGYYRRAT	0.00011	35	A*02.03	absent	A2
HLA-A*02:03	1	70	78	9	QGVPINTNS	QGVPINTNS	QGVPINTNS	0.00011	35	A*02.03	absent	A2
HLA-A*02:03	1	83	91	9	QIGYYRRAT	QIGYYRRAT	QIGYYRRAT	0.000109	36	A*02.03	absent	A2
HLA-A*02:03	1	99	107	9	GKMKDLSPR	GKMKDLSPR	GKMKDLSPR	0.000108	36	A*02.03	absent	A2
HLA-A*02:03	1	345	354	10	NFKDQVILLN	NFKDQVILL	NFKDQVILL	0.000107	36	A*02.03	absent	A2
HLA-A*02:03	1	343	352	10	DPNFKDQVIL	DPFKDQVIL	DPNFKDQVIL	0.000107	36	A*02.03	absent	A2
HLA-A*02:03	1	291	300	10	LIRQGTDYKH	LIRQGTDYH	LIRQGTDYKH	0.000106	36	A*02.03	absent	A2
HLA-A*02:03	1	53	62	10	FTALTQHGKE	FTALTQHKE	FTALTQHGKE	0.000103	36	A*02.03	absent	A2
HLA-A*02:03	1	103	112	10	DLSPRWYFYY	DLSPRYFYY	DLSPRWYFYY	0.000102	36	A*02.03	absent	A2
HLA-A*02:03	1	309	317	9	PSASAFFGM	PSASAFFGM	PSASAFFGM	0.000102	36	A*02.03	absent	A2
HLA-A*02:03	1	144	152	9	DHIGTRNPA	DHIGTRNPA	DHIGTRNPA	0.000101	36	A*02.03	absent	A2
HLA-A*02:03	1	382	391	10	LPQRQKKQQT	LQRQKKQQT	LPQRQKKQQT	9.90E-05	37	A*02.03	absent	A2
HLA-A*02:03	1	40	49	10	RRPQGLPNNT	RRPQGLPNT	RRPQGLPNNT	9.80E-05	37	A*02.03	absent	A2
HLA-A*02:03	1	354	363	10	NKHIDAYKTF	NHIDAYKTF	NKHIDAYKTF	9.60E-05	37	A*02.03	absent	A2
HLA-A*02:03	1	374	383	10	KKADETQALP	KADETQALP	KKADETQALP	9.40E-05	37	A*02.03	absent	A2
HLA-A*02:03	1	266	275	10	KAYNVTQAFG	KAYNVTQAG	KAYNVTQAFG	9.40E-05	37	A*02.03	absent	A2
HLA-A*02:03	1	185	193	9	RSSSRSRNS	RSSSRSRNS	RSSSRSRNS	9.30E-05	37	A*02.03	absent	A2
HLA-A*02:03	1	115	123	9	TGPEAGLPY	TGPEAGLPY	TGPEAGLPY	9.30E-05	37	A*02.03	absent	A2
HLA-A*02:03	1	241	250	10	QQGQTVTKKS	QQGQTVTKS	QQGQTVTKKS	9.20E-05	38	A*02.03	absent	A2
HLA-A*02:03	1	120	129	10	GLPYGANKDG	GLYGANKDG	GLPYGANKDG	9.00E-05	38	A*02.03	absent	A2
HLA-A*02:03	1	7	15	9	QNQRNAPRI	QNQRNAPRI	QNQRNAPRI	9.00E-05	38	A*02.03	absent	A2
HLA-A*02:03	1	293	302	10	RQGTDYKHWP	RQTDYKHWP	RQGTDYKHWP	8.90E-05	38	A*02.03	absent	A2
HLA-A*02:03	1	348	356	9	DQVILLNKH	DQVILLNKH	DQVILLNKH	8.90E-05	38	A*02.03	absent	A2
HLA-A*02:03	1	92	100	9	RRIRGGDGK	RRIRGGDGK	RRIRGGDGK	8.80E-05	38	A*02.03	absent	A2
HLA-A*02:03	1	383	391	9	PQRQKKQQT	PQRQKKQQT	PQRQKKQQT	8.60E-05	38	A*02.03	absent	A2
HLA-A*02:03	1	164	172	9	GTTLPKGFY	GTTLPKGFY	GTTLPKGFY	8.60E-05	38	A*02.03	absent	A2
HLA-A*02:03	1	120	128	9	GLPYGANKD	GLPYGANKD	GLPYGANKD	8.60E-05	38	A*02.03	absent	A2
HLA-A*02:03	1	269	277	9	NVTQAFGRR	NVTQAFGRR	NVTQAFGRR	8.50E-05	39	A*02.03	absent	A2
HLA-A*02:03	1	102	110	9	KDLSPRWYF	KDLSPRWYF	KDLSPRWYF	8.50E-05	39	A*02.03	absent	A2
HLA-A*02:03	1	255	264	10	SKKPRQKRTA	SKKPRQRTA	SKKPRQKRTA	8.40E-05	39	A*02.03	absent	A2
HLA-A*02:03	1	302	310	9	PQIAQFAPS	PQIAQFAPS	PQIAQFAPS	8.40E-05	39	A*02.03	absent	A2
HLA-A*02:03	1	104	112	9	LSPRWYFYY	LSPRWYFYY	LSPRWYFYY	8.40E-05	39	A*02.03	absent	A2
HLA-A*02:03	1	250	259	10	SAAEASKKPR	SAAEASKKR	SAAEASKKPR	8.30E-05	39	A*02.03	absent	A2
HLA-A*02:03	1	189	198	10	RSRNSSRNST	RSRNSSNST	RSRNSSRNST	8.30E-05	39	A*02.03	absent	A2
HLA-A*02:03	1	171	179	9	FYAEGSRGG	FYAEGSRGG	FYAEGSRGG	8.20E-05	39	A*02.03	absent	A2
HLA-A*02:03	1	315	323	9	FGMSRIGME	FGMSRIGME	FGMSRIGME	8.10E-05	39	A*02.03	absent	A2
HLA-A*02:03	1	193	202	10	SSRNSTPGSS	SSRNSTPSS	SSRNSTPGSS	8.00E-05	39	A*02.03	absent	A2
HLA-A*02:03	1	289	298	10	QELIRQGTDY	QLIRQGTDY	QELIRQGTDY	7.80E-05	40	A*02.03	absent	A2
HLA-A*02:03	1	175	184	10	GSRGGSQASS	GSRGGSASS	GSRGGSQASS	7.80E-05	40	A*02.03	absent	A2
HLA-A*02:03	1	139	148	10	LNTPKDHIGT	LTPKDHIGT	LNTPKDHIGT	7.80E-05	40	A*02.03	absent	A2
HLA-A*02:03	1	70	79	10	QGVPINTNSS	QVPINTNSS	QGVPINTNSS	7.80E-05	40	A*02.03	absent	A2
HLA-A*02:03	1	124	132	9	GANKDGIIW	GANKDGIIW	GANKDGIIW	7.80E-05	40	A*02.03	absent	A2
HLA-A*02:03	1	64	73	10	LKFPRGQGVP	LFPRGQGVP	LKFPRGQGVP	7.60E-05	40	A*02.03	absent	A2
HLA-A*02:03	1	7	16	10	QNQRNAPRIT	QQRNAPRIT	QNQRNAPRIT	7.50E-05	40	A*02.03	absent	A2
HLA-A*02:03	1	288	296	9	DQELIRQGT	DQELIRQGT	DQELIRQGT	7.50E-05	40	A*02.03	absent	A2
HLA-A*02:03	1	121	130	10	LPYGANKDGI	LPYGANDGI	LPYGANKDGI	7.40E-05	40	A*02.03	absent	A2
HLA-A*02:03	1	186	195	10	SSSRSRNSSR	SSRSRNSSR	SSSRSRNSSR	7.30E-05	40	A*02.03	absent	A2
HLA-A*02:03	1	56	65	10	LTQHGKEDLK	LQHGKEDLK	LTQHGKEDLK	7.30E-05	40	A*02.03	absent	A2
HLA-A*02:03	1	255	263	9	SKKPRQKRT	SKKPRQKRT	SKKPRQKRT	7.20E-05	41	A*02.03	absent	A2
HLA-A*02:03	1	229	238	10	QLESKMSGKG	QLESKMSKG	QLESKMSGKG	7.00E-05	41	A*02.03	absent	A2
HLA-A*02:03	1	153	162	10	NNAAIVLQLP	NAAIVLQLP	NNAAIVLQLP	6.90E-05	41	A*02.03	absent	A2
HLA-A*02:03	1	36	44	9	RSKQRRPQG	RSKQRRPQG	RSKQRRPQG	6.90E-05	41	A*02.03	absent	A2
HLA-A*02:03	1	390	399	10	QTVTLLPAAD	QTVTLLPAA	QTVTLLPAA	6.80E-05	41	A*02.03	absent	A2
HLA-A*02:03	1	310	319	10	SASAFFGMSR	SASAFFMSR	SASAFFGMSR	6.80E-05	41	A*02.03	absent	A2
HLA-A*02:03	1	169	177	9	KGFYAEGSR	KGFYAEGSR	KGFYAEGSR	6.80E-05	41	A*02.03	absent	A2
HLA-A*02:03	1	355	364	10	KHIDAYKTFP	KIDAYKTFP	KHIDAYKTFP	6.70E-05	42	A*02.03	absent	A2
HLA-A*02:03	1	273	282	10	AFGRRGPEQT	AFRRGPEQT	AFGRRGPEQT	6.70E-05	42	A*02.03	absent	A2
HLA-A*02:03	1	213	222	10	NGGDAALALL	NGGDALALL	NGGDAALALL	6.70E-05	42	A*02.03	absent	A2
HLA-A*02:03	1	47	55	9	NNTASWFTA	NNTASWFTA	NNTASWFTA	6.70E-05	42	A*02.03	absent	A2
HLA-A*02:03	1	220	229	10	ALLLLDRLNQ	ALLLDRLNQ	ALLLLDRLNQ	6.60E-05	42	A*02.03	absent	A2
HLA-A*02:03	1	182	191	10	ASSRSSSRSR	ASRSSSRSR	ASSRSSSRSR	6.60E-05	42	A*02.03	absent	A2
HLA-A*02:03	1	225	233	9	DRLNQLESK	DRLNQLESK	DRLNQLESK	6.60E-05	42	A*02.03	absent	A2
HLA-A*02:03	1	258	267	10	PRQKRTATKA	RQKRTATKA	RQKRTATKA	6.50E-05	42	A*02.03	absent	A2
HLA-A*02:03	1	257	266	10	KPRQKRTATK	KPRQKTATK	KPRQKRTATK	6.50E-05	42	A*02.03	absent	A2
HLA-A*02:03	1	325	333	9	TPSGTWLTY	TPSGTWLTY	TPSGTWLTY	6.50E-05	42	A*02.03	absent	A2
HLA-A*02:03	1	344	352	9	PNFKDQVIL	PNFKDQVIL	PNFKDQVIL	6.30E-05	42	A*02.03	absent	A2
HLA-A*02:03	1	182	190	9	ASSRSSSRS	ASSRSSSRS	ASSRSSSRS	6.30E-05	42	A*02.03	absent	A2
HLA-A*02:03	1	190	198	9	SRNSSRNST	SRNSSRNST	SRNSSRNST	6.20E-05	43	A*02.03	absent	A2
HLA-A*02:03	1	179	187	9	GSQASSRSS	GSQASSRSS	GSQASSRSS	6.00E-05	43	A*02.03	absent	A2
HLA-A*02:03	1	177	185	9	RGGSQASSR	RGGSQASSR	RGGSQASSR	6.00E-05	43	A*02.03	absent	A2
HLA-A*02:03	1	101	109	9	MKDLSPRWY	MKDLSPRWY	MKDLSPRWY	6.00E-05	43	A*02.03	absent	A2
HLA-A*02:03	1	72	80	9	VPINTNSSP	VPINTNSSP	VPINTNSSP	6.00E-05	43	A*02.03	absent	A2
HLA-A*02:03	1	329	338	10	TWLTYTGAIK	TLTYTGAIK	TWLTYTGAIK	5.80E-05	44	A*02.03	absent	A2
HLA-A*02:03	1	253	262	10	EASKKPRQKR	EAKKPRQKR	EASKKPRQKR	5.80E-05	44	A*02.03	absent	A2
HLA-A*02:03	1	143	152	10	KDHIGTRNPA	KDIGTRNPA	KDHIGTRNPA	5.80E-05	44	A*02.03	absent	A2
HLA-A*02:03	1	85	94	10	GYYRRATRRI	GYYRRATRI	GYYRRATRRI	5.80E-05	44	A*02.03	absent	A2
HLA-A*02:03	1	5	14	10	GPQNQRNAPR	GQNQRNAPR	GPQNQRNAPR	5.80E-05	44	A*02.03	absent	A2
HLA-A*02:03	1	393	401	9	TLLPAADLD	TLLPAADLD	TLLPAADLD	5.80E-05	44	A*02.03	absent	A2
HLA-A*02:03	1	248	256	9	KKSAAEASK	KKSAAEASK	KKSAAEASK	5.80E-05	44	A*02.03	absent	A2
HLA-A*02:03	1	170	178	9	GFYAEGSRG	GFYAEGSRG	GFYAEGSRG	5.60E-05	44	A*02.03	absent	A2
HLA-A*02:03	1	271	280	10	TQAFGRRGPE	TQAFGRRGE	TQAFGRRGPE	5.50E-05	44	A*02.03	absent	A2
HLA-A*02:03	1	116	125	10	GPEAGLPYGA	GPAGLPYGA	GPEAGLPYGA	5.50E-05	44	A*02.03	absent	A2
HLA-A*02:03	1	186	194	9	SSSRSRNSS	SSSRSRNSS	SSSRSRNSS	5.50E-05	44	A*02.03	absent	A2
HLA-A*02:03	1	1	9	9	MSDNGPQNQ	MSDNGPQNQ	MSDNGPQNQ	5.50E-05	44	A*02.03	absent	A2
HLA-A*02:03	1	189	197	9	RSRNSSRNS	RSRNSSRNS	RSRNSSRNS	5.30E-05	45	A*02.03	absent	A2
HLA-A*02:03	1	41	49	9	RPQGLPNNT	RPQGLPNNT	RPQGLPNNT	5.30E-05	45	A*02.03	absent	A2
HLA-A*02:03	1	257	265	9	KPRQKRTAT	KPRQKRTAT	KPRQKRTAT	5.10E-05	45	A*02.03	absent	A2
HLA-A*02:03	1	69	77	9	GQGVPINTN	GQGVPINTN	GQGVPINTN	5.10E-05	45	A*02.03	absent	A2
HLA-A*02:03	1	32	40	9	RSGARSKQR	RSGARSKQR	RSGARSKQR	5.10E-05	45	A*02.03	absent	A2
HLA-A*02:03	1	11	20	10	NAPRITFGGP	NAPRITFGP	NAPRITFGGP	5.00E-05	45	A*02.03	absent	A2
HLA-A*02:03	1	200	209	10	GSSRGTSPAR	GSRGTSPAR	GSSRGTSPAR	4.90E-05	46	A*02.03	absent	A2
HLA-A*02:03	1	134	143	10	ATEGALNTPK	ATEGALNTK	ATEGALNTPK	4.90E-05	46	A*02.03	absent	A2
HLA-A*02:03	1	260	268	9	QKRTATKAY	QKRTATKAY	QKRTATKAY	4.90E-05	46	A*02.03	absent	A2
HLA-A*02:03	1	25	33	9	GSNQNGERS	GSNQNGERS	GSNQNGERS	4.90E-05	46	A*02.03	absent	A2
HLA-A*02:03	1	300	309	10	HWPQIAQFAP	HWPQIAQAP	HWPQIAQFAP	4.80E-05	46	A*02.03	absent	A2
HLA-A*02:03	1	256	264	9	KKPRQKRTA	KKPRQKRTA	KKPRQKRTA	4.80E-05	46	A*02.03	absent	A2
HLA-A*02:03	1	401	410	10	DDFSKQLQQS	DDFSQLQQS	DDFSKQLQQS	4.70E-05	46	A*02.03	absent	A2
HLA-A*02:03	1	118	127	10	EAGLPYGANK	EALPYGANK	EAGLPYGANK	4.70E-05	46	A*02.03	absent	A2
HLA-A*02:03	1	123	132	10	YGANKDGIIW	YANKDGIIW	YGANKDGIIW	4.60E-05	47	A*02.03	absent	A2
HLA-A*02:03	1	110	118	9	FYYLGTGPE	FYYLGTGPE	FYYLGTGPE	4.50E-05	47	A*02.03	absent	A2
HLA-A*02:03	1	98	106	9	DGKMKDLSP	DGKMKDLSP	DGKMKDLSP	4.50E-05	47	A*02.03	absent	A2
HLA-A*02:03	1	358	367	10	DAYKTFPPTE	DAYKFPPTE	DAYKTFPPTE	4.40E-05	47	A*02.03	absent	A2
HLA-A*02:03	1	342	351	10	KDPNFKDQVI	KDPNFKQVI	KDPNFKDQVI	4.40E-05	47	A*02.03	absent	A2
HLA-A*02:03	1	325	334	10	TPSGTWLTYT	TSGTWLTYT	TPSGTWLTYT	4.40E-05	47	A*02.03	absent	A2
HLA-A*02:03	1	347	355	9	KDQVILLNK	KDQVILLNK	KDQVILLNK	4.40E-05	47	A*02.03	absent	A2
HLA-A*02:03	1	248	257	10	KKSAAEASKK	KSAAEASKK	KKSAAEASKK	4.30E-05	48	A*02.03	absent	A2
HLA-A*02:03	1	171	180	10	FYAEGSRGGS	FYAEGSRGS	FYAEGSRGGS	4.30E-05	48	A*02.03	absent	A2
HLA-A*02:03	1	212	220	9	GNGGDAALA	GNGGDAALA	GNGGDAALA	4.30E-05	48	A*02.03	absent	A2
HLA-A*02:03	1	14	22	9	RITFGGPSD	RITFGGPSD	RITFGGPSD	4.30E-05	48	A*02.03	absent	A2
HLA-A*02:03	1	268	277	10	YNVTQAFGRR	YVTQAFGRR	YNVTQAFGRR	4.20E-05	48	A*02.03	absent	A2
HLA-A*02:03	1	217	226	10	AALALLLLDR	ALALLLLDR	AALALLLLDR	4.20E-05	48	A*02.03	absent	A2
HLA-A*02:03	1	163	171	9	QGTTLPKGF	QGTTLPKGF	QGTTLPKGF	4.20E-05	48	A*02.03	absent	A2
HLA-A*02:03	1	23	31	9	STGSNQNGE	STGSNQNGE	STGSNQNGE	4.20E-05	48	A*02.03	absent	A2
HLA-A*02:03	1	287	296	10	GDQELIRQGT	GQELIRQGT	GDQELIRQGT	4.10E-05	48	A*02.03	absent	A2
HLA-A*02:03	1	84	93	10	IGYYRRATRR	IGYYRRATR	IGYYRRATRR	4.10E-05	48	A*02.03	absent	A2
HLA-A*02:03	1	77	86	10	NSSPDDQIGY	NSSPDQIGY	NSSPDDQIGY	4.10E-05	48	A*02.03	absent	A2
HLA-A*02:03	1	313	321	9	AFFGMSRIG	AFFGMSRIG	AFFGMSRIG	4.10E-05	48	A*02.03	absent	A2
HLA-A*02:03	1	409	418	10	QSMSSADSTQ	QMSSADSTQ	QSMSSADSTQ	4.00E-05	49	A*02.03	absent	A2
HLA-A*02:03	1	346	355	10	FKDQVILLNK	FKDQVILNK	FKDQVILLNK	4.00E-05	49	A*02.03	absent	A2
HLA-A*02:03	1	59	68	10	HGKEDLKFPR	HGKEDLKFR	HGKEDLKFPR	4.00E-05	49	A*02.03	absent	A2
HLA-A*02:03	1	3	12	10	DNGPQNQRNA	DGPQNQRNA	DNGPQNQRNA	4.00E-05	49	A*02.03	absent	A2
HLA-A*02:03	1	377	385	9	DETQALPQR	DETQALPQR	DETQALPQR	4.00E-05	49	A*02.03	absent	A2
HLA-A*02:03	1	298	306	9	YKHWPQIAQ	YKHWPQIAQ	YKHWPQIAQ	4.00E-05	49	A*02.03	absent	A2
HLA-A*02:03	1	50	58	9	ASWFTALTQ	ASWFTALTQ	ASWFTALTQ	4.00E-05	49	A*02.03	absent	A2
HLA-A*02:03	1	12	20	9	APRITFGGP	APRITFGGP	APRITFGGP	4.00E-05	49	A*02.03	absent	A2
HLA-A*02:03	1	101	110	10	MKDLSPRWYF	MKDLSPRYF	MKDLSPRWYF	3.90E-05	49	A*02.03	absent	A2
HLA-A*02:03	1	247	256	10	TKKSAAEASK	TKKSAAASK	TKKSAAEASK	3.80E-05	49	A*02.03	absent	A2
HLA-A*02:03	1	113	122	10	LGTGPEAGLP	LTGPEAGLP	LGTGPEAGLP	3.80E-05	49	A*02.03	absent	A2
HLA-A*02:03	1	407	416	10	LQQSMSSADS	LQQSMSSAS	LQQSMSSADS	3.70E-05	50	A*02.03	absent	A2
HLA-A*02:03	1	185	194	10	RSSSRSRNSS	RSSSRSNSS	RSSSRSRNSS	3.70E-05	50	A*02.03	absent	A2
HLA-A*02:03	1	79	88	10	SPDDQIGYYR	SPDDQIYYR	SPDDQIGYYR	3.70E-05	50	A*02.03	absent	A2
HLA-A*02:03	1	18	26	9	GGPSDSTGS	GGPSDSTGS	GGPSDSTGS	3.60E-05	50	A*02.03	absent	A2
HLA-A*02:03	1	307	316	10	FAPSASAFFG	FAPSASAFG	FAPSASAFFG	3.50E-05	50	A*02.03	absent	A2
HLA-A*02:03	1	176	185	10	SRGGSQASSR	SRGGSASSR	SRGGSQASSR	3.50E-05	50	A*02.03	absent	A2
HLA-A*02:03	1	43	51	9	QGLPNNTAS	QGLPNNTAS	QGLPNNTAS	3.50E-05	50	A*02.03	absent	A2
HLA-A*02:03	1	244	253	10	QTVTKKSAAE	QTVKKSAAE	QTVTKKSAAE	3.40E-05	51	A*02.03	absent	A2
HLA-A*02:03	1	203	212	10	RGTSPARMAG	RTSPARMAG	RGTSPARMAG	3.40E-05	51	A*02.03	absent	A2
HLA-A*02:03	1	408	416	9	QQSMSSADS	QQSMSSADS	QQSMSSADS	3.40E-05	51	A*02.03	absent	A2
HLA-A*02:03	1	176	184	9	SRGGSQASS	SRGGSQASS	SRGGSQASS	3.40E-05	51	A*02.03	absent	A2
HLA-A*02:03	1	135	143	9	TEGALNTPK	TEGALNTPK	TEGALNTPK	3.40E-05	51	A*02.03	absent	A2
HLA-A*02:03	1	347	356	10	KDQVILLNKH	KQVILLNKH	KDQVILLNKH	3.30E-05	51	A*02.03	absent	A2
HLA-A*02:03	1	198	207	10	TPGSSRGTSP	TGSSRGTSP	TPGSSRGTSP	3.30E-05	51	A*02.03	absent	A2
HLA-A*02:03	1	190	199	10	SRNSSRNSTP	SNSSRNSTP	SRNSSRNSTP	3.30E-05	51	A*02.03	absent	A2
HLA-A*02:03	1	33	42	10	SGARSKQRRP	SARSKQRRP	SGARSKQRRP	3.30E-05	51	A*02.03	absent	A2
HLA-A*02:03	1	220	228	9	ALLLLDRLN	ALLLLDRLN	ALLLLDRLN	3.20E-05	52	A*02.03	absent	A2
HLA-A*02:03	1	143	151	9	KDHIGTRNP	KDHIGTRNP	KDHIGTRNP	3.20E-05	52	A*02.03	absent	A2
HLA-A*02:03	1	89	97	9	RATRRIRGG	RATRRIRGG	RATRRIRGG	3.20E-05	52	A*02.03	absent	A2
HLA-A*02:03	1	270	278	9	VTQAFGRRG	VTQAFGRRG	VTQAFGRRG	3.10E-05	52	A*02.03	absent	A2
HLA-A*02:03	1	94	102	9	IRGGDGKMK	IRGGDGKMK	IRGGDGKMK	3.10E-05	52	A*02.03	absent	A2
HLA-A*02:03	1	376	385	10	ADETQALPQR	AETQALPQR	ADETQALPQR	3.00E-05	53	A*02.03	absent	A2
HLA-A*02:03	1	274	283	10	FGRRGPEQTQ	FGRGPEQTQ	FGRRGPEQTQ	3.00E-05	53	A*02.03	absent	A2
HLA-A*02:03	1	62	71	10	EDLKFPRGQG	ELKFPRGQG	EDLKFPRGQG	3.00E-05	53	A*02.03	absent	A2
HLA-A*02:03	1	268	276	9	YNVTQAFGR	YNVTQAFGR	YNVTQAFGR	3.00E-05	53	A*02.03	absent	A2
HLA-A*02:03	1	237	245	9	KGQQQQGQT	KGQQQQGQT	KGQQQQGQT	3.00E-05	53	A*02.03	absent	A2
HLA-A*02:03	1	372	381	10	KKKKADETQA	KKKKAETQA	KKKKADETQA	2.90E-05	53	A*02.03	absent	A2
HLA-A*02:03	1	227	236	10	LNQLESKMSG	LQLESKMSG	LNQLESKMSG	2.90E-05	53	A*02.03	absent	A2
HLA-A*02:03	1	108	117	10	WYFYYLGTGP	WFYYLGTGP	WYFYYLGTGP	2.90E-05	53	A*02.03	absent	A2
HLA-A*02:03	1	172	180	9	YAEGSRGGS	YAEGSRGGS	YAEGSRGGS	2.90E-05	53	A*02.03	absent	A2
HLA-A*02:03	1	33	41	9	SGARSKQRR	SGARSKQRR	SGARSKQRR	2.90E-05	53	A*02.03	absent	A2
HLA-A*02:03	1	11	19	9	NAPRITFGG	NAPRITFGG	NAPRITFGG	2.90E-05	53	A*02.03	absent	A2
HLA-A*02:03	1	6	14	9	PQNQRNAPR	PQNQRNAPR	PQNQRNAPR	2.90E-05	53	A*02.03	absent	A2
HLA-A*02:03	1	263	272	10	TATKAYNVTQ	TTKAYNVTQ	TATKAYNVTQ	2.80E-05	54	A*02.03	absent	A2
HLA-A*02:03	1	170	179	10	GFYAEGSRGG	GFYEGSRGG	GFYAEGSRGG	2.80E-05	54	A*02.03	absent	A2
HLA-A*02:03	1	23	32	10	STGSNQNGER	STGSNQNER	STGSNQNGER	2.80E-05	54	A*02.03	absent	A2
HLA-A*02:03	1	272	280	9	QAFGRRGPE	QAFGRRGPE	QAFGRRGPE	2.80E-05	54	A*02.03	absent	A2
HLA-A*02:03	1	235	243	9	SGKGQQQQG	SGKGQQQQG	SGKGQQQQG	2.80E-05	54	A*02.03	absent	A2
HLA-A*02:03	1	349	358	10	QVILLNKHID	QVILLNKHI	QVILLNKHI	2.70E-05	54	A*02.03	absent	A2
HLA-A*02:03	1	284	293	10	GNFGDQELIR	GNFGDQLIR	GNFGDQELIR	2.70E-05	54	A*02.03	absent	A2
HLA-A*02:03	1	58	67	10	QHGKEDLKFP	QGKEDLKFP	QHGKEDLKFP	2.70E-05	54	A*02.03	absent	A2
HLA-A*02:03	1	52	61	10	WFTALTQHGK	WTALTQHGK	WFTALTQHGK	2.70E-05	54	A*02.03	absent	A2
HLA-A*02:03	1	6	15	10	PQNQRNAPRI	PQNQNAPRI	PQNQRNAPRI	2.70E-05	54	A*02.03	absent	A2
HLA-A*02:03	1	286	294	9	FGDQELIRQ	FGDQELIRQ	FGDQELIRQ	2.70E-05	54	A*02.03	absent	A2
HLA-A*02:03	1	278	286	9	GPEQTQGNF	GPEQTQGNF	GPEQTQGNF	2.70E-05	54	A*02.03	absent	A2
HLA-A*02:03	1	217	225	9	AALALLLLD	AALALLLLD	AALALLLLD	2.70E-05	54	A*02.03	absent	A2
HLA-A*02:03	1	407	415	9	LQQSMSSAD	LQQSMSSAD	LQQSMSSAD	2.60E-05	55	A*02.03	absent	A2
HLA-A*02:03	1	366	374	9	TEPKKDKKK	TEPKKDKKK	TEPKKDKKK	2.60E-05	55	A*02.03	absent	A2
HLA-A*02:03	1	397	406	10	AADLDDFSKQ	AALDDFSKQ	AADLDDFSKQ	2.50E-05	55	A*02.03	absent	A2
HLA-A*02:03	1	380	389	10	QALPQRQKKQ	QLPQRQKKQ	QALPQRQKKQ	2.50E-05	55	A*02.03	absent	A2
HLA-A*02:03	1	194	202	9	SRNSTPGSS	SRNSTPGSS	SRNSTPGSS	2.50E-05	55	A*02.03	absent	A2
HLA-A*02:03	1	119	128	10	AGLPYGANKD	ALPYGANKD	AGLPYGANKD	2.40E-05	56	A*02.03	absent	A2
HLA-A*02:03	1	51	60	10	SWFTALTQHG	SWFTALTQG	SWFTALTQHG	2.40E-05	56	A*02.03	absent	A2
HLA-A*02:03	1	17	26	10	FGGPSDSTGS	FGGPSSTGS	FGGPSDSTGS	2.40E-05	56	A*02.03	absent	A2
HLA-A*02:03	1	234	242	9	MSGKGQQQQ	MSGKGQQQQ	MSGKGQQQQ	2.40E-05	56	A*02.03	absent	A2
HLA-A*02:03	1	29	38	10	NGERSGARSK	NERSGARSK	NGERSGARSK	2.30E-05	56	A*02.03	absent	A2
HLA-A*02:03	1	398	406	9	ADLDDFSKQ	ADLDDFSKQ	ADLDDFSKQ	2.30E-05	56	A*02.03	absent	A2
HLA-A*02:03	1	353	361	9	LNKHIDAYK	LNKHIDAYK	LNKHIDAYK	2.30E-05	56	A*02.03	absent	A2
HLA-A*02:03	1	132	140	9	WVATEGALN	WVATEGALN	WVATEGALN	2.30E-05	56	A*02.03	absent	A2
HLA-A*02:03	1	367	376	10	EPKKDKKKKA	EPKDKKKKA	EPKKDKKKKA	2.20E-05	57	A*02.03	absent	A2
HLA-A*02:03	1	224	233	10	LDRLNQLESK	LRLNQLESK	LDRLNQLESK	2.20E-05	57	A*02.03	absent	A2
HLA-A*02:03	1	109	118	10	YFYYLGTGPE	YFYLGTGPE	YFYYLGTGPE	2.20E-05	57	A*02.03	absent	A2
HLA-A*02:03	1	32	41	10	RSGARSKQRR	RSARSKQRR	RSGARSKQRR	2.20E-05	57	A*02.03	absent	A2
HLA-A*02:03	1	357	365	9	IDAYKTFPP	IDAYKTFPP	IDAYKTFPP	2.20E-05	57	A*02.03	absent	A2
HLA-A*02:03	1	247	255	9	TKKSAAEAS	TKKSAAEAS	TKKSAAEAS	2.20E-05	57	A*02.03	absent	A2
HLA-A*02:03	1	45	53	9	LPNNTASWF	LPNNTASWF	LPNNTASWF	2.20E-05	57	A*02.03	absent	A2
HLA-A*02:03	1	392	401	10	VTLLPAADLD	VTLLPAADL	VTLLPAADL	2.10E-05	58	A*02.03	absent	A2
HLA-A*02:03	1	115	124	10	TGPEAGLPYG	TGPEGLPYG	TGPEAGLPYG	2.10E-05	58	A*02.03	absent	A2
HLA-A*02:03	1	4	13	10	NGPQNQRNAP	NGPQNQRNP	NGPQNQRNAP	2.10E-05	58	A*02.03	absent	A2
HLA-A*02:03	1	391	399	9	TVTLLPAAD	TVTLLPAAD	TVTLLPAAD	2.10E-05	58	A*02.03	absent	A2
HLA-A*02:03	1	285	293	9	NFGDQELIR	NFGDQELIR	NFGDQELIR	2.10E-05	58	A*02.03	absent	A2
HLA-A*02:03	1	276	284	9	RRGPEQTQG	RRGPEQTQG	RRGPEQTQG	2.10E-05	58	A*02.03	absent	A2
HLA-A*02:03	1	196	204	9	NSTPGSSRG	NSTPGSSRG	NSTPGSSRG	2.10E-05	58	A*02.03	absent	A2
HLA-A*02:03	1	272	281	10	QAFGRRGPEQ	QAFGRGPEQ	QAFGRRGPEQ	2.00E-05	58	A*02.03	absent	A2
HLA-A*02:03	1	10	19	10	RNAPRITFGG	RNAPRITGG	RNAPRITFGG	2.00E-05	58	A*02.03	absent	A2
HLA-A*02:03	1	195	204	10	RNSTPGSSRG	RNSTPGSSG	RNSTPGSSRG	1.90E-05	59	A*02.03	absent	A2
HLA-A*02:03	1	192	201	10	NSSRNSTPGS	NSRNSTPGS	NSSRNSTPGS	1.90E-05	59	A*02.03	absent	A2
HLA-A*02:03	1	181	190	10	QASSRSSSRS	QASSRSSSS	QASSRSSSRS	1.90E-05	59	A*02.03	absent	A2
HLA-A*02:03	1	174	183	10	EGSRGGSQAS	ESRGGSQAS	EGSRGGSQAS	1.90E-05	59	A*02.03	absent	A2
HLA-A*02:03	1	378	386	9	ETQALPQRQ	ETQALPQRQ	ETQALPQRQ	1.90E-05	59	A*02.03	absent	A2
HLA-A*02:03	1	295	303	9	GTDYKHWPQ	GTDYKHWPQ	GTDYKHWPQ	1.90E-05	59	A*02.03	absent	A2
HLA-A*02:03	1	282	290	9	TQGNFGDQE	TQGNFGDQE	TQGNFGDQE	1.90E-05	59	A*02.03	absent	A2
HLA-A*02:03	1	87	95	9	YRRATRRIR	YRRATRRIR	YRRATRRIR	1.90E-05	59	A*02.03	absent	A2
HLA-A*02:03	1	363	372	10	FPPTEPKKDK	FPPEPKKDK	FPPTEPKKDK	1.80E-05	60	A*02.03	absent	A2
HLA-A*02:03	1	184	193	10	SRSSSRSRNS	SSSSRSRNS	SRSSSRSRNS	1.80E-05	60	A*02.03	absent	A2
HLA-A*02:03	1	401	409	9	DDFSKQLQQ	DDFSKQLQQ	DDFSKQLQQ	1.80E-05	60	A*02.03	absent	A2
HLA-A*02:03	1	275	283	9	GRRGPEQTQ	GRRGPEQTQ	GRRGPEQTQ	1.80E-05	60	A*02.03	absent	A2
HLA-A*02:03	1	258	266	9	PRQKRTATK	PRQKRTATK	PRQKRTATK	1.80E-05	60	A*02.03	absent	A2
HLA-A*02:03	1	167	175	9	LPKGFYAEG	LPKGFYAEG	LPKGFYAEG	1.80E-05	60	A*02.03	absent	A2
HLA-A*02:03	1	292	301	10	IRQGTDYKHW	IQGTDYKHW	IRQGTDYKHW	1.70E-05	61	A*02.03	absent	A2
HLA-A*02:03	1	224	232	9	LDRLNQLES	LDRLNQLES	LDRLNQLES	1.70E-05	61	A*02.03	absent	A2
HLA-A*02:03	1	205	213	9	TSPARMAGN	TSPARMAGN	TSPARMAGN	1.70E-05	61	A*02.03	absent	A2
HLA-A*02:03	1	178	186	9	GGSQASSRS	GGSQASSRS	GGSQASSRS	1.70E-05	61	A*02.03	absent	A2
HLA-A*02:03	1	152	160	9	ANNAAIVLQ	ANNAAIVLQ	ANNAAIVLQ	1.70E-05	61	A*02.03	absent	A2
HLA-A*02:03	1	267	276	10	AYNVTQAFGR	AYNVTQAFR	AYNVTQAFGR	1.60E-05	62	A*02.03	absent	A2
HLA-A*02:03	1	204	213	10	GTSPARMAGN	GTSPAMAGN	GTSPARMAGN	1.60E-05	62	A*02.03	absent	A2
HLA-A*02:03	1	199	208	10	PGSSRGTSPA	PSSRGTSPA	PGSSRGTSPA	1.60E-05	62	A*02.03	absent	A2
HLA-A*02:03	1	16	25	10	TFGGPSDSTG	TFGGPSSTG	TFGGPSDSTG	1.60E-05	62	A*02.03	absent	A2
HLA-A*02:03	1	404	412	9	SKQLQQSMS	SKQLQQSMS	SKQLQQSMS	1.60E-05	62	A*02.03	absent	A2
HLA-A*02:03	1	395	403	9	LPAADLDDF	LPAADLDDF	LPAADLDDF	1.60E-05	62	A*02.03	absent	A2
HLA-A*02:03	1	251	259	9	AAEASKKPR	AAEASKKPR	AAEASKKPR	1.60E-05	62	A*02.03	absent	A2
HLA-A*02:03	1	117	125	9	PEAGLPYGA	PEAGLPYGA	PEAGLPYGA	1.60E-05	62	A*02.03	absent	A2
HLA-A*02:03	1	333	342	10	YTGAIKLDDK	YTAIKLDDK	YTGAIKLDDK	1.50E-05	63	A*02.03	absent	A2
HLA-A*02:03	1	163	172	10	QGTTLPKGFY	QTTLPKGFY	QGTTLPKGFY	1.50E-05	63	A*02.03	absent	A2
HLA-A*02:03	1	126	135	10	NKDGIIWVAT	NKDGIIVAT	NKDGIIWVAT	1.50E-05	63	A*02.03	absent	A2
HLA-A*02:03	1	31	40	10	ERSGARSKQR	ERSGARSQR	ERSGARSKQR	1.50E-05	63	A*02.03	absent	A2
HLA-A*02:03	1	326	334	9	PSGTWLTYT	PSGTWLTYT	PSGTWLTYT	1.50E-05	63	A*02.03	absent	A2
HLA-A*02:03	1	294	302	9	QGTDYKHWP	QGTDYKHWP	QGTDYKHWP	1.50E-05	63	A*02.03	absent	A2
HLA-A*02:03	1	242	250	9	QGQTVTKKS	QGQTVTKKS	QGQTVTKKS	1.50E-05	63	A*02.03	absent	A2
HLA-A*02:03	1	128	136	9	DGIIWVATE	DGIIWVATE	DGIIWVATE	1.50E-05	63	A*02.03	absent	A2
HLA-A*02:03	1	5	13	9	GPQNQRNAP	GPQNQRNAP	GPQNQRNAP	1.50E-05	63	A*02.03	absent	A2
HLA-A*02:03	1	353	362	10	LNKHIDAYKT	LNKHIDAYT	LNKHIDAYKT	1.40E-05	64	A*02.03	absent	A2
HLA-A*02:03	1	188	197	10	SRSRNSSRNS	SSRNSSRNS	SRSRNSSRNS	1.40E-05	64	A*02.03	absent	A2
HLA-A*02:03	1	97	106	10	GDGKMKDLSP	GGKMKDLSP	GDGKMKDLSP	1.40E-05	64	A*02.03	absent	A2
HLA-A*02:03	1	161	169	9	LPQGTTLPK	LPQGTTLPK	LPQGTTLPK	1.40E-05	64	A*02.03	absent	A2
HLA-A*02:03	1	366	375	10	TEPKKDKKKK	TEKKDKKKK	TEPKKDKKKK	1.30E-05	65	A*02.03	absent	A2
HLA-A*02:03	1	216	225	10	DAALALLLLD	DAALALLLL	DAALALLLL	1.30E-05	65	A*02.03	absent	A2
HLA-A*02:03	1	68	77	10	RGQGVPINTN	RQGVPINTN	RGQGVPINTN	1.30E-05	65	A*02.03	absent	A2
HLA-A*02:03	1	9	18	10	QRNAPRITFG	QRAPRITFG	QRNAPRITFG	1.30E-05	65	A*02.03	absent	A2
HLA-A*02:03	1	397	405	9	AADLDDFSK	AADLDDFSK	AADLDDFSK	1.30E-05	65	A*02.03	absent	A2
HLA-A*02:03	1	40	48	9	RRPQGLPNN	RRPQGLPNN	RRPQGLPNN	1.30E-05	65	A*02.03	absent	A2
HLA-A*02:03	1	17	25	9	FGGPSDSTG	FGGPSDSTG	FGGPSDSTG	1.30E-05	65	A*02.03	absent	A2
HLA-A*02:03	1	393	402	10	TLLPAADLDD	TLLPAADLD	TLLPAADLDD	1.20E-05	66	A*02.03	absent	A2
HLA-A*02:03	1	375	384	10	KADETQALPQ	KADETQALQ	KADETQALPQ	1.20E-05	66	A*02.03	absent	A2
HLA-A*02:03	1	314	323	10	FFGMSRIGME	FFMSRIGME	FFGMSRIGME	1.20E-05	66	A*02.03	absent	A2
HLA-A*02:03	1	281	290	10	QTQGNFGDQE	QTQGNFGQE	QTQGNFGDQE	1.20E-05	66	A*02.03	absent	A2
HLA-A*02:03	1	235	244	10	SGKGQQQQGQ	SGKGQQQQQ	SGKGQQQQGQ	1.20E-05	66	A*02.03	absent	A2
HLA-A*02:03	1	234	243	10	MSGKGQQQQG	MSKGQQQQG	MSGKGQQQQG	1.20E-05	66	A*02.03	absent	A2
HLA-A*02:03	1	178	187	10	GGSQASSRSS	GSQASSRSS	GGSQASSRSS	1.20E-05	66	A*02.03	absent	A2
HLA-A*02:03	1	169	178	10	KGFYAEGSRG	KFYAEGSRG	KGFYAEGSRG	1.20E-05	66	A*02.03	absent	A2
HLA-A*02:03	1	98	107	10	DGKMKDLSPR	DKMKDLSPR	DGKMKDLSPR	1.20E-05	66	A*02.03	absent	A2
HLA-A*02:03	1	66	75	10	FPRGQGVPIN	FPRGQGVPI	FPRGQGVPI	1.20E-05	66	A*02.03	absent	A2
HLA-A*02:03	1	327	335	9	SGTWLTYTG	SGTWLTYTG	SGTWLTYTG	1.20E-05	66	A*02.03	absent	A2
HLA-A*02:03	1	137	145	9	GALNTPKDH	GALNTPKDH	GALNTPKDH	1.20E-05	66	A*02.03	absent	A2
HLA-A*02:03	1	256	265	10	KKPRQKRTAT	KKPQKRTAT	KKPRQKRTAT	1.10E-05	67	A*02.03	absent	A2
HLA-A*02:03	1	49	58	10	TASWFTALTQ	TASWFTLTQ	TASWFTALTQ	1.10E-05	67	A*02.03	absent	A2
HLA-A*02:03	1	38	47	10	KQRRPQGLPN	KQRPQGLPN	KQRRPQGLPN	1.10E-05	67	A*02.03	absent	A2
HLA-A*02:03	1	292	300	9	IRQGTDYKH	IRQGTDYKH	IRQGTDYKH	1.10E-05	67	A*02.03	absent	A2
HLA-A*02:03	1	252	260	9	AEASKKPRQ	AEASKKPRQ	AEASKKPRQ	1.10E-05	67	A*02.03	absent	A2
HLA-A*02:03	1	232	240	9	SKMSGKGQQ	SKMSGKGQQ	SKMSGKGQQ	1.10E-05	67	A*02.03	absent	A2
HLA-A*02:03	1	145	153	9	HIGTRNPAN	HIGTRNPAN	HIGTRNPAN	1.10E-05	67	A*02.03	absent	A2
HLA-A*02:03	1	108	116	9	WYFYYLGTG	WYFYYLGTG	WYFYYLGTG	1.10E-05	67	A*02.03	absent	A2
HLA-A*02:03	1	28	36	9	QNGERSGAR	QNGERSGAR	QNGERSGAR	1.10E-05	67	A*02.03	absent	A2
HLA-A*02:03	1	362	371	10	TFPPTEPKKD	TFPPTEPKD	TFPPTEPKKD	1.00E-05	68	A*02.03	absent	A2
HLA-A*02:03	1	205	214	10	TSPARMAGNG	TSPARMANG	TSPARMAGNG	1.00E-05	68	A*02.03	absent	A2
HLA-A*02:03	1	91	100	10	TRRIRGGDGK	TRIRGGDGK	TRRIRGGDGK	1.00E-05	68	A*02.03	absent	A2
HLA-A*02:03	1	350	358	9	VILLNKHID	VILLNKHID	VILLNKHID	1.00E-05	68	A*02.03	absent	A2
HLA-A*02:03	1	334	342	9	TGAIKLDDK	TGAIKLDDK	TGAIKLDDK	1.00E-05	68	A*02.03	absent	A2
HLA-A*02:03	1	277	285	9	RGPEQTQGN	RGPEQTQGN	RGPEQTQGN	1.00E-05	68	A*02.03	absent	A2
HLA-A*02:03	1	24	32	9	TGSNQNGER	TGSNQNGER	TGSNQNGER	1.00E-05	68	A*02.03	absent	A2
HLA-A*02:03	1	377	386	10	DETQALPQRQ	DETQALPQQ	DETQALPQRQ	9.00E-06	70	A*02.03	absent	A2
HLA-A*02:03	1	335	344	10	GAIKLDDKDP	GAIKLDDKP	GAIKLDDKDP	9.00E-06	70	A*02.03	absent	A2
HLA-A*02:03	1	285	294	10	NFGDQELIRQ	NFDQELIRQ	NFGDQELIRQ	9.00E-06	70	A*02.03	absent	A2
HLA-A*02:03	1	206	215	10	SPARMAGNGG	SARMAGNGG	SPARMAGNGG	9.00E-06	70	A*02.03	absent	A2
HLA-A*02:03	1	161	170	10	LPQGTTLPKG	LQGTTLPKG	LPQGTTLPKG	9.00E-06	70	A*02.03	absent	A2
HLA-A*02:03	1	128	137	10	DGIIWVATEG	DIIWVATEG	DGIIWVATEG	9.00E-06	70	A*02.03	absent	A2
HLA-A*02:03	1	127	136	10	KDGIIWVATE	KGIIWVATE	KDGIIWVATE	9.00E-06	70	A*02.03	absent	A2
HLA-A*02:03	1	86	95	10	YYRRATRRIR	YYRRATRIR	YYRRATRRIR	9.00E-06	70	A*02.03	absent	A2
HLA-A*02:03	1	24	33	10	TGSNQNGERS	TSNQNGERS	TGSNQNGERS	9.00E-06	70	A*02.03	absent	A2
HLA-A*02:03	1	365	373	9	PTEPKKDKK	PTEPKKDKK	PTEPKKDKK	9.00E-06	70	A*02.03	absent	A2
HLA-A*02:03	1	363	371	9	FPPTEPKKD	FPPTEPKKD	FPPTEPKKD	9.00E-06	70	A*02.03	absent	A2
HLA-A*02:03	1	280	288	9	EQTQGNFGD	EQTQGNFGD	EQTQGNFGD	9.00E-06	70	A*02.03	absent	A2
HLA-A*02:03	1	267	275	9	AYNVTQAFG	AYNVTQAFG	AYNVTQAFG	9.00E-06	70	A*02.03	absent	A2
HLA-A*02:03	1	231	239	9	ESKMSGKGQ	ESKMSGKGQ	ESKMSGKGQ	9.00E-06	70	A*02.03	absent	A2
HLA-A*02:03	1	199	207	9	PGSSRGTSP	PGSSRGTSP	PGSSRGTSP	9.00E-06	70	A*02.03	absent	A2
HLA-A*02:03	1	90	98	9	ATRRIRGGD	ATRRIRGGD	ATRRIRGGD	9.00E-06	70	A*02.03	absent	A2
HLA-A*02:03	1	60	68	9	GKEDLKFPR	GKEDLKFPR	GKEDLKFPR	9.00E-06	70	A*02.03	absent	A2
HLA-A*02:03	1	54	62	9	TALTQHGKE	TALTQHGKE	TALTQHGKE	9.00E-06	70	A*02.03	absent	A2
HLA-A*02:03	1	286	295	10	FGDQELIRQG	FGQELIRQG	FGDQELIRQG	8.00E-06	72	A*02.03	absent	A2
HLA-A*02:03	1	269	278	10	NVTQAFGRRG	NVTQAFGRG	NVTQAFGRRG	8.00E-06	72	A*02.03	absent	A2
HLA-A*02:03	1	251	260	10	AAEASKKPRQ	AAASKKPRQ	AAEASKKPRQ	8.00E-06	72	A*02.03	absent	A2
HLA-A*02:03	1	131	140	10	IWVATEGALN	IVATEGALN	IWVATEGALN	8.00E-06	72	A*02.03	absent	A2
HLA-A*02:03	1	107	116	10	RWYFYYLGTG	RWYFYLGTG	RWYFYYLGTG	8.00E-06	72	A*02.03	absent	A2
HLA-A*02:03	1	54	63	10	TALTQHGKED	TLTQHGKED	TALTQHGKED	8.00E-06	72	A*02.03	absent	A2
HLA-A*02:03	1	371	379	9	DKKKKADET	DKKKKADET	DKKKKADET	8.00E-06	72	A*02.03	absent	A2
HLA-A*02:03	1	301	309	9	WPQIAQFAP	WPQIAQFAP	WPQIAQFAP	8.00E-06	72	A*02.03	absent	A2
HLA-A*02:03	1	287	295	9	GDQELIRQG	GDQELIRQG	GDQELIRQG	8.00E-06	72	A*02.03	absent	A2
HLA-A*02:03	1	192	200	9	NSSRNSTPG	NSSRNSTPG	NSSRNSTPG	8.00E-06	72	A*02.03	absent	A2
HLA-A*02:03	1	88	96	9	RRATRRIRG	RRATRRIRG	RRATRRIRG	8.00E-06	72	A*02.03	absent	A2
HLA-A*02:03	1	61	69	9	KEDLKFPRG	KEDLKFPRG	KEDLKFPRG	8.00E-06	72	A*02.03	absent	A2
HLA-A*02:03	1	370	379	10	KDKKKKADET	KKKKKADET	KDKKKKADET	7.00E-06	74	A*02.03	absent	A2
HLA-A*02:03	1	187	196	10	SSRSRNSSRN	SSRSRNSSR	SSRSRNSSR	7.00E-06	74	A*02.03	absent	A2
HLA-A*02:03	1	183	192	10	SSRSSSRSRN	SSRSSSRSR	SSRSSSRSR	7.00E-06	74	A*02.03	absent	A2
HLA-A*02:03	1	167	176	10	LPKGFYAEGS	LPKGFYAES	LPKGFYAEGS	7.00E-06	74	A*02.03	absent	A2
HLA-A*02:03	1	2	11	10	SDNGPQNQRN	SDNGPQNQR	SDNGPQNQR	7.00E-06	74	A*02.03	absent	A2
HLA-A*02:03	1	394	402	9	LLPAADLDD	LLPAADLDD	LLPAADLDD	7.00E-06	74	A*02.03	absent	A2
HLA-A*02:03	1	367	375	9	EPKKDKKKK	EPKKDKKKK	EPKKDKKKK	7.00E-06	74	A*02.03	absent	A2
HLA-A*02:03	1	354	362	9	NKHIDAYKT	NKHIDAYKT	NKHIDAYKT	7.00E-06	74	A*02.03	absent	A2
HLA-A*02:03	1	339	347	9	LDDKDPNFK	LDDKDPNFK	LDDKDPNFK	7.00E-06	74	A*02.03	absent	A2
HLA-A*02:03	1	127	135	9	KDGIIWVAT	KDGIIWVAT	KDGIIWVAT	7.00E-06	74	A*02.03	absent	A2
HLA-A*02:03	1	400	409	10	LDDFSKQLQQ	LDFSKQLQQ	LDDFSKQLQQ	6.00E-06	76	A*02.03	absent	A2
HLA-A*02:03	1	365	374	10	PTEPKKDKKK	PTPKKDKKK	PTEPKKDKKK	6.00E-06	76	A*02.03	absent	A2
HLA-A*02:03	1	309	318	10	PSASAFFGMS	PSASAFFGS	PSASAFFGMS	6.00E-06	76	A*02.03	absent	A2
HLA-A*02:03	1	172	181	10	YAEGSRGGSQ	YAEGRGGSQ	YAEGSRGGSQ	6.00E-06	76	A*02.03	absent	A2
HLA-A*02:03	1	162	171	10	PQGTTLPKGF	PQGTTLPKF	PQGTTLPKGF	6.00E-06	76	A*02.03	absent	A2
HLA-A*02:03	1	96	105	10	GGDGKMKDLS	GGDGKMKLS	GGDGKMKDLS	6.00E-06	76	A*02.03	absent	A2
HLA-A*02:03	1	45	54	10	LPNNTASWFT	LPNTASWFT	LPNNTASWFT	6.00E-06	76	A*02.03	absent	A2
HLA-A*02:03	1	42	51	10	PQGLPNNTAS	PQLPNNTAS	PQGLPNNTAS	6.00E-06	76	A*02.03	absent	A2
HLA-A*02:03	1	25	34	10	GSNQNGERSG	GSNQNGRSG	GSNQNGERSG	6.00E-06	76	A*02.03	absent	A2
HLA-A*02:03	1	12	21	10	APRITFGGPS	APITFGGPS	APRITFGGPS	6.00E-06	76	A*02.03	absent	A2
HLA-A*02:03	1	372	380	9	KKKKADETQ	KKKKADETQ	KKKKADETQ	6.00E-06	76	A*02.03	absent	A2
HLA-A*02:03	1	346	354	9	FKDQVILLN	FKDQVILLN	FKDQVILLN	6.00E-06	76	A*02.03	absent	A2
HLA-A*02:03	1	281	289	9	QTQGNFGDQ	QTQGNFGDQ	QTQGNFGDQ	6.00E-06	76	A*02.03	absent	A2
HLA-A*02:03	1	273	281	9	AFGRRGPEQ	AFGRRGPEQ	AFGRRGPEQ	6.00E-06	76	A*02.03	absent	A2
HLA-A*02:03	1	116	124	9	GPEAGLPYG	GPEAGLPYG	GPEAGLPYG	6.00E-06	76	A*02.03	absent	A2
HLA-A*02:03	1	52	60	9	WFTALTQHG	WFTALTQHG	WFTALTQHG	6.00E-06	76	A*02.03	absent	A2
HLA-A*02:03	1	396	405	10	PAADLDDFSK	PAADLDFSK	PAADLDDFSK	5.00E-06	78	A*02.03	absent	A2
HLA-A*02:03	1	297	306	10	DYKHWPQIAQ	DYHWPQIAQ	DYKHWPQIAQ	5.00E-06	78	A*02.03	absent	A2
HLA-A*02:03	1	280	289	10	EQTQGNFGDQ	EQTQGNFGQ	EQTQGNFGDQ	5.00E-06	78	A*02.03	absent	A2
HLA-A*02:03	1	275	284	10	GRRGPEQTQG	GRRPEQTQG	GRRGPEQTQG	5.00E-06	78	A*02.03	absent	A2
HLA-A*02:03	1	219	228	10	LALLLLDRLN	LALLLLDRL	LALLLLDRL	5.00E-06	78	A*02.03	absent	A2
HLA-A*02:03	1	191	200	10	RNSSRNSTPG	RNSSRNSTG	RNSSRNSTPG	5.00E-06	78	A*02.03	absent	A2
HLA-A*02:03	1	177	186	10	RGGSQASSRS	RGSQASSRS	RGGSQASSRS	5.00E-06	78	A*02.03	absent	A2
HLA-A*02:03	1	141	150	10	TPKDHIGTRN	TPKDHIGTR	TPKDHIGTR	5.00E-06	78	A*02.03	absent	A2
HLA-A*02:03	1	67	76	10	PRGQGVPINT	RGQGVPINT	RGQGVPINT	5.00E-06	78	A*02.03	absent	A2
HLA-A*02:03	1	30	39	10	GERSGARSKQ	GERSGASKQ	GERSGARSKQ	5.00E-06	78	A*02.03	absent	A2
HLA-A*02:03	1	368	376	9	PKKDKKKKA	PKKDKKKKA	PKKDKKKKA	5.00E-06	78	A*02.03	absent	A2
HLA-A*02:03	1	162	170	9	PQGTTLPKG	PQGTTLPKG	PQGTTLPKG	5.00E-06	78	A*02.03	absent	A2
HLA-A*02:03	1	39	47	9	QRRPQGLPN	QRRPQGLPN	QRRPQGLPN	5.00E-06	78	A*02.03	absent	A2
HLA-A*02:03	1	26	34	9	SNQNGERSG	SNQNGERSG	SNQNGERSG	5.00E-06	78	A*02.03	absent	A2
HLA-A*02:03	1	236	245	10	GKGQQQQGQT	GGQQQQGQT	GKGQQQQGQT	4.00E-06	81	A*02.03	absent	A2
HLA-A*02:03	1	231	240	10	ESKMSGKGQQ	ESKMSGKQQ	ESKMSGKGQQ	4.00E-06	81	A*02.03	absent	A2
HLA-A*02:03	1	230	239	10	LESKMSGKGQ	LSKMSGKGQ	LESKMSGKGQ	4.00E-06	81	A*02.03	absent	A2
HLA-A*02:03	1	145	154	10	HIGTRNPANN	HIGTNPANN	HIGTRNPANN	4.00E-06	81	A*02.03	absent	A2
HLA-A*02:03	1	19	28	10	GPSDSTGSNQ	GSDSTGSNQ	GPSDSTGSNQ	4.00E-06	81	A*02.03	absent	A2
HLA-A*02:03	1	333	341	9	YTGAIKLDD	YTGAIKLDD	YTGAIKLDD	4.00E-06	81	A*02.03	absent	A2
HLA-A*02:03	1	308	316	9	APSASAFFG	APSASAFFG	APSASAFFG	4.00E-06	81	A*02.03	absent	A2
HLA-A*02:03	1	227	235	9	LNQLESKMS	LNQLESKMS	LNQLESKMS	4.00E-06	81	A*02.03	absent	A2
HLA-A*02:03	1	206	214	9	SPARMAGNG	SPARMAGNG	SPARMAGNG	4.00E-06	81	A*02.03	absent	A2
HLA-A*02:03	1	198	206	9	TPGSSRGTS	TPGSSRGTS	TPGSSRGTS	4.00E-06	81	A*02.03	absent	A2
HLA-A*02:03	1	136	144	9	EGALNTPKD	EGALNTPKD	EGALNTPKD	4.00E-06	81	A*02.03	absent	A2
HLA-A*02:03	1	62	70	9	EDLKFPRGQ	EDLKFPRGQ	EDLKFPRGQ	4.00E-06	81	A*02.03	absent	A2
HLA-A*02:03	1	31	39	9	ERSGARSKQ	ERSGARSKQ	ERSGARSKQ	4.00E-06	81	A*02.03	absent	A2
HLA-A*02:03	1	22	30	9	DSTGSNQNG	DSTGSNQNG	DSTGSNQNG	4.00E-06	81	A*02.03	absent	A2
HLA-A*02:03	1	395	404	10	LPAADLDDFS	LAADLDDFS	LPAADLDDFS	3.00E-06	84	A*02.03	absent	A2
HLA-A*02:03	1	336	345	10	AIKLDDKDPN	AIKDDKDPN	AIKLDDKDPN	3.00E-06	84	A*02.03	absent	A2
HLA-A*02:03	1	276	285	10	RRGPEQTQGN	RGPEQTQGN	RRGPEQTQGN	3.00E-06	84	A*02.03	absent	A2
HLA-A*02:03	1	151	160	10	PANNAAIVLQ	PANNAIVLQ	PANNAAIVLQ	3.00E-06	84	A*02.03	absent	A2
HLA-A*02:03	1	122	131	10	PYGANKDGII	YGANKDGII	YGANKDGII	3.00E-06	84	A*02.03	absent	A2
HLA-A*02:03	1	90	99	10	ATRRIRGGDG	ATRRIGGDG	ATRRIRGGDG	3.00E-06	84	A*02.03	absent	A2
HLA-A*02:03	1	88	97	10	RRATRRIRGG	RATRRIRGG	RRATRRIRGG	3.00E-06	84	A*02.03	absent	A2
HLA-A*02:03	1	72	81	10	VPINTNSSPD	VINTNSSPD	VPINTNSSPD	3.00E-06	84	A*02.03	absent	A2
HLA-A*02:03	1	61	70	10	KEDLKFPRGQ	KELKFPRGQ	KEDLKFPRGQ	3.00E-06	84	A*02.03	absent	A2
HLA-A*02:03	1	46	55	10	PNNTASWFTA	PNNTASFTA	PNNTASWFTA	3.00E-06	84	A*02.03	absent	A2
HLA-A*02:03	1	35	44	10	ARSKQRRPQG	ASKQRRPQG	ARSKQRRPQG	3.00E-06	84	A*02.03	absent	A2
HLA-A*02:03	1	34	43	10	GARSKQRRPQ	GARSKQRRQ	GARSKQRRPQ	3.00E-06	84	A*02.03	absent	A2
HLA-A*02:03	1	332	340	9	TYTGAIKLD	TYTGAIKLD	TYTGAIKLD	3.00E-06	84	A*02.03	absent	A2
HLA-A*02:03	1	139	147	9	LNTPKDHIG	LNTPKDHIG	LNTPKDHIG	3.00E-06	84	A*02.03	absent	A2
HLA-A*02:03	1	81	89	9	DDQIGYYRR	DDQIGYYRR	DDQIGYYRR	3.00E-06	84	A*02.03	absent	A2
HLA-A*02:03	1	77	85	9	NSSPDDQIG	NSSPDDQIG	NSSPDDQIG	3.00E-06	84	A*02.03	absent	A2
HLA-A*02:03	1	75	83	9	NTNSSPDDQ	NTNSSPDDQ	NTNSSPDDQ	3.00E-06	84	A*02.03	absent	A2
HLA-A*02:03	1	35	43	9	ARSKQRRPQ	ARSKQRRPQ	ARSKQRRPQ	3.00E-06	84	A*02.03	absent	A2
HLA-A*02:03	1	20	28	9	PSDSTGSNQ	PSDSTGSNQ	PSDSTGSNQ	3.00E-06	84	A*02.03	absent	A2
HLA-A*02:03	1	364	373	10	PPTEPKKDKK	PTEPKKDKK	PPTEPKKDKK	2.00E-06	89	A*02.03	absent	A2
HLA-A*02:03	1	340	349	10	DDKDPNFKDQ	DDKDPNFKQ	DDKDPNFKDQ	2.00E-06	89	A*02.03	absent	A2
HLA-A*02:03	1	294	303	10	QGTDYKHWPQ	QTDYKHWPQ	QGTDYKHWPQ	2.00E-06	89	A*02.03	absent	A2
HLA-A*02:03	1	288	297	10	DQELIRQGTD	DQELIRQTD	DQELIRQGTD	2.00E-06	89	A*02.03	absent	A2
HLA-A*02:03	1	136	145	10	EGALNTPKDH	EGALNTPKH	EGALNTPKDH	2.00E-06	89	A*02.03	absent	A2
HLA-A*02:03	1	135	144	10	TEGALNTPKD	TEALNTPKD	TEGALNTPKD	2.00E-06	89	A*02.03	absent	A2
HLA-A*02:03	1	105	114	10	SPRWYFYYLG	SPRWYFYYL	SPRWYFYYL	2.00E-06	89	A*02.03	absent	A2
HLA-A*02:03	1	76	85	10	TNSSPDDQIG	TNSSPDDQI	TNSSPDDQI	2.00E-06	89	A*02.03	absent	A2
HLA-A*02:03	1	74	83	10	INTNSSPDDQ	ITNSSPDDQ	INTNSSPDDQ	2.00E-06	89	A*02.03	absent	A2
HLA-A*02:03	1	39	48	10	QRRPQGLPNN	QRRPGLPNN	QRRPQGLPNN	2.00E-06	89	A*02.03	absent	A2
HLA-A*02:03	1	28	37	10	QNGERSGARS	QNGESGARS	QNGERSGARS	2.00E-06	89	A*02.03	absent	A2
HLA-A*02:03	1	22	31	10	DSTGSNQNGE	DSTGSNQNE	DSTGSNQNGE	2.00E-06	89	A*02.03	absent	A2
HLA-A*02:03	1	21	30	10	SDSTGSNQNG	SSTGSNQNG	SDSTGSNQNG	2.00E-06	89	A*02.03	absent	A2
HLA-A*02:03	1	400	408	9	LDDFSKQLQ	LDDFSKQLQ	LDDFSKQLQ	2.00E-06	89	A*02.03	absent	A2
HLA-A*02:03	1	396	404	9	PAADLDDFS	PAADLDDFS	PAADLDDFS	2.00E-06	89	A*02.03	absent	A2
HLA-A*02:03	1	341	349	9	DKDPNFKDQ	DKDPNFKDQ	DKDPNFKDQ	2.00E-06	89	A*02.03	absent	A2
HLA-A*02:03	1	230	238	9	LESKMSGKG	LESKMSGKG	LESKMSGKG	2.00E-06	89	A*02.03	absent	A2
HLA-A*02:03	1	208	216	9	ARMAGNGGD	ARMAGNGGD	ARMAGNGGD	2.00E-06	89	A*02.03	absent	A2
HLA-A*02:03	1	207	215	9	PARMAGNGG	PARMAGNGG	PARMAGNGG	2.00E-06	89	A*02.03	absent	A2
HLA-A*02:03	1	188	196	9	SRSRNSSRN	SRSRNSSRN	SRSRNSSRN	2.00E-06	89	A*02.03	absent	A2
HLA-A*02:03	1	173	181	9	AEGSRGGSQ	AEGSRGGSQ	AEGSRGGSQ	2.00E-06	89	A*02.03	absent	A2
HLA-A*02:03	1	122	130	9	PYGANKDGI	PYGANKDGI	PYGANKDGI	2.00E-06	89	A*02.03	absent	A2
HLA-A*02:03	1	121	129	9	LPYGANKDG	LPYGANKDG	LPYGANKDG	2.00E-06	89	A*02.03	absent	A2
HLA-A*02:03	1	118	126	9	EAGLPYGAN	EAGLPYGAN	EAGLPYGAN	2.00E-06	89	A*02.03	absent	A2
HLA-A*02:03	1	95	103	9	RGGDGKMKD	RGGDGKMKD	RGGDGKMKD	2.00E-06	89	A*02.03	absent	A2
HLA-A*02:03	1	80	88	9	PDDQIGYYR	PDDQIGYYR	PDDQIGYYR	2.00E-06	89	A*02.03	absent	A2
HLA-A*02:03	1	46	54	9	PNNTASWFT	PNNTASWFT	PNNTASWFT	2.00E-06	89	A*02.03	absent	A2
HLA-A*02:03	1	29	37	9	NGERSGARS	NGERSGARS	NGERSGARS	2.00E-06	89	A*02.03	absent	A2
HLA-A*02:03	1	19	27	9	GPSDSTGSN	GPSDSTGSN	GPSDSTGSN	2.00E-06	89	A*02.03	absent	A2
HLA-A*02:03	1	371	380	10	DKKKKADETQ	DKKKKAETQ	DKKKKADETQ	1.00E-06	96	A*02.03	absent	A2
HLA-A*02:03	1	369	378	10	KKDKKKKADE	KKKKKKADE	KKDKKKKADE	1.00E-06	96	A*02.03	absent	A2
HLA-A*02:03	1	339	348	10	LDDKDPNFKD	LDKDPNFKD	LDDKDPNFKD	1.00E-06	96	A*02.03	absent	A2
HLA-A*02:03	1	334	343	10	TGAIKLDDKD	TAIKLDDKD	TGAIKLDDKD	1.00E-06	96	A*02.03	absent	A2
HLA-A*02:03	1	326	335	10	PSGTWLTYTG	PSGTLTYTG	PSGTWLTYTG	1.00E-06	96	A*02.03	absent	A2
HLA-A*02:03	1	278	287	10	GPEQTQGNFG	GPEQTQNFG	GPEQTQGNFG	1.00E-06	96	A*02.03	absent	A2
HLA-A*02:03	1	260	269	10	QKRTATKAYN	QKRTATKAY	QKRTATKAY	1.00E-06	96	A*02.03	absent	A2
HLA-A*02:03	1	168	177	10	PKGFYAEGSR	KGFYAEGSR	KGFYAEGSR	1.00E-06	96	A*02.03	absent	A2
HLA-A*02:03	1	144	153	10	DHIGTRNPAN	DHIGTRNPA	DHIGTRNPA	1.00E-06	96	A*02.03	absent	A2
HLA-A*02:03	1	142	151	10	PKDHIGTRNP	KDHIGTRNP	KDHIGTRNP	1.00E-06	96	A*02.03	absent	A2
HLA-A*02:03	1	106	115	10	PRWYFYYLGT	RWYFYYLGT	RWYFYYLGT	1.00E-06	96	A*02.03	absent	A2
HLA-A*02:03	1	94	103	10	IRGGDGKMKD	IRGDGKMKD	IRGGDGKMKD	1.00E-06	96	A*02.03	absent	A2
HLA-A*02:03	1	89	98	10	RATRRIRGGD	RTRRIRGGD	RATRRIRGGD	1.00E-06	96	A*02.03	absent	A2
HLA-A*02:03	1	87	96	10	YRRATRRIRG	YRRATRIRG	YRRATRRIRG	1.00E-06	96	A*02.03	absent	A2
HLA-A*02:03	1	80	89	10	PDDQIGYYRR	PDDQIGYRR	PDDQIGYYRR	1.00E-06	96	A*02.03	absent	A2
HLA-A*02:03	1	60	69	10	GKEDLKFPRG	GEDLKFPRG	GKEDLKFPRG	1.00E-06	96	A*02.03	absent	A2
HLA-A*02:03	1	18	27	10	GGPSDSTGSN	GGPDSTGSN	GGPSDSTGSN	1.00E-06	96	A*02.03	absent	A2
HLA-A*02:03	1	382	390	9	LPQRQKKQQ	LPQRQKKQQ	LPQRQKKQQ	1.00E-06	96	A*02.03	absent	A2
HLA-A*02:03	1	376	384	9	ADETQALPQ	ADETQALPQ	ADETQALPQ	1.00E-06	96	A*02.03	absent	A2
HLA-A*02:03	1	370	378	9	KDKKKKADE	KDKKKKADE	KDKKKKADE	1.00E-06	96	A*02.03	absent	A2
HLA-A*02:03	1	364	372	9	PPTEPKKDK	PPTEPKKDK	PPTEPKKDK	1.00E-06	96	A*02.03	absent	A2
HLA-A*02:03	1	340	348	9	DDKDPNFKD	DDKDPNFKD	DDKDPNFKD	1.00E-06	96	A*02.03	absent	A2
HLA-A*02:03	1	335	343	9	GAIKLDDKD	GAIKLDDKD	GAIKLDDKD	1.00E-06	96	A*02.03	absent	A2
HLA-A*02:03	1	289	297	9	QELIRQGTD	QELIRQGTD	QELIRQGTD	1.00E-06	96	A*02.03	absent	A2
HLA-A*02:03	1	261	269	9	KRTATKAYN	KRTATKAYN	KRTATKAYN	1.00E-06	96	A*02.03	absent	A2
HLA-A*02:03	1	236	244	9	GKGQQQQGQ	GKGQQQQGQ	GKGQQQQGQ	1.00E-06	96	A*02.03	absent	A2
HLA-A*02:03	1	184	192	9	SRSSSRSRN	SRSSSRSRN	SRSSSRSRN	1.00E-06	96	A*02.03	absent	A2
HLA-A*02:03	1	146	154	9	IGTRNPANN	IGTRNPANN	IGTRNPANN	1.00E-06	96	A*02.03	absent	A2
HLA-A*02:03	1	97	105	9	GDGKMKDLS	GDGKMKDLS	GDGKMKDLS	1.00E-06	96	A*02.03	absent	A2
HLA-A*02:03	1	73	81	9	PINTNSSPD	PINTNSSPD	PINTNSSPD	1.00E-06	96	A*02.03	absent	A2
HLA-A*02:03	1	21	29	9	SDSTGSNQN	SDSTGSNQN	SDSTGSNQN	1.00E-06	96	A*02.03	absent	A2
HLA-A*02:03	1	13	21	9	PRITFGGPS	PRITFGGPS	PRITFGGPS	1.00E-06	96	A*02.03	absent	A2
HLA-A*02:03	1	368	377	10	PKKDKKKKAD	PKKDKKKKA	PKKDKKKKA	0	100	A*02.03	absent	A2
HLA-A*02:03	1	332	341	10	TYTGAIKLDD	TYTGAIKLD	TYTGAIKLDD	0	100	A*02.03	absent	A2
HLA-A*02:03	1	279	288	10	PEQTQGNFGD	PQTQGNFGD	PEQTQGNFGD	0	100	A*02.03	absent	A2
HLA-A*02:03	1	207	216	10	PARMAGNGGD	PARMAGNGD	PARMAGNGGD	0	100	A*02.03	absent	A2
HLA-A*02:03	1	117	126	10	PEAGLPYGAN	PEAGLPYGA	PEAGLPYGA	0	100	A*02.03	absent	A2
HLA-A*02:03	1	73	82	10	PINTNSSPDD	PINTNSSPD	PINTNSSPDD	0	100	A*02.03	absent	A2
HLA-A*02:03	1	20	29	10	PSDSTGSNQN	PSDSGSNQN	PSDSTGSNQN	0	100	A*02.03	absent	A2
HLA-A*02:03	1	13	22	10	PRITFGGPSD	PITFGGPSD	PRITFGGPSD	0	100	A*02.03	absent	A2
HLA-A*02:03	1	369	377	9	KKDKKKKAD	KKDKKKKAD	KKDKKKKAD	0	100	A*02.03	absent	A2
HLA-A*02:03	1	337	345	9	IKLDDKDPN	IKLDDKDPN	IKLDDKDPN	0	100	A*02.03	absent	A2
HLA-A*02:03	1	279	287	9	PEQTQGNFG	PEQTQGNFG	PEQTQGNFG	0	100	A*02.03	absent	A2
HLA-A*02:03	1	168	176	9	PKGFYAEGS	PKGFYAEGS	PKGFYAEGS	0	100	A*02.03	absent	A2
HLA-A*02:03	1	142	150	9	PKDHIGTRN	PKDHIGTRN	PKDHIGTRN	0	100	A*02.03	absent	A2
HLA-A*02:03	1	106	114	9	PRWYFYYLG	PRWYFYYLG	PRWYFYYLG	0	100	A*02.03	absent	A2
HLA-A*02:03	1	91	99	9	TRRIRGGDG	TRRIRGGDG	TRRIRGGDG	0	100	A*02.03	absent	A2
HLA-A*02:03	1	74	82	9	INTNSSPDD	INTNSSPDD	INTNSSPDD	0	100	A*02.03	absent	A2
HLA-A*02:03	1	67	75	9	PRGQGVPIN	PRGQGVPIN	PRGQGVPIN	0	100	A*02.03	absent	A2
HLA-A*02:03	1	3	11	9	DNGPQNQRN	DNGPQNQRN	DNGPQNQRN	0	100	A*02.03	absent	A2
HLA-A*02:06	1	155	163	9	AAIVLQLPQ	AAIVLQLPQ	AAIVLQLPQ	0.000266	32	A*02.06	LQLPQ	A2
HLA-A*02:06	1	154	163	10	NAAIVLQLPQ	NAAIVLQLQ	NAAIVLQLPQ	2.70E-05	62	A*02.06	LQLPQ	A2
HLA-A*02:06	1	159	167	9	LQLPQGTTL	LQLPQGTTL	LQLPQGTTL	0.704713	0.11	A*02.06	LQLPQG	A2
HLA-A*02:06	1	158	167	10	VLQLPQGTTL	VQLPQGTTL	VLQLPQGTTL	0.22352	0.77	A*02.06	LQLPQG	A2
HLA-A*02:06	1	157	165	9	IVLQLPQGT	IVLQLPQGT	IVLQLPQGT	0.027188	4	A*02.06	LQLPQG	A2
HLA-A*02:06	1	159	168	10	LQLPQGTTLP	LQLPQGTTL	LQLPQGTTL	0.012177	6.2	A*02.06	LQLPQG	A2
HLA-A*02:06	1	157	166	10	IVLQLPQGTT	IVLQLPQTT	IVLQLPQGTT	0.004941	9.7	A*02.06	LQLPQG	A2
HLA-A*02:06	1	156	165	10	AIVLQLPQGT	AIVLQLPQT	AIVLQLPQGT	0.004537	11	A*02.06	LQLPQG	A2
HLA-A*02:06	1	158	166	9	VLQLPQGTT	VLQLPQGTT	VLQLPQGTT	0.003935	11	A*02.06	LQLPQG	A2
HLA-A*02:06	1	156	164	9	AIVLQLPQG	AIVLQLPQG	AIVLQLPQG	0.003318	12	A*02.06	LQLPQG	A2
HLA-A*02:06	1	155	164	10	AAIVLQLPQG	AIVLQLPQG	AAIVLQLPQG	0.000101	44	A*02.06	LQLPQG	A2
HLA-A*02:06	1	160	168	9	QLPQGTTLP	QLPQGTTLP	QLPQGTTLP	0.006597	8.5	A*02.06	QLPQG	A2
HLA-A*02:06	1	160	169	10	QLPQGTTLPK	QLPQGTTLK	QLPQGTTLPK	0.000773	22	A*02.06	QLPQG	A2
HLA-A*02:06	1	222	230	9	LLLDRLNQL	LLLDRLNQL	LLLDRLNQL	0.897861	0.04	A*02.06	absent	A2
HLA-A*02:06	1	305	313	9	AQFAPSASA	AQFAPSASA	AQFAPSASA	0.561668	0.19	A*02.06	absent	A2
HLA-A*02:06	1	338	346	9	KLDDKDPNF	KLDDKDPNF	KLDDKDPNF	0.491509	0.26	A*02.06	absent	A2
HLA-A*02:06	1	165	173	9	TTLPKGFYA	TTLPKGFYA	TTLPKGFYA	0.381361	0.42	A*02.06	absent	A2
HLA-A*02:06	1	48	56	9	NTASWFTAL	NTASWFTAL	NTASWFTAL	0.317898	0.53	A*02.06	absent	A2
HLA-A*02:06	1	238	246	9	GQQQQGQTV	GQQQQGQTV	GQQQQGQTV	0.317255	0.54	A*02.06	absent	A2
HLA-A*02:06	1	262	270	9	RTATKAYNV	RTATKAYNV	RTATKAYNV	0.288691	0.6	A*02.06	absent	A2
HLA-A*02:06	1	331	339	9	LTYTGAIKL	LTYTGAIKL	LTYTGAIKL	0.228073	0.76	A*02.06	absent	A2
HLA-A*02:06	1	316	324	9	GMSRIGMEV	GMSRIGMEV	GMSRIGMEV	0.192299	0.92	A*02.06	absent	A2
HLA-A*02:06	1	305	314	10	AQFAPSASAF	AQFAPSASF	AQFAPSASAF	0.186157	0.94	A*02.06	absent	A2
HLA-A*02:06	1	390	398	9	QTVTLLPAA	QTVTLLPAA	QTVTLLPAA	0.18452	0.96	A*02.06	absent	A2
HLA-A*02:06	1	221	230	10	LLLLDRLNQL	LLLDRLNQL	LLLLDRLNQL	0.179673	0.99	A*02.06	absent	A2
HLA-A*02:06	1	303	311	9	QIAQFAPSA	QIAQFAPSA	QIAQFAPSA	0.145804	1.2	A*02.06	absent	A2
HLA-A*02:06	1	398	407	10	ADLDDFSKQL	ALDDFSKQL	ADLDDFSKQL	0.144756	1.2	A*02.06	absent	A2
HLA-A*02:06	1	399	407	9	DLDDFSKQL	DLDDFSKQL	DLDDFSKQL	0.10324	1.6	A*02.06	absent	A2
HLA-A*02:06	1	266	274	9	KAYNVTQAF	KAYNVTQAF	KAYNVTQAF	0.098063	1.7	A*02.06	absent	A2
HLA-A*02:06	1	312	320	9	SAFFGMSRI	SAFFGMSRI	SAFFGMSRI	0.083226	1.9	A*02.06	absent	A2
HLA-A*02:06	1	226	234	9	RLNQLESKM	RLNQLESKM	RLNQLESKM	0.067612	2.2	A*02.06	absent	A2
HLA-A*02:06	1	112	121	10	YLGTGPEAGL	YLGTGPEAL	YLGTGPEAGL	0.062825	2.3	A*02.06	absent	A2
HLA-A*02:06	1	385	394	10	RQKKQQTVTL	RQKQQTVTL	RQKKQQTVTL	0.062688	2.3	A*02.06	absent	A2
HLA-A*02:06	1	406	414	9	QLQQSMSSA	QLQQSMSSA	QLQQSMSSA	0.061047	2.4	A*02.06	absent	A2
HLA-A*02:06	1	164	173	10	GTTLPKGFYA	GTLPKGFYA	GTTLPKGFYA	0.060337	2.4	A*02.06	absent	A2
HLA-A*02:06	1	351	359	9	ILLNKHIDA	ILLNKHIDA	ILLNKHIDA	0.055502	2.5	A*02.06	absent	A2
HLA-A*02:06	1	405	414	10	KQLQQSMSSA	KQLQSMSSA	KQLQQSMSSA	0.053678	2.6	A*02.06	absent	A2
HLA-A*02:06	1	237	246	10	KGQQQQGQTV	KQQQQGQTV	KGQQQQGQTV	0.052939	2.6	A*02.06	absent	A2
HLA-A*02:06	1	124	133	10	GANKDGIIWV	GANDGIIWV	GANKDGIIWV	0.052092	2.6	A*02.06	absent	A2
HLA-A*02:06	1	337	346	10	IKLDDKDPNF	ILDDKDPNF	IKLDDKDPNF	0.050629	2.7	A*02.06	absent	A2
HLA-A*02:06	1	328	336	9	GTWLTYTGA	GTWLTYTGA	GTWLTYTGA	0.049028	2.7	A*02.06	absent	A2
HLA-A*02:06	1	130	138	9	IIWVATEGA	IIWVATEGA	IIWVATEGA	0.04628	2.8	A*02.06	absent	A2
HLA-A*02:06	1	304	313	10	IAQFAPSASA	IQFAPSASA	IAQFAPSASA	0.045126	2.9	A*02.06	absent	A2
HLA-A*02:06	1	138	146	9	ALNTPKDHI	ALNTPKDHI	ALNTPKDHI	0.044448	2.9	A*02.06	absent	A2
HLA-A*02:06	1	389	397	9	QQTVTLLPA	QQTVTLLPA	QQTVTLLPA	0.042243	3	A*02.06	absent	A2
HLA-A*02:06	1	100	108	9	KMKDLSPRW	KMKDLSPRW	KMKDLSPRW	0.042221	3	A*02.06	absent	A2
HLA-A*02:06	1	299	307	9	KHWPQIAQF	KHWPQIAQF	KHWPQIAQF	0.040713	3.1	A*02.06	absent	A2
HLA-A*02:06	1	125	133	9	ANKDGIIWV	ANKDGIIWV	ANKDGIIWV	0.039772	3.1	A*02.06	absent	A2
HLA-A*02:06	1	374	382	9	KKADETQAL	KKADETQAL	KKADETQAL	0.038264	3.2	A*02.06	absent	A2
HLA-A*02:06	1	330	339	10	WLTYTGAIKL	WLYTGAIKL	WLTYTGAIKL	0.037999	3.2	A*02.06	absent	A2
HLA-A*02:06	1	349	357	9	QVILLNKHI	QVILLNKHI	QVILLNKHI	0.037328	3.3	A*02.06	absent	A2
HLA-A*02:06	1	315	324	10	FGMSRIGMEV	FGMSRIMEV	FGMSRIGMEV	0.032787	3.5	A*02.06	absent	A2
HLA-A*02:06	1	389	398	10	QQTVTLLPAA	QQVTLLPAA	QQTVTLLPAA	0.031166	3.7	A*02.06	absent	A2
HLA-A*02:06	1	405	413	9	KQLQQSMSS	KQLQQSMSS	KQLQQSMSS	0.030928	3.7	A*02.06	absent	A2
HLA-A*02:06	1	388	396	9	KQQTVTLLP	KQQTVTLLP	KQQTVTLLP	0.029426	3.8	A*02.06	absent	A2
HLA-A*02:06	1	361	369	9	KTFPPTEPK	KTFPPTEPK	KTFPPTEPK	0.027149	4	A*02.06	absent	A2
HLA-A*02:06	1	219	227	9	LALLLLDRL	LALLLLDRL	LALLLLDRL	0.026503	4	A*02.06	absent	A2
HLA-A*02:06	1	153	161	9	NNAAIVLQL	NNAAIVLQL	NNAAIVLQL	0.025849	4.1	A*02.06	absent	A2
HLA-A*02:06	1	111	119	9	YYLGTGPEA	YYLGTGPEA	YYLGTGPEA	0.025343	4.1	A*02.06	absent	A2
HLA-A*02:06	1	307	315	9	FAPSASAFF	FAPSASAFF	FAPSASAFF	0.024471	4.2	A*02.06	absent	A2
HLA-A*02:06	1	222	231	10	LLLDRLNQLE	LLLDRLNQL	LLLDRLNQL	0.022621	4.4	A*02.06	absent	A2
HLA-A*02:06	1	403	411	9	FSKQLQQSM	FSKQLQQSM	FSKQLQQSM	0.019804	4.7	A*02.06	absent	A2
HLA-A*02:06	1	392	400	9	VTLLPAADL	VTLLPAADL	VTLLPAADL	0.019134	4.8	A*02.06	absent	A2
HLA-A*02:06	1	282	291	10	TQGNFGDQEL	TQNFGDQEL	TQGNFGDQEL	0.017045	5.1	A*02.06	absent	A2
HLA-A*02:06	1	82	90	9	DQIGYYRRA	DQIGYYRRA	DQIGYYRRA	0.016797	5.1	A*02.06	absent	A2
HLA-A*02:06	1	259	267	9	RQKRTATKA	RQKRTATKA	RQKRTATKA	0.016056	5.3	A*02.06	absent	A2
HLA-A*02:06	1	240	248	9	QQQGQTVTK	QQQGQTVTK	QQQGQTVTK	0.015649	5.4	A*02.06	absent	A2
HLA-A*02:06	1	296	304	9	TDYKHWPQI	TDYKHWPQI	TDYKHWPQI	0.015567	5.4	A*02.06	absent	A2
HLA-A*02:06	1	388	397	10	KQQTVTLLPA	KQQTVTLLA	KQQTVTLLPA	0.015433	5.4	A*02.06	absent	A2
HLA-A*02:06	1	218	227	10	ALALLLLDRL	ALALLLDRL	ALALLLLDRL	0.01529	5.4	A*02.06	absent	A2
HLA-A*02:06	1	323	331	9	EVTPSGTWL	EVTPSGTWL	EVTPSGTWL	0.014255	5.7	A*02.06	absent	A2
HLA-A*02:06	1	130	139	10	IIWVATEGAL	IIWVATEAL	IIWVATEGAL	0.013767	5.8	A*02.06	absent	A2
HLA-A*02:06	1	345	353	9	NFKDQVILL	NFKDQVILL	NFKDQVILL	0.012894	6	A*02.06	absent	A2
HLA-A*02:06	1	324	332	9	VTPSGTWLT	VTPSGTWLT	VTPSGTWLT	0.012829	6	A*02.06	absent	A2
HLA-A*02:06	1	166	174	9	TLPKGFYAE	TLPKGFYAE	TLPKGFYAE	0.012628	6.1	A*02.06	absent	A2
HLA-A*02:06	1	44	52	9	GLPNNTASW	GLPNNTASW	GLPNNTASW	0.01258	6.1	A*02.06	absent	A2
HLA-A*02:06	1	387	395	9	KKQQTVTLL	KKQQTVTLL	KKQQTVTLL	0.011416	6.4	A*02.06	absent	A2
HLA-A*02:06	1	47	56	10	NNTASWFTAL	NTASWFTAL	NNTASWFTAL	0.010784	6.6	A*02.06	absent	A2
HLA-A*02:06	1	246	254	9	VTKKSAAEA	VTKKSAAEA	VTKKSAAEA	0.010121	6.8	A*02.06	absent	A2
HLA-A*02:06	1	352	360	9	LLNKHIDAY	LLNKHIDAY	LLNKHIDAY	0.009523	7.1	A*02.06	absent	A2
HLA-A*02:06	1	15	24	10	ITFGGPSDST	ITFGGPSST	ITFGGPSDST	0.009191	7.2	A*02.06	absent	A2
HLA-A*02:06	1	264	273	10	ATKAYNVTQA	ATAYNVTQA	ATKAYNVTQA	0.009041	7.3	A*02.06	absent	A2
HLA-A*02:06	1	214	222	9	GGDAALALL	GGDAALALL	GGDAALALL	0.00883	7.4	A*02.06	absent	A2
HLA-A*02:06	1	216	224	9	DAALALLLL	DAALALLLL	DAALALLLL	0.008696	7.4	A*02.06	absent	A2
HLA-A*02:06	1	361	370	10	KTFPPTEPKK	KTFPPTPKK	KTFPPTEPKK	0.008488	7.5	A*02.06	absent	A2
HLA-A*02:06	1	355	363	9	KHIDAYKTF	KHIDAYKTF	KHIDAYKTF	0.00828	7.6	A*02.06	absent	A2
HLA-A*02:06	1	8	17	10	NQRNAPRITF	NQNAPRITF	NQRNAPRITF	0.007278	8.1	A*02.06	absent	A2
HLA-A*02:06	1	322	331	10	MEVTPSGTWL	MVTPSGTWL	MEVTPSGTWL	0.007232	8.1	A*02.06	absent	A2
HLA-A*02:06	1	295	304	10	GTDYKHWPQI	GTYKHWPQI	GTDYKHWPQI	0.007208	8.2	A*02.06	absent	A2
HLA-A*02:06	1	261	270	10	KRTATKAYNV	KTATKAYNV	KRTATKAYNV	0.007147	8.2	A*02.06	absent	A2
HLA-A*02:06	1	410	419	10	SMSSADSTQA	SMSSASTQA	SMSSADSTQA	0.006975	8.3	A*02.06	absent	A2
HLA-A*02:06	1	57	66	10	TQHGKEDLKF	TQHGEDLKF	TQHGKEDLKF	0.006786	8.4	A*02.06	absent	A2
HLA-A*02:06	1	284	292	9	GNFGDQELI	GNFGDQELI	GNFGDQELI	0.006694	8.5	A*02.06	absent	A2
HLA-A*02:06	1	147	155	9	GTRNPANNA	GTRNPANNA	GTRNPANNA	0.006606	8.5	A*02.06	absent	A2
HLA-A*02:06	1	311	320	10	ASAFFGMSRI	ASAFFGMSI	ASAFFGMSRI	0.006339	8.7	A*02.06	absent	A2
HLA-A*02:06	1	129	138	10	GIIWVATEGA	GIIWVTEGA	GIIWVATEGA	0.00631	8.7	A*02.06	absent	A2
HLA-A*02:06	1	126	134	9	NKDGIIWVA	NKDGIIWVA	NKDGIIWVA	0.006231	8.8	A*02.06	absent	A2
HLA-A*02:06	1	411	419	9	MSSADSTQA	MSSADSTQA	MSSADSTQA	0.006156	8.8	A*02.06	absent	A2
HLA-A*02:06	1	211	219	9	AGNGGDAAL	AGNGGDAAL	AGNGGDAAL	0.006001	8.9	A*02.06	absent	A2
HLA-A*02:06	1	102	110	9	KDLSPRWYF	KDLSPRWYF	KDLSPRWYF	0.005803	9.1	A*02.06	absent	A2
HLA-A*02:06	1	110	119	10	FYYLGTGPEA	FYYGTGPEA	FYYLGTGPEA	0.005252	9.4	A*02.06	absent	A2
HLA-A*02:06	1	209	218	10	RMAGNGGDAA	RMAGGGDAA	RMAGNGGDAA	0.00524	9.5	A*02.06	absent	A2
HLA-A*02:06	1	113	121	9	LGTGPEAGL	LGTGPEAGL	LGTGPEAGL	0.005136	9.5	A*02.06	absent	A2
HLA-A*02:06	1	64	72	9	LKFPRGQGV	LKFPRGQGV	LKFPRGQGV	0.005085	9.6	A*02.06	absent	A2
HLA-A*02:06	1	215	223	9	GDAALALLL	GDAALALLL	GDAALALLL	0.004862	9.8	A*02.06	absent	A2
HLA-A*02:06	1	385	393	9	RQKKQQTVT	RQKKQQTVT	RQKKQQTVT	0.004849	9.8	A*02.06	absent	A2
HLA-A*02:06	1	379	387	9	TQALPQRQK	TQALPQRQK	TQALPQRQK	0.004801	9.9	A*02.06	absent	A2
HLA-A*02:06	1	306	314	9	QFAPSASAF	QFAPSASAF	QFAPSASAF	0.004788	9.9	A*02.06	absent	A2
HLA-A*02:06	1	63	72	10	DLKFPRGQGV	DLFPRGQGV	DLKFPRGQGV	0.004752	9.9	A*02.06	absent	A2
HLA-A*02:06	1	327	336	10	SGTWLTYTGA	STWLTYTGA	SGTWLTYTGA	0.004593	11	A*02.06	absent	A2
HLA-A*02:06	1	93	101	9	RIRGGDGKM	RIRGGDGKM	RIRGGDGKM	0.004484	11	A*02.06	absent	A2
HLA-A*02:06	1	78	86	9	SSPDDQIGY	SSPDDQIGY	SSPDDQIGY	0.004427	11	A*02.06	absent	A2
HLA-A*02:06	1	152	161	10	ANNAAIVLQL	ANAAIVLQL	ANNAAIVLQL	0.004169	11	A*02.06	absent	A2
HLA-A*02:06	1	298	307	10	YKHWPQIAQF	YHWPQIAQF	YKHWPQIAQF	0.004082	11	A*02.06	absent	A2
HLA-A*02:06	1	338	347	10	KLDDKDPNFK	KLDDKDPNF	KLDDKDPNF	0.003986	11	A*02.06	absent	A2
HLA-A*02:06	1	244	252	9	QTVTKKSAA	QTVTKKSAA	QTVTKKSAA	0.003941	11	A*02.06	absent	A2
HLA-A*02:06	1	239	248	10	QQQQGQTVTK	QQQQGTVTK	QQQQGQTVTK	0.003926	11	A*02.06	absent	A2
HLA-A*02:06	1	9	17	9	QRNAPRITF	QRNAPRITF	QRNAPRITF	0.003902	11	A*02.06	absent	A2
HLA-A*02:06	1	360	369	10	YKTFPPTEPK	YTFPPTEPK	YKTFPPTEPK	0.003897	11	A*02.06	absent	A2
HLA-A*02:06	1	375	383	9	KADETQALP	KADETQALP	KADETQALP	0.003881	11	A*02.06	absent	A2
HLA-A*02:06	1	241	249	9	QQGQTVTKK	QQGQTVTKK	QQGQTVTKK	0.003852	11	A*02.06	absent	A2
HLA-A*02:06	1	391	400	10	TVTLLPAADL	TVTLLPAAL	TVTLLPAADL	0.00385	11	A*02.06	absent	A2
HLA-A*02:06	1	41	50	10	RPQGLPNNTA	RQGLPNNTA	RPQGLPNNTA	0.003808	11	A*02.06	absent	A2
HLA-A*02:06	1	223	231	9	LLDRLNQLE	LLDRLNQLE	LLDRLNQLE	0.003752	12	A*02.06	absent	A2
HLA-A*02:06	1	134	142	9	ATEGALNTP	ATEGALNTP	ATEGALNTP	0.003711	12	A*02.06	absent	A2
HLA-A*02:06	1	239	247	9	QQQQGQTVT	QQQQGQTVT	QQQQGQTVT	0.003551	12	A*02.06	absent	A2
HLA-A*02:06	1	125	134	10	ANKDGIIWVA	ANKDIIWVA	ANKDGIIWVA	0.003439	12	A*02.06	absent	A2
HLA-A*02:06	1	210	219	10	MAGNGGDAAL	MANGGDAAL	MAGNGGDAAL	0.003404	12	A*02.06	absent	A2
HLA-A*02:06	1	180	188	9	SQASSRSSS	SQASSRSSS	SQASSRSSS	0.003346	12	A*02.06	absent	A2
HLA-A*02:06	1	215	224	10	GDAALALLLL	GAALALLLL	GDAALALLLL	0.002942	13	A*02.06	absent	A2
HLA-A*02:06	1	358	366	9	DAYKTFPPT	DAYKTFPPT	DAYKTFPPT	0.002859	13	A*02.06	absent	A2
HLA-A*02:06	1	308	317	10	APSASAFFGM	ASASAFFGM	APSASAFFGM	0.00285	13	A*02.06	absent	A2
HLA-A*02:06	1	404	413	10	SKQLQQSMSS	SQLQQSMSS	SKQLQQSMSS	0.002796	13	A*02.06	absent	A2
HLA-A*02:06	1	147	156	10	GTRNPANNAA	GTNPANNAA	GTRNPANNAA	0.002751	13	A*02.06	absent	A2
HLA-A*02:06	1	386	394	9	QKKQQTVTL	QKKQQTVTL	QKKQQTVTL	0.002736	13	A*02.06	absent	A2
HLA-A*02:06	1	69	78	10	GQGVPINTNS	GQVPINTNS	GQGVPINTNS	0.002681	13	A*02.06	absent	A2
HLA-A*02:06	1	15	23	9	ITFGGPSDS	ITFGGPSDS	ITFGGPSDS	0.002603	14	A*02.06	absent	A2
HLA-A*02:06	1	240	249	10	QQQGQTVTKK	QQQGQTVTK	QQQGQTVTKK	0.00257	14	A*02.06	absent	A2
HLA-A*02:06	1	133	141	9	VATEGALNT	VATEGALNT	VATEGALNT	0.002539	14	A*02.06	absent	A2
HLA-A*02:06	1	328	337	10	GTWLTYTGAI	GTWLTYTAI	GTWLTYTGAI	0.00251	14	A*02.06	absent	A2
HLA-A*02:06	1	56	64	9	LTQHGKEDL	LTQHGKEDL	LTQHGKEDL	0.002422	14	A*02.06	absent	A2
HLA-A*02:06	1	68	76	9	RGQGVPINT	RGQGVPINT	RGQGVPINT	0.002419	14	A*02.06	absent	A2
HLA-A*02:06	1	55	64	10	ALTQHGKEDL	ALTQHGKEL	ALTQHGKEDL	0.002387	14	A*02.06	absent	A2
HLA-A*02:06	1	243	251	9	GQTVTKKSA	GQTVTKKSA	GQTVTKKSA	0.002359	14	A*02.06	absent	A2
HLA-A*02:06	1	44	53	10	GLPNNTASWF	GLPNNTASF	GLPNNTASWF	0.002275	14	A*02.06	absent	A2
HLA-A*02:06	1	49	57	9	TASWFTALT	TASWFTALT	TASWFTALT	0.002222	15	A*02.06	absent	A2
HLA-A*02:06	1	27	35	9	NQNGERSGA	NQNGERSGA	NQNGERSGA	0.002189	15	A*02.06	absent	A2
HLA-A*02:06	1	299	308	10	KHWPQIAQFA	KHWPQIQFA	KHWPQIAQFA	0.002175	15	A*02.06	absent	A2
HLA-A*02:06	1	197	205	9	STPGSSRGT	STPGSSRGT	STPGSSRGT	0.002095	15	A*02.06	absent	A2
HLA-A*02:06	1	323	332	10	EVTPSGTWLT	EVPSGTWLT	EVTPSGTWLT	0.002038	15	A*02.06	absent	A2
HLA-A*02:06	1	265	274	10	TKAYNVTQAF	TAYNVTQAF	TKAYNVTQAF	0.002002	15	A*02.06	absent	A2
HLA-A*02:06	1	79	87	9	SPDDQIGYY	SPDDQIGYY	SPDDQIGYY	0.002002	15	A*02.06	absent	A2
HLA-A*02:06	1	362	370	9	TFPPTEPKK	TFPPTEPKK	TFPPTEPKK	0.00195	15	A*02.06	absent	A2
HLA-A*02:06	1	324	333	10	VTPSGTWLTY	VTPSGTLTY	VTPSGTWLTY	0.001915	16	A*02.06	absent	A2
HLA-A*02:06	1	53	61	9	FTALTQHGK	FTALTQHGK	FTALTQHGK	0.001877	16	A*02.06	absent	A2
HLA-A*02:06	1	384	392	9	QRQKKQQTV	QRQKKQQTV	QRQKKQQTV	0.001864	16	A*02.06	absent	A2
HLA-A*02:06	1	137	146	10	GALNTPKDHI	GLNTPKDHI	GALNTPKDHI	0.001841	16	A*02.06	absent	A2
HLA-A*02:06	1	245	254	10	TVTKKSAAEA	TVTKKSAEA	TVTKKSAAEA	0.001824	16	A*02.06	absent	A2
HLA-A*02:06	1	311	319	9	ASAFFGMSR	ASAFFGMSR	ASAFFGMSR	0.001747	16	A*02.06	absent	A2
HLA-A*02:06	1	1	10	10	MSDNGPQNQR	MSDGPQNQR	MSDNGPQNQR	0.00173	16	A*02.06	absent	A2
HLA-A*02:06	1	103	111	9	DLSPRWYFY	DLSPRWYFY	DLSPRWYFY	0.001693	16	A*02.06	absent	A2
HLA-A*02:06	1	180	189	10	SQASSRSSSR	SQASSSSSR	SQASSRSSSR	0.001689	16	A*02.06	absent	A2
HLA-A*02:06	1	165	174	10	TTLPKGFYAE	TTLPKGFYA	TTLPKGFYA	0.00167	16	A*02.06	absent	A2
HLA-A*02:06	1	140	148	9	NTPKDHIGT	NTPKDHIGT	NTPKDHIGT	0.001664	16	A*02.06	absent	A2
HLA-A*02:06	1	200	208	9	GSSRGTSPA	GSSRGTSPA	GSSRGTSPA	0.00166	16	A*02.06	absent	A2
HLA-A*02:06	1	228	237	10	NQLESKMSGK	NQLEKMSGK	NQLESKMSGK	0.001644	16	A*02.06	absent	A2
HLA-A*02:06	1	104	113	10	LSPRWYFYYL	LSPRWFYYL	LSPRWYFYYL	0.001607	17	A*02.06	absent	A2
HLA-A*02:06	1	57	65	9	TQHGKEDLK	TQHGKEDLK	TQHGKEDLK	0.001592	17	A*02.06	absent	A2
HLA-A*02:06	1	213	221	9	NGGDAALAL	NGGDAALAL	NGGDAALAL	0.001588	17	A*02.06	absent	A2
HLA-A*02:06	1	293	301	9	RQGTDYKHW	RQGTDYKHW	RQGTDYKHW	0.001576	17	A*02.06	absent	A2
HLA-A*02:06	1	350	359	10	VILLNKHIDA	VLLNKHIDA	VILLNKHIDA	0.00148	17	A*02.06	absent	A2
HLA-A*02:06	1	209	217	9	RMAGNGGDA	RMAGNGGDA	RMAGNGGDA	0.001464	17	A*02.06	absent	A2
HLA-A*02:06	1	78	87	10	SSPDDQIGYY	SSPDDQIYY	SSPDDQIGYY	0.00146	17	A*02.06	absent	A2
HLA-A*02:06	1	271	279	9	TQAFGRRGP	TQAFGRRGP	TQAFGRRGP	0.001445	17	A*02.06	absent	A2
HLA-A*02:06	1	387	396	10	KKQQTVTLLP	KQQTVTLLP	KKQQTVTLLP	0.001427	17	A*02.06	absent	A2
HLA-A*02:06	1	154	162	9	NAAIVLQLP	NAAIVLQLP	NAAIVLQLP	0.001406	17	A*02.06	absent	A2
HLA-A*02:06	1	342	350	9	KDPNFKDQV	KDPNFKDQV	KDPNFKDQV	0.001384	18	A*02.06	absent	A2
HLA-A*02:06	1	373	382	10	KKKADETQAL	KKADETQAL	KKKADETQAL	0.001376	18	A*02.06	absent	A2
HLA-A*02:06	1	250	258	9	SAAEASKKP	SAAEASKKP	SAAEASKKP	0.001372	18	A*02.06	absent	A2
HLA-A*02:06	1	283	291	9	QGNFGDQEL	QGNFGDQEL	QGNFGDQEL	0.001287	18	A*02.06	absent	A2
HLA-A*02:06	1	300	308	9	HWPQIAQFA	HWPQIAQFA	HWPQIAQFA	0.001282	18	A*02.06	absent	A2
HLA-A*02:06	1	302	311	10	PQIAQFAPSA	PQIAQFPSA	PQIAQFAPSA	0.001271	18	A*02.06	absent	A2
HLA-A*02:06	1	283	292	10	QGNFGDQELI	QGFGDQELI	QGNFGDQELI	0.001268	18	A*02.06	absent	A2
HLA-A*02:06	1	109	117	9	YFYYLGTGP	YFYYLGTGP	YFYYLGTGP	0.001252	18	A*02.06	absent	A2
HLA-A*02:06	1	319	328	10	RIGMEVTPSG	RIMEVTPSG	RIGMEVTPSG	0.001251	18	A*02.06	absent	A2
HLA-A*02:06	1	214	223	10	GGDAALALLL	GGDAALALL	GGDAALALLL	0.001186	19	A*02.06	absent	A2
HLA-A*02:06	1	265	273	9	TKAYNVTQA	TKAYNVTQA	TKAYNVTQA	0.001161	19	A*02.06	absent	A2
HLA-A*02:06	1	319	327	9	RIGMEVTPS	RIGMEVTPS	RIGMEVTPS	0.001159	19	A*02.06	absent	A2
HLA-A*02:06	1	26	35	10	SNQNGERSGA	SQNGERSGA	SNQNGERSGA	0.001152	19	A*02.06	absent	A2
HLA-A*02:06	1	48	57	10	NTASWFTALT	NTASWFTAT	NTASWFTALT	0.001146	19	A*02.06	absent	A2
HLA-A*02:06	1	100	109	10	KMKDLSPRWY	KMKDLSPRY	KMKDLSPRWY	0.001139	19	A*02.06	absent	A2
HLA-A*02:06	1	379	388	10	TQALPQRQKK	TQALPQQKK	TQALPQRQKK	0.001137	19	A*02.06	absent	A2
HLA-A*02:06	1	322	330	9	MEVTPSGTW	MEVTPSGTW	MEVTPSGTW	0.001118	19	A*02.06	absent	A2
HLA-A*02:06	1	38	46	9	KQRRPQGLP	KQRRPQGLP	KQRRPQGLP	0.001111	19	A*02.06	absent	A2
HLA-A*02:06	1	201	210	10	SSRGTSPARM	SSRGTSPAM	SSRGTSPARM	0.001094	19	A*02.06	absent	A2
HLA-A*02:06	1	243	252	10	GQTVTKKSAA	GQVTKKSAA	GQTVTKKSAA	0.001085	19	A*02.06	absent	A2
HLA-A*02:06	1	201	209	9	SSRGTSPAR	SSRGTSPAR	SSRGTSPAR	0.001032	20	A*02.06	absent	A2
HLA-A*02:06	1	313	322	10	AFFGMSRIGM	AFFGMSIGM	AFFGMSRIGM	0.00101	20	A*02.06	absent	A2
HLA-A*02:06	1	75	84	10	NTNSSPDDQI	NTSSPDDQI	NTNSSPDDQI	0.000999	20	A*02.06	absent	A2
HLA-A*02:06	1	259	268	10	RQKRTATKAY	RQKTATKAY	RQKRTATKAY	0.000997	20	A*02.06	absent	A2
HLA-A*02:06	1	66	74	9	FPRGQGVPI	FPRGQGVPI	FPRGQGVPI	0.00099	20	A*02.06	absent	A2
HLA-A*02:06	1	331	340	10	LTYTGAIKLD	LTYTGAIKL	LTYTGAIKL	0.000981	20	A*02.06	absent	A2
HLA-A*02:06	1	43	52	10	QGLPNNTASW	QLPNNTASW	QGLPNNTASW	0.000972	20	A*02.06	absent	A2
HLA-A*02:06	1	104	112	9	LSPRWYFYY	LSPRWYFYY	LSPRWYFYY	0.00097	20	A*02.06	absent	A2
HLA-A*02:06	1	356	364	9	HIDAYKTFP	HIDAYKTFP	HIDAYKTFP	0.000965	20	A*02.06	absent	A2
HLA-A*02:06	1	203	211	9	RGTSPARMA	RGTSPARMA	RGTSPARMA	0.000961	20	A*02.06	absent	A2
HLA-A*02:06	1	112	120	9	YLGTGPEAG	YLGTGPEAG	YLGTGPEAG	0.000946	20	A*02.06	absent	A2
HLA-A*02:06	1	351	360	10	ILLNKHIDAY	ILLNHIDAY	ILLNKHIDAY	0.000944	20	A*02.06	absent	A2
HLA-A*02:06	1	228	236	9	NQLESKMSG	NQLESKMSG	NQLESKMSG	0.000886	21	A*02.06	absent	A2
HLA-A*02:06	1	105	113	9	SPRWYFYYL	SPRWYFYYL	SPRWYFYYL	0.000876	21	A*02.06	absent	A2
HLA-A*02:06	1	238	247	10	GQQQQGQTVT	GQQQQGQTT	GQQQQGQTVT	0.000868	21	A*02.06	absent	A2
HLA-A*02:06	1	50	58	9	ASWFTALTQ	ASWFTALTQ	ASWFTALTQ	0.000851	21	A*02.06	absent	A2
HLA-A*02:06	1	132	141	10	WVATEGALNT	WVAEGALNT	WVATEGALNT	0.000845	21	A*02.06	absent	A2
HLA-A*02:06	1	114	123	10	GTGPEAGLPY	GTPEAGLPY	GTGPEAGLPY	0.000836	21	A*02.06	absent	A2
HLA-A*02:06	1	218	226	9	ALALLLLDR	ALALLLLDR	ALALLLLDR	0.000825	21	A*02.06	absent	A2
HLA-A*02:06	1	146	155	10	IGTRNPANNA	ITRNPANNA	IGTRNPANNA	0.000824	21	A*02.06	absent	A2
HLA-A*02:06	1	76	84	9	TNSSPDDQI	TNSSPDDQI	TNSSPDDQI	0.000823	21	A*02.06	absent	A2
HLA-A*02:06	1	245	253	9	TVTKKSAAE	TVTKKSAAE	TVTKKSAAE	0.000816	22	A*02.06	absent	A2
HLA-A*02:06	1	119	127	9	AGLPYGANK	AGLPYGANK	AGLPYGANK	0.000814	22	A*02.06	absent	A2
HLA-A*02:06	1	329	337	9	TWLTYTGAI	TWLTYTGAI	TWLTYTGAI	0.0008	22	A*02.06	absent	A2
HLA-A*02:06	1	408	417	10	QQSMSSADST	QQMSSADST	QQSMSSADST	0.000793	22	A*02.06	absent	A2
HLA-A*02:06	1	99	108	10	GKMKDLSPRW	GMKDLSPRW	GKMKDLSPRW	0.000786	22	A*02.06	absent	A2
HLA-A*02:06	1	124	132	9	GANKDGIIW	GANKDGIIW	GANKDGIIW	0.00076	22	A*02.06	absent	A2
HLA-A*02:06	1	357	366	10	IDAYKTFPPT	IAYKTFPPT	IDAYKTFPPT	0.000753	22	A*02.06	absent	A2
HLA-A*02:06	1	233	241	9	KMSGKGQQQ	KMSGKGQQQ	KMSGKGQQQ	0.000746	22	A*02.06	absent	A2
HLA-A*02:06	1	1	9	9	MSDNGPQNQ	MSDNGPQNQ	MSDNGPQNQ	0.000733	22	A*02.06	absent	A2
HLA-A*02:06	1	166	175	10	TLPKGFYAEG	TLPKGFAEG	TLPKGFYAEG	0.000722	23	A*02.06	absent	A2
HLA-A*02:06	1	320	329	10	IGMEVTPSGT	IGMEVTPST	IGMEVTPSGT	0.000718	23	A*02.06	absent	A2
HLA-A*02:06	1	51	59	9	SWFTALTQH	SWFTALTQH	SWFTALTQH	0.000703	23	A*02.06	absent	A2
HLA-A*02:06	1	264	272	9	ATKAYNVTQ	ATKAYNVTQ	ATKAYNVTQ	0.0007	23	A*02.06	absent	A2
HLA-A*02:06	1	71	79	9	GVPINTNSS	GVPINTNSS	GVPINTNSS	0.000688	23	A*02.06	absent	A2
HLA-A*02:06	1	309	317	9	PSASAFFGM	PSASAFFGM	PSASAFFGM	0.000681	23	A*02.06	absent	A2
HLA-A*02:06	1	133	142	10	VATEGALNTP	VATEGLNTP	VATEGALNTP	0.000659	23	A*02.06	absent	A2
HLA-A*02:06	1	149	157	9	RNPANNAAI	RNPANNAAI	RNPANNAAI	0.000658	23	A*02.06	absent	A2
HLA-A*02:06	1	92	101	10	RRIRGGDGKM	RIRGGDGKM	RRIRGGDGKM	0.000648	23	A*02.06	absent	A2
HLA-A*02:06	1	348	357	10	DQVILLNKHI	DQVILLNKI	DQVILLNKHI	0.000645	24	A*02.06	absent	A2
HLA-A*02:06	1	107	115	9	RWYFYYLGT	RWYFYYLGT	RWYFYYLGT	0.000635	24	A*02.06	absent	A2
HLA-A*02:06	1	69	77	9	GQGVPINTN	GQGVPINTN	GQGVPINTN	0.000632	24	A*02.06	absent	A2
HLA-A*02:06	1	101	110	10	MKDLSPRWYF	MKDSPRWYF	MKDLSPRWYF	0.000629	24	A*02.06	absent	A2
HLA-A*02:06	1	212	221	10	GNGGDAALAL	GNGDAALAL	GNGGDAALAL	0.000626	24	A*02.06	absent	A2
HLA-A*02:06	1	380	388	9	QALPQRQKK	QALPQRQKK	QALPQRQKK	0.00062	24	A*02.06	absent	A2
HLA-A*02:06	1	410	418	9	SMSSADSTQ	SMSSADSTQ	SMSSADSTQ	0.000616	24	A*02.06	absent	A2
HLA-A*02:06	1	210	218	9	MAGNGGDAA	MAGNGGDAA	MAGNGGDAA	0.000601	24	A*02.06	absent	A2
HLA-A*02:06	1	254	262	9	ASKKPRQKR	ASKKPRQKR	ASKKPRQKR	0.000599	24	A*02.06	absent	A2
HLA-A*02:06	1	262	271	10	RTATKAYNVT	RTATKAYNV	RTATKAYNV	0.000592	24	A*02.06	absent	A2
HLA-A*02:06	1	14	23	10	RITFGGPSDS	RIFGGPSDS	RITFGGPSDS	0.000585	24	A*02.06	absent	A2
HLA-A*02:06	1	71	80	10	GVPINTNSSP	GVINTNSSP	GVPINTNSSP	0.000579	24	A*02.06	absent	A2
HLA-A*02:06	1	306	315	10	QFAPSASAFF	QFAPSSAFF	QFAPSASAFF	0.00057	25	A*02.06	absent	A2
HLA-A*02:06	1	58	66	9	QHGKEDLKF	QHGKEDLKF	QHGKEDLKF	0.000555	25	A*02.06	absent	A2
HLA-A*02:06	1	320	328	9	IGMEVTPSG	IGMEVTPSG	IGMEVTPSG	0.000545	25	A*02.06	absent	A2
HLA-A*02:06	1	310	318	9	SASAFFGMS	SASAFFGMS	SASAFFGMS	0.000534	25	A*02.06	absent	A2
HLA-A*02:06	1	301	310	10	WPQIAQFAPS	WQIAQFAPS	WPQIAQFAPS	0.000532	25	A*02.06	absent	A2
HLA-A*02:06	1	317	326	10	MSRIGMEVTP	MSIGMEVTP	MSRIGMEVTP	0.000529	25	A*02.06	absent	A2
HLA-A*02:06	1	317	325	9	MSRIGMEVT	MSRIGMEVT	MSRIGMEVT	0.000528	25	A*02.06	absent	A2
HLA-A*02:06	1	115	123	9	TGPEAGLPY	TGPEAGLPY	TGPEAGLPY	0.000525	25	A*02.06	absent	A2
HLA-A*02:06	1	213	222	10	NGGDAALALL	NGDAALALL	NGGDAALALL	0.000524	25	A*02.06	absent	A2
HLA-A*02:06	1	36	45	10	RSKQRRPQGL	RSKQRPQGL	RSKQRRPQGL	0.000515	26	A*02.06	absent	A2
HLA-A*02:06	1	96	104	9	GGDGKMKDL	GGDGKMKDL	GGDGKMKDL	0.000511	26	A*02.06	absent	A2
HLA-A*02:06	1	151	159	9	PANNAAIVL	PANNAAIVL	PANNAAIVL	0.000492	26	A*02.06	absent	A2
HLA-A*02:06	1	296	305	10	TDYKHWPQIA	TDYKHWPQA	TDYKHWPQIA	0.00048	26	A*02.06	absent	A2
HLA-A*02:06	1	394	403	10	LLPAADLDDF	LLPAADLDF	LLPAADLDDF	0.000469	26	A*02.06	absent	A2
HLA-A*02:06	1	101	109	9	MKDLSPRWY	MKDLSPRWY	MKDLSPRWY	0.000466	27	A*02.06	absent	A2
HLA-A*02:06	1	378	387	10	ETQALPQRQK	EQALPQRQK	ETQALPQRQK	0.000463	27	A*02.06	absent	A2
HLA-A*02:06	1	286	294	9	FGDQELIRQ	FGDQELIRQ	FGDQELIRQ	0.000461	27	A*02.06	absent	A2
HLA-A*02:06	1	42	50	9	PQGLPNNTA	PQGLPNNTA	PQGLPNNTA	0.000458	27	A*02.06	absent	A2
HLA-A*02:06	1	374	383	10	KKADETQALP	KADETQALP	KKADETQALP	0.000453	27	A*02.06	absent	A2
HLA-A*02:06	1	221	229	9	LLLLDRLNQ	LLLLDRLNQ	LLLLDRLNQ	0.000449	27	A*02.06	absent	A2
HLA-A*02:06	1	123	131	9	YGANKDGII	YGANKDGII	YGANKDGII	0.000438	27	A*02.06	absent	A2
HLA-A*02:06	1	81	90	10	DDQIGYYRRA	DQIGYYRRA	DDQIGYYRRA	0.000436	27	A*02.06	absent	A2
HLA-A*02:06	1	129	137	9	GIIWVATEG	GIIWVATEG	GIIWVATEG	0.000435	27	A*02.06	absent	A2
HLA-A*02:06	1	303	312	10	QIAQFAPSAS	QIAQFAPAS	QIAQFAPSAS	0.000433	27	A*02.06	absent	A2
HLA-A*02:06	1	393	401	9	TLLPAADLD	TLLPAADLD	TLLPAADLD	0.000432	27	A*02.06	absent	A2
HLA-A*02:06	1	318	326	9	SRIGMEVTP	SRIGMEVTP	SRIGMEVTP	0.000429	27	A*02.06	absent	A2
HLA-A*02:06	1	325	333	9	TPSGTWLTY	TPSGTWLTY	TPSGTWLTY	0.000427	27	A*02.06	absent	A2
HLA-A*02:06	1	409	417	9	QSMSSADST	QSMSSADST	QSMSSADST	0.000426	27	A*02.06	absent	A2
HLA-A*02:06	1	99	107	9	GKMKDLSPR	GKMKDLSPR	GKMKDLSPR	0.000426	27	A*02.06	absent	A2
HLA-A*02:06	1	314	322	9	FFGMSRIGM	FFGMSRIGM	FFGMSRIGM	0.000425	27	A*02.06	absent	A2
HLA-A*02:06	1	223	232	10	LLDRLNQLES	LLDLNQLES	LLDRLNQLES	0.000414	28	A*02.06	absent	A2
HLA-A*02:06	1	290	298	9	ELIRQGTDY	ELIRQGTDY	ELIRQGTDY	0.000408	28	A*02.06	absent	A2
HLA-A*02:06	1	390	399	10	QTVTLLPAAD	QTVTLLPAA	QTVTLLPAA	0.000405	28	A*02.06	absent	A2
HLA-A*02:06	1	50	59	10	ASWFTALTQH	ASFTALTQH	ASWFTALTQH	0.000402	28	A*02.06	absent	A2
HLA-A*02:06	1	381	389	9	ALPQRQKKQ	ALPQRQKKQ	ALPQRQKKQ	0.000401	28	A*02.06	absent	A2
HLA-A*02:06	1	37	45	9	SKQRRPQGL	SKQRRPQGL	SKQRRPQGL	0.000401	28	A*02.06	absent	A2
HLA-A*02:06	1	195	203	9	RNSTPGSSR	RNSTPGSSR	RNSTPGSSR	0.000397	28	A*02.06	absent	A2
HLA-A*02:06	1	321	330	10	GMEVTPSGTW	GMEVTPSTW	GMEVTPSGTW	0.000393	28	A*02.06	absent	A2
HLA-A*02:06	1	2	10	9	SDNGPQNQR	SDNGPQNQR	SDNGPQNQR	0.000392	28	A*02.06	absent	A2
HLA-A*02:06	1	4	12	9	NGPQNQRNA	NGPQNQRNA	NGPQNQRNA	0.000391	28	A*02.06	absent	A2
HLA-A*02:06	1	140	149	10	NTPKDHIGTR	NTPDHIGTR	NTPKDHIGTR	0.000387	28	A*02.06	absent	A2
HLA-A*02:06	1	187	195	9	SSRSRNSSR	SSRSRNSSR	SSRSRNSSR	0.000383	28	A*02.06	absent	A2
HLA-A*02:06	1	150	159	10	NPANNAAIVL	NANNAAIVL	NPANNAAIVL	0.000381	29	A*02.06	absent	A2
HLA-A*02:06	1	295	303	9	GTDYKHWPQ	GTDYKHWPQ	GTDYKHWPQ	0.000377	29	A*02.06	absent	A2
HLA-A*02:06	1	181	189	9	QASSRSSSR	QASSRSSSR	QASSRSSSR	0.000372	29	A*02.06	absent	A2
HLA-A*02:06	1	226	235	10	RLNQLESKMS	RLNQLESKM	RLNQLESKM	0.00037	29	A*02.06	absent	A2
HLA-A*02:06	1	386	395	10	QKKQQTVTLL	QKQQTVTLL	QKKQQTVTLL	0.000369	29	A*02.06	absent	A2
HLA-A*02:06	1	277	286	10	RGPEQTQGNF	RGPEQTQNF	RGPEQTQGNF	0.000363	29	A*02.06	absent	A2
HLA-A*02:06	1	211	220	10	AGNGGDAALA	AGNGGAALA	AGNGGDAALA	0.000363	29	A*02.06	absent	A2
HLA-A*02:06	1	183	191	9	SSRSSSRSR	SSRSSSRSR	SSRSSSRSR	0.000354	29	A*02.06	absent	A2
HLA-A*02:06	1	344	352	9	PNFKDQVIL	PNFKDQVIL	PNFKDQVIL	0.000351	29	A*02.06	absent	A2
HLA-A*02:06	1	150	158	9	NPANNAAIV	NPANNAAIV	NPANNAAIV	0.000349	29	A*02.06	absent	A2
HLA-A*02:06	1	77	86	10	NSSPDDQIGY	NSSPDQIGY	NSSPDDQIGY	0.000348	29	A*02.06	absent	A2
HLA-A*02:06	1	310	319	10	SASAFFGMSR	SASAFFMSR	SASAFFGMSR	0.000339	30	A*02.06	absent	A2
HLA-A*02:06	1	321	329	9	GMEVTPSGT	GMEVTPSGT	GMEVTPSGT	0.000339	30	A*02.06	absent	A2
HLA-A*02:06	1	274	282	9	FGRRGPEQT	FGRRGPEQT	FGRRGPEQT	0.000337	30	A*02.06	absent	A2
HLA-A*02:06	1	302	310	9	PQIAQFAPS	PQIAQFAPS	PQIAQFAPS	0.000336	30	A*02.06	absent	A2
HLA-A*02:06	1	114	122	9	GTGPEAGLP	GTGPEAGLP	GTGPEAGLP	0.000336	30	A*02.06	absent	A2
HLA-A*02:06	1	70	78	9	QGVPINTNS	QGVPINTNS	QGVPINTNS	0.000336	30	A*02.06	absent	A2
HLA-A*02:06	1	343	352	10	DPNFKDQVIL	DNFKDQVIL	DPNFKDQVIL	0.000333	30	A*02.06	absent	A2
HLA-A*02:06	1	47	55	9	NNTASWFTA	NNTASWFTA	NNTASWFTA	0.000333	30	A*02.06	absent	A2
HLA-A*02:06	1	102	111	10	KDLSPRWYFY	KLSPRWYFY	KDLSPRWYFY	0.00033	30	A*02.06	absent	A2
HLA-A*02:06	1	30	38	9	GERSGARSK	GERSGARSK	GERSGARSK	0.000326	30	A*02.06	absent	A2
HLA-A*02:06	1	95	104	10	RGGDGKMKDL	RGGDGKMKL	RGGDGKMKDL	0.000323	30	A*02.06	absent	A2
HLA-A*02:06	1	253	261	9	EASKKPRQK	EASKKPRQK	EASKKPRQK	0.000318	30	A*02.06	absent	A2
HLA-A*02:06	1	341	350	10	DKDPNFKDQV	DKDPNFDQV	DKDPNFKDQV	0.000317	30	A*02.06	absent	A2
HLA-A*02:06	1	316	325	10	GMSRIGMEVT	GMSRIGMET	GMSRIGMEVT	0.000317	30	A*02.06	absent	A2
HLA-A*02:06	1	123	132	10	YGANKDGIIW	YANKDGIIW	YGANKDGIIW	0.000315	30	A*02.06	absent	A2
HLA-A*02:06	1	348	356	9	DQVILLNKH	DQVILLNKH	DQVILLNKH	0.000315	30	A*02.06	absent	A2
HLA-A*02:06	1	84	92	9	IGYYRRATR	IGYYRRATR	IGYYRRATR	0.000307	31	A*02.06	absent	A2
HLA-A*02:06	1	249	257	9	KSAAEASKK	KSAAEASKK	KSAAEASKK	0.000303	31	A*02.06	absent	A2
HLA-A*02:06	1	252	261	10	AEASKKPRQK	AASKKPRQK	AEASKKPRQK	0.000299	31	A*02.06	absent	A2
HLA-A*02:06	1	225	234	10	DRLNQLESKM	RLNQLESKM	RLNQLESKM	0.000299	31	A*02.06	absent	A2
HLA-A*02:06	1	315	323	9	FGMSRIGME	FGMSRIGME	FGMSRIGME	0.000299	31	A*02.06	absent	A2
HLA-A*02:06	1	202	210	9	SRGTSPARM	SRGTSPARM	SRGTSPARM	0.000294	31	A*02.06	absent	A2
HLA-A*02:06	1	164	172	9	GTTLPKGFY	GTTLPKGFY	GTTLPKGFY	0.000291	31	A*02.06	absent	A2
HLA-A*02:06	1	293	302	10	RQGTDYKHWP	RQTDYKHWP	RQGTDYKHWP	0.000289	31	A*02.06	absent	A2
HLA-A*02:06	1	291	299	9	LIRQGTDYK	LIRQGTDYK	LIRQGTDYK	0.000287	31	A*02.06	absent	A2
HLA-A*02:06	1	360	368	9	YKTFPPTEP	YKTFPPTEP	YKTFPPTEP	0.000284	32	A*02.06	absent	A2
HLA-A*02:06	1	204	212	9	GTSPARMAG	GTSPARMAG	GTSPARMAG	0.000281	32	A*02.06	absent	A2
HLA-A*02:06	1	148	156	9	TRNPANNAA	TRNPANNAA	TRNPANNAA	0.000277	32	A*02.06	absent	A2
HLA-A*02:06	1	344	353	10	PNFKDQVILL	PNFDQVILL	PNFKDQVILL	0.000273	32	A*02.06	absent	A2
HLA-A*02:06	1	290	299	10	ELIRQGTDYK	ELIQGTDYK	ELIRQGTDYK	0.000273	32	A*02.06	absent	A2
HLA-A*02:06	1	53	62	10	FTALTQHGKE	FTALTQHGE	FTALTQHGKE	0.000273	32	A*02.06	absent	A2
HLA-A*02:06	1	352	361	10	LLNKHIDAYK	LLNKHIDAK	LLNKHIDAYK	0.000271	32	A*02.06	absent	A2
HLA-A*02:06	1	375	384	10	KADETQALPQ	KADETQALQ	KADETQALPQ	0.000268	32	A*02.06	absent	A2
HLA-A*02:06	1	358	367	10	DAYKTFPPTE	DAYKTPPTE	DAYKTFPPTE	0.000268	32	A*02.06	absent	A2
HLA-A*02:06	1	346	355	10	FKDQVILLNK	FKDQVILLK	FKDQVILLNK	0.00026	33	A*02.06	absent	A2
HLA-A*02:06	1	397	405	9	AADLDDFSK	AADLDDFSK	AADLDDFSK	0.00026	33	A*02.06	absent	A2
HLA-A*02:06	1	65	74	10	KFPRGQGVPI	KFPGQGVPI	KFPRGQGVPI	0.000245	33	A*02.06	absent	A2
HLA-A*02:06	1	16	24	9	TFGGPSDST	TFGGPSDST	TFGGPSDST	0.000245	33	A*02.06	absent	A2
HLA-A*02:06	1	250	259	10	SAAEASKKPR	SAAEASKPR	SAAEASKKPR	0.000242	33	A*02.06	absent	A2
HLA-A*02:06	1	354	363	10	NKHIDAYKTF	NHIDAYKTF	NKHIDAYKTF	0.00024	33	A*02.06	absent	A2
HLA-A*02:06	1	399	408	10	DLDDFSKQLQ	DLDDFSKQL	DLDDFSKQL	0.000236	34	A*02.06	absent	A2
HLA-A*02:06	1	263	271	9	TATKAYNVT	TATKAYNVT	TATKAYNVT	0.000235	34	A*02.06	absent	A2
HLA-A*02:06	1	193	201	9	SSRNSTPGS	SSRNSTPGS	SSRNSTPGS	0.000234	34	A*02.06	absent	A2
HLA-A*02:06	1	229	237	9	QLESKMSGK	QLESKMSGK	QLESKMSGK	0.000233	34	A*02.06	absent	A2
HLA-A*02:06	1	14	22	9	RITFGGPSD	RITFGGPSD	RITFGGPSD	0.000233	34	A*02.06	absent	A2
HLA-A*02:06	1	134	143	10	ATEGALNTPK	ATEGALNTK	ATEGALNTPK	0.000232	34	A*02.06	absent	A2
HLA-A*02:06	1	131	139	9	IWVATEGAL	IWVATEGAL	IWVATEGAL	0.000231	34	A*02.06	absent	A2
HLA-A*02:06	1	254	263	10	ASKKPRQKRT	ASKKPRQRT	ASKKPRQKRT	0.000228	34	A*02.06	absent	A2
HLA-A*02:06	1	8	16	9	NQRNAPRIT	NQRNAPRIT	NQRNAPRIT	0.000227	34	A*02.06	absent	A2
HLA-A*02:06	1	304	312	9	IAQFAPSAS	IAQFAPSAS	IAQFAPSAS	0.000226	34	A*02.06	absent	A2
HLA-A*02:06	1	79	88	10	SPDDQIGYYR	SPDDQIYYR	SPDDQIGYYR	0.000224	34	A*02.06	absent	A2
HLA-A*02:06	1	298	306	9	YKHWPQIAQ	YKHWPQIAQ	YKHWPQIAQ	0.000224	34	A*02.06	absent	A2
HLA-A*02:06	1	163	171	9	QGTTLPKGF	QGTTLPKGF	QGTTLPKGF	0.000223	34	A*02.06	absent	A2
HLA-A*02:06	1	269	277	9	NVTQAFGRR	NVTQAFGRR	NVTQAFGRR	0.000221	34	A*02.06	absent	A2
HLA-A*02:06	1	241	250	10	QQGQTVTKKS	QQGQTVTKS	QQGQTVTKKS	0.000219	34	A*02.06	absent	A2
HLA-A*02:06	1	116	125	10	GPEAGLPYGA	GPAGLPYGA	GPEAGLPYGA	0.000218	34	A*02.06	absent	A2
HLA-A*02:06	1	149	158	10	RNPANNAAIV	RNPANNAAV	RNPANNAAIV	0.000217	35	A*02.06	absent	A2
[truncated: 20,989 more rows]

## Sheet: Ext Data Fig 3c
allele	seq_num	start	end	length	peptide	core	icore	score	rank	type	epitope	type2		HLA	Percent SNX8 Epitope
HLA-A*02:01	1	89	97	9	FLKHVEYEV	FLKHVEYEV	FLKHVEYEV	0.899744	0.03	A*02.01	absent	A2		A*02.01	5.55556
HLA-A*02:01	1	71	79	9	LLARDTVQV	LLARDTVQV	LLARDTVQV	0.833536	0.06	A*02.01	absent	A2		A*02.03	2.22222
HLA-A*02:01	1	63	71	9	LLSHTLQEL	LLSHTLQEL	LLSHTLQEL	0.761984	0.1	A*02.01	absent	A2		A*02.06	5.12821
HLA-A*02:01	1	5	13	9	AMDPLPAAA	AMDPLPAAA	AMDPLPAAA	0.60769	0.19	A*02.01	absent	A2		All others	1.04322
HLA-A*02:01	1	5	14	10	AMDPLPAAAV	AMDPLPAAV	AMDPLPAAAV	0.468993	0.29	A*02.01	absent	A2		A2	4.16667
HLA-A*02:01	1	407	415	9	YLPLTSHIL	YLPLTSHIL	YLPLTSHIL	0.454141	0.31	A*02.01	absent	A2
HLA-A*02:01	1	185	193	9	KLKESAQCV	KLKESAQCV	KLKESAQCV	0.424108	0.33	A*02.01	absent	A2
HLA-A*02:01	1	62	71	10	LLLSHTLQEL	LLLSHTLQL	LLLSHTLQEL	0.419852	0.34	A*02.01	absent	A2
HLA-A*02:01	1	227	235	9	NIYNSFHKL	NIYNSFHKL	NIYNSFHKL	0.396287	0.37	A*02.01	absent	A2
HLA-A*02:01	1	151	159	9	ALKRFVNLV	ALKRFVNLV	ALKRFVNLV	0.336659	0.48	A*02.01	absent	A2
HLA-A*02:01	1	4	12	9	RAMDPLPAA	RAMDPLPAA	RAMDPLPAA	0.322271	0.5	A*02.01	absent	A2
HLA-A*02:01	1	316	324	9	KLNLFLDLL	KLNLFLDLL	KLNLFLDLL	0.305675	0.54	A*02.01	absent	A2
HLA-A*02:01	1	290	298	9	GLSVEFALL	GLSVEFALL	GLSVEFALL	0.30187	0.55	A*02.01	absent	A2
HLA-A*02:01	1	216	224	9	AQFAISREL	AQFAISREL	AQFAISREL	0.283527	0.58	A*02.01	absent	A2
HLA-A*02:01	1	431	440	10	KVWNDLRPKL	KVWNDLPKL	KVWNDLRPKL	0.273726	0.6	A*02.01	absent	A2
HLA-A*02:01	1	55	63	9	QMPQGNPLL	QMPQGNPLL	QMPQGNPLL	0.272451	0.6	A*02.01	QMPQG	A2
HLA-A*02:01	1	442	450	9	CLFAGPHST	CLFAGPHST	CLFAGPHST	0.249037	0.64	A*02.01	absent	A2
HLA-A*02:01	1	162	171	10	HPLFSEDVVL	HLFSEDVVL	HPLFSEDVVL	0.242882	0.66	A*02.01	absent	A2
HLA-A*02:01	1	254	262	9	LIFGKELSA	LIFGKELSA	LIFGKELSA	0.237099	0.68	A*02.01	absent	A2
HLA-A*02:01	1	442	451	10	CLFAGPHSTL	CLFAGPHTL	CLFAGPHSTL	0.234104	0.69	A*02.01	absent	A2
HLA-A*02:01	1	275	284	10	ALNSSTWGSL	ALNSSTWSL	ALNSSTWGSL	0.22469	0.71	A*02.01	absent	A2
HLA-A*02:01	1	209	218	10	FLPADIQAQF	FLADIQAQF	FLPADIQAQF	0.222111	0.72	A*02.01	absent	A2
HLA-A*02:01	1	54	63	10	MQMPQGNPLL	MQMPGNPLL	MQMPQGNPLL	0.217916	0.74	A*02.01	MQMPQG	A2
HLA-A*02:01	1	120	128	9	LLHKFPYRM	LLHKFPYRM	LLHKFPYRM	0.21499	0.75	A*02.01	absent	A2
HLA-A*02:01	1	253	262	10	LLIFGKELSA	LLFGKELSA	LLIFGKELSA	0.176144	0.91	A*02.01	absent	A2
HLA-A*02:01	1	165	173	9	FSEDVVLKL	FSEDVVLKL	FSEDVVLKL	0.161074	0.98	A*02.01	absent	A2
HLA-A*02:01	1	361	369	9	AQNREPESV	AQNREPESV	AQNREPESV	0.160153	0.98	A*02.01	absent	A2
HLA-A*02:01	1	441	450	10	SCLFAGPHST	SLFAGPHST	SCLFAGPHST	0.156988	0.99	A*02.01	absent	A2
HLA-A*02:01	1	350	359	10	SLMKRQMMSA	SLMKQMMSA	SLMKRQMMSA	0.131757	1.2	A*02.01	absent	A2
HLA-A*02:01	1	338	346	9	VLHKHQRAL	VLHKHQRAL	VLHKHQRAL	0.12544	1.2	A*02.01	absent	A2
HLA-A*02:01	1	402	410	9	QLIHVYLPL	QLIHVYLPL	QLIHVYLPL	0.114706	1.3	A*02.01	absent	A2
HLA-A*02:01	1	285	293	9	KQALKGLSV	KQALKGLSV	KQALKGLSV	0.114495	1.3	A*02.01	absent	A2
HLA-A*02:01	1	54	62	9	MQMPQGNPL	MQMPQGNPL	MQMPQGNPL	0.113363	1.3	A*02.01	MQMPQG	A2
HLA-A*02:01	1	395	404	10	YCLHQETQLI	YLHQETQLI	YCLHQETQLI	0.109931	1.3	A*02.01	absent	A2
HLA-A*02:01	1	163	171	9	PLFSEDVVL	PLFSEDVVL	PLFSEDVVL	0.107009	1.3	A*02.01	absent	A2
HLA-A*02:01	1	174	182	9	FLSFSGSDV	FLSFSGSDV	FLSFSGSDV	0.106012	1.3	A*02.01	absent	A2
HLA-A*02:01	1	63	72	10	LLSHTLQELL	LLSHTLQEL	LLSHTLQELL	0.094884	1.5	A*02.01	absent	A2
HLA-A*02:01	1	4	13	10	RAMDPLPAAA	RMDPLPAAA	RAMDPLPAAA	0.092557	1.5	A*02.01	absent	A2
HLA-A*02:01	1	398	406	9	HQETQLIHV	HQETQLIHV	HQETQLIHV	0.092297	1.5	A*02.01	absent	A2
HLA-A*02:01	1	290	299	10	GLSVEFALLA	GLSEFALLA	GLSVEFALLA	0.087842	1.5	A*02.01	absent	A2
HLA-A*02:01	1	283	291	9	SLKQALKGL	SLKQALKGL	SLKQALKGL	0.087051	1.5	A*02.01	absent	A2
HLA-A*02:01	1	131	140	10	ALPPKRMLGA	ALPPKMLGA	ALPPKRMLGA	0.086799	1.5	A*02.01	absent	A2
HLA-A*02:01	1	279	287	9	STWGSLKQA	STWGSLKQA	STWGSLKQA	0.083675	1.6	A*02.01	absent	A2
HLA-A*02:01	1	70	79	10	ELLARDTVQV	ELLADTVQV	ELLARDTVQV	0.081347	1.6	A*02.01	absent	A2
HLA-A*02:01	1	287	295	9	ALKGLSVEF	ALKGLSVEF	ALKGLSVEF	0.078016	1.6	A*02.01	absent	A2
HLA-A*02:01	1	113	121	9	FVVFQEMLL	FVVFQEMLL	FVVFQEMLL	0.07625	1.6	A*02.01	absent	A2
HLA-A*02:01	1	137	145	9	MLGADREFI	MLGADREFI	MLGADREFI	0.070205	1.7	A*02.01	absent	A2
HLA-A*02:01	1	262	270	9	AIGSDTTPL	AIGSDTTPL	AIGSDTTPL	0.062228	1.8	A*02.01	absent	A2
HLA-A*02:01	1	234	242	9	KLRDRAERI	KLRDRAERI	KLRDRAERI	0.059532	1.9	A*02.01	absent	A2
HLA-A*02:01	1	375	383	9	RIVEQENAI	RIVEQENAI	RIVEQENAI	0.056442	2	A*02.01	absent	A2
HLA-A*02:01	1	120	129	10	LLHKFPYRMV	LLHKFPYRV	LLHKFPYRMV	0.054687	2	A*02.01	absent	A2
HLA-A*02:01	1	396	404	9	CLHQETQLI	CLHQETQLI	CLHQETQLI	0.054056	2	A*02.01	absent	A2
HLA-A*02:01	1	55	64	10	QMPQGNPLLL	QMQGNPLLL	QMPQGNPLLL	0.053729	2	A*02.01	QMPQG	A2
HLA-A*02:01	1	318	326	9	NLFLDLLQS	NLFLDLLQS	NLFLDLLQS	0.053459	2	A*02.01	absent	A2
HLA-A*02:01	1	226	235	10	RNIYNSFHKL	RIYNSFHKL	RNIYNSFHKL	0.047032	2.2	A*02.01	absent	A2
HLA-A*02:01	1	150	158	9	RALKRFVNL	RALKRFVNL	RALKRFVNL	0.046599	2.2	A*02.01	absent	A2
HLA-A*02:01	1	393	401	9	SLYCLHQET	SLYCLHQET	SLYCLHQET	0.040959	2.4	A*02.01	absent	A2
HLA-A*02:01	1	197	206	10	FLNCKLATRA	FLNCKLATA	FLNCKLATRA	0.039518	2.4	A*02.01	absent	A2
HLA-A*02:01	1	254	263	10	LIFGKELSAI	LIFGKELSI	LIFGKELSAI	0.038694	2.5	A*02.01	absent	A2
HLA-A*02:01	1	287	296	10	ALKGLSVEFA	ALKGLSVEA	ALKGLSVEFA	0.03618	2.6	A*02.01	absent	A2
HLA-A*02:01	1	279	288	10	STWGSLKQAL	STWGSLQAL	STWGSLKQAL	0.034502	2.7	A*02.01	absent	A2
HLA-A*02:01	1	246	254	9	AIDNAADLL	AIDNAADLL	AIDNAADLL	0.034022	2.7	A*02.01	absent	A2
HLA-A*02:01	1	136	145	10	RMLGADREFI	RMLGADEFI	RMLGADREFI	0.033842	2.7	A*02.01	absent	A2
HLA-A*02:01	1	53	62	10	RMQMPQGNPL	RMMPQGNPL	RMQMPQGNPL	0.033185	2.7	A*02.01	MQMPQG	A2
HLA-A*02:01	1	313	321	9	VVEKLNLFL	VVEKLNLFL	VVEKLNLFL	0.032234	2.7	A*02.01	absent	A2
HLA-A*02:01	1	119	128	10	MLLHKFPYRM	MLLHFPYRM	MLLHKFPYRM	0.031042	2.8	A*02.01	absent	A2
HLA-A*02:01	1	3	12	10	GRAMDPLPAA	GAMDPLPAA	GRAMDPLPAA	0.028538	2.9	A*02.01	absent	A2
HLA-A*02:01	1	421	429	9	SQIQGHKEM	SQIQGHKEM	SQIQGHKEM	0.027108	3	A*02.01	absent	A2
HLA-A*02:01	1	408	417	10	LPLTSHILRA	LLTSHILRA	LPLTSHILRA	0.026033	3.1	A*02.01	absent	A2
HLA-A*02:01	1	350	358	9	SLMKRQMMS	SLMKRQMMS	SLMKRQMMS	0.025277	3.1	A*02.01	absent	A2
HLA-A*02:01	1	395	403	9	YCLHQETQL	YCLHQETQL	YCLHQETQL	0.025213	3.1	A*02.01	absent	A2
HLA-A*02:01	1	79	88	10	VELIPEKKGL	VLIPEKKGL	VELIPEKKGL	0.025166	3.1	A*02.01	absent	A2
HLA-A*02:01	1	37	45	9	QAIEPQAIV	QAIEPQAIV	QAIEPQAIV	0.024663	3.2	A*02.01	absent	A2
HLA-A*02:01	1	409	417	9	PLTSHILRA	PLTSHILRA	PLTSHILRA	0.023897	3.2	A*02.01	absent	A2
HLA-A*02:01	1	289	298	10	KGLSVEFALL	KLSVEFALL	KGLSVEFALL	0.023469	3.3	A*02.01	absent	A2
HLA-A*02:01	1	405	414	10	HVYLPLTSHI	HVYLPLTSI	HVYLPLTSHI	0.022821	3.3	A*02.01	absent	A2
HLA-A*02:01	1	87	95	9	GLFLKHVEY	GLFLKHVEY	GLFLKHVEY	0.022125	3.4	A*02.01	absent	A2
HLA-A*02:01	1	136	144	9	RMLGADREF	RMLGADREF	RMLGADREF	0.020876	3.5	A*02.01	absent	A2
HLA-A*02:01	1	116	124	9	FQEMLLHKF	FQEMLLHKF	FQEMLLHKF	0.020452	3.5	A*02.01	absent	A2
HLA-A*02:01	1	80	88	9	ELIPEKKGL	ELIPEKKGL	ELIPEKKGL	0.019918	3.5	A*02.01	absent	A2
HLA-A*02:01	1	351	359	9	LMKRQMMSA	LMKRQMMSA	LMKRQMMSA	0.018835	3.6	A*02.01	absent	A2
HLA-A*02:01	1	73	81	9	ARDTVQVEL	ARDTVQVEL	ARDTVQVEL	0.018576	3.7	A*02.01	absent	A2
HLA-A*02:01	1	364	372	9	REPESVEQL	REPESVEQL	REPESVEQL	0.018122	3.7	A*02.01	absent	A2
HLA-A*02:01	1	275	283	9	ALNSSTWGS	ALNSSTWGS	ALNSSTWGS	0.018091	3.7	A*02.01	absent	A2
HLA-A*02:01	1	414	423	10	ILRAFVNSQI	ILAFVNSQI	ILRAFVNSQI	0.017844	3.7	A*02.01	absent	A2
HLA-A*02:01	1	88	97	10	LFLKHVEYEV	LLKHVEYEV	LFLKHVEYEV	0.016228	3.9	A*02.01	absent	A2
HLA-A*02:01	1	216	225	10	AQFAISRELI	AQFAISELI	AQFAISRELI	0.014628	4.1	A*02.01	absent	A2
HLA-A*02:01	1	46	54	9	QQVPAPSRM	QQVPAPSRM	QQVPAPSRM	0.013721	4.3	A*02.01	absent	A2
HLA-A*02:01	1	251	260	10	ADLLIFGKEL	ALLIFGKEL	ADLLIFGKEL	0.013537	4.3	A*02.01	absent	A2
HLA-A*02:01	1	67	76	10	TLQELLARDT	TLQELLART	TLQELLARDT	0.013526	4.3	A*02.01	absent	A2
HLA-A*02:01	1	62	70	9	LLLSHTLQE	LLLSHTLQE	LLLSHTLQE	0.013067	4.4	A*02.01	absent	A2
HLA-A*02:01	1	201	210	10	KLATRAKDFL	KLATAKDFL	KLATRAKDFL	0.013026	4.4	A*02.01	absent	A2
HLA-A*02:01	1	267	275	9	TTPLPSWAA	TTPLPSWAA	TTPLPSWAA	0.012861	4.4	A*02.01	absent	A2
HLA-A*02:01	1	30	38	9	ASDLPTPQA	ASDLPTPQA	ASDLPTPQA	0.012668	4.5	A*02.01	absent	A2
HLA-A*02:01	1	197	205	9	FLNCKLATR	FLNCKLATR	FLNCKLATR	0.011951	4.6	A*02.01	absent	A2
HLA-A*02:01	1	77	85	9	VQVELIPEK	VQVELIPEK	VQVELIPEK	0.011904	4.6	A*02.01	absent	A2
HLA-A*02:01	1	209	217	9	FLPADIQAQ	FLPADIQAQ	FLPADIQAQ	0.011768	4.6	A*02.01	absent	A2
HLA-A*02:01	1	71	80	10	LLARDTVQVE	LLARDTVQV	LLARDTVQV	0.011646	4.6	A*02.01	absent	A2
HLA-A*02:01	1	190	198	9	AQCVGDEFL	AQCVGDEFL	AQCVGDEFL	0.011476	4.6	A*02.01	absent	A2
HLA-A*02:01	1	443	451	9	LFAGPHSTL	LFAGPHSTL	LFAGPHSTL	0.011143	4.7	A*02.01	absent	A2
HLA-A*02:01	1	119	127	9	MLLHKFPYR	MLLHKFPYR	MLLHKFPYR	0.01053	4.9	A*02.01	absent	A2
HLA-A*02:01	1	89	98	10	FLKHVEYEVS	FLKHVEYEV	FLKHVEYEV	0.01032	4.9	A*02.01	absent	A2
HLA-A*02:01	1	320	328	9	FLDLLQSYK	FLDLLQSYK	FLDLLQSYK	0.009789	5	A*02.01	absent	A2
HLA-A*02:01	1	278	287	10	SSTWGSLKQA	STWGSLKQA	SSTWGSLKQA	0.0094	5.1	A*02.01	absent	A2
HLA-A*02:01	1	252	260	9	DLLIFGKEL	DLLIFGKEL	DLLIFGKEL	0.009313	5.1	A*02.01	absent	A2
HLA-A*02:01	1	289	297	9	KGLSVEFAL	KGLSVEFAL	KGLSVEFAL	0.009145	5.2	A*02.01	absent	A2
HLA-A*02:01	1	406	415	10	VYLPLTSHIL	VLPLTSHIL	VYLPLTSHIL	0.009053	5.2	A*02.01	absent	A2
HLA-A*02:01	1	402	411	10	QLIHVYLPLT	QLIHVLPLT	QLIHVYLPLT	0.008859	5.3	A*02.01	absent	A2
HLA-A*02:01	1	172	180	9	KLFLSFSGS	KLFLSFSGS	KLFLSFSGS	0.008484	5.4	A*02.01	absent	A2
HLA-A*02:01	1	157	165	9	NLVARHPLF	NLVARHPLF	NLVARHPLF	0.008194	5.5	A*02.01	absent	A2
HLA-A*02:01	1	450	458	9	TLTPPCSPP	TLTPPCSPP	TLTPPCSPP	0.007872	5.6	A*02.01	absent	A2
HLA-A*02:01	1	43	51	9	AIVQQVPAP	AIVQQVPAP	AIVQQVPAP	0.007804	5.6	A*02.01	absent	A2
HLA-A*02:01	1	401	410	10	TQLIHVYLPL	TLIHVYLPL	TQLIHVYLPL	0.007699	5.7	A*02.01	absent	A2
HLA-A*02:01	1	124	132	9	FPYRMVPAL	FPYRMVPAL	FPYRMVPAL	0.007607	5.7	A*02.01	absent	A2
HLA-A*02:01	1	25	33	9	EADPPASDL	EADPPASDL	EADPPASDL	0.007245	5.8	A*02.01	absent	A2
HLA-A*02:01	1	178	186	9	SGSDVQNKL	SGSDVQNKL	SGSDVQNKL	0.007173	5.9	A*02.01	absent	A2
HLA-A*02:01	1	127	135	9	RMVPALPPK	RMVPALPPK	RMVPALPPK	0.006977	5.9	A*02.01	absent	A2
HLA-A*02:01	1	435	443	9	DLRPKLSCL	DLRPKLSCL	DLRPKLSCL	0.006964	5.9	A*02.01	absent	A2
HLA-A*02:01	1	400	408	9	ETQLIHVYL	ETQLIHVYL	ETQLIHVYL	0.006963	5.9	A*02.01	absent	A2
HLA-A*02:01	1	297	305	9	LLADKAAQQ	LLADKAAQQ	LLADKAAQQ	0.006953	5.9	A*02.01	absent	A2
HLA-A*02:01	1	219	228	10	AISRELIRNI	AISELIRNI	AISRELIRNI	0.006939	5.9	A*02.01	absent	A2
HLA-A*02:01	1	105	114	10	SVYRRYNDFV	SVYRYNDFV	SVYRRYNDFV	0.006833	6	A*02.01	absent	A2
HLA-A*02:01	1	81	90	10	LIPEKKGLFL	LIPEKGLFL	LIPEKKGLFL	0.006802	6	A*02.01	absent	A2
HLA-A*02:01	1	150	159	10	RALKRFVNLV	RLKRFVNLV	RALKRFVNLV	0.006718	6	A*02.01	absent	A2
HLA-A*02:01	1	30	39	10	ASDLPTPQAI	ASDPTPQAI	ASDLPTPQAI	0.006642	6.1	A*02.01	absent	A2
HLA-A*02:01	1	169	177	9	VVLKLFLSF	VVLKLFLSF	VVLKLFLSF	0.006599	6.1	A*02.01	absent	A2
HLA-A*02:01	1	164	173	10	LFSEDVVLKL	LFSEDVVLL	LFSEDVVLKL	0.006372	6.2	A*02.01	absent	A2
HLA-A*02:01	1	318	327	10	NLFLDLLQSY	NLFDLLQSY	NLFLDLLQSY	0.006276	6.2	A*02.01	absent	A2
HLA-A*02:01	1	385	394	10	TMELRNYFSL	TMLRNYFSL	TMELRNYFSL	0.006106	6.3	A*02.01	absent	A2
HLA-A*02:01	1	337	345	9	GVLHKHQRA	GVLHKHQRA	GVLHKHQRA	0.006088	6.3	A*02.01	absent	A2
HLA-A*02:01	1	177	186	10	FSGSDVQNKL	FSSDVQNKL	FSGSDVQNKL	0.005959	6.4	A*02.01	absent	A2
HLA-A*02:01	1	406	414	9	VYLPLTSHI	VYLPLTSHI	VYLPLTSHI	0.005715	6.5	A*02.01	absent	A2
HLA-A*02:01	1	432	440	9	VWNDLRPKL	VWNDLRPKL	VWNDLRPKL	0.005601	6.6	A*02.01	absent	A2
HLA-A*02:01	1	245	253	9	RAIDNAADL	RAIDNAADL	RAIDNAADL	0.005446	6.7	A*02.01	absent	A2
HLA-A*02:01	1	151	160	10	ALKRFVNLVA	ALKFVNLVA	ALKRFVNLVA	0.005141	6.8	A*02.01	absent	A2
HLA-A*02:01	1	215	224	10	QAQFAISREL	QQFAISREL	QAQFAISREL	0.004989	6.9	A*02.01	absent	A2
HLA-A*02:01	1	284	293	10	LKQALKGLSV	LQALKGLSV	LKQALKGLSV	0.004748	7.1	A*02.01	absent	A2
HLA-A*02:01	1	245	254	10	RAIDNAADLL	RAIDNAALL	RAIDNAADLL	0.004704	7.1	A*02.01	absent	A2
HLA-A*02:01	1	405	413	9	HVYLPLTSH	HVYLPLTSH	HVYLPLTSH	0.004701	7.1	A*02.01	absent	A2
HLA-A*02:01	1	192	200	9	CVGDEFLNC	CVGDEFLNC	CVGDEFLNC	0.004676	7.1	A*02.01	absent	A2
HLA-A*02:01	1	309	317	9	EENDVVEKL	EENDVVEKL	EENDVVEKL	0.004542	7.2	A*02.01	absent	A2
HLA-A*02:01	1	374	383	10	SRIVEQENAI	SIVEQENAI	SRIVEQENAI	0.004496	7.2	A*02.01	absent	A2
HLA-A*02:01	1	423	432	10	IQGHKEMSKV	IQGHKEMSV	IQGHKEMSKV	0.004406	7.3	A*02.01	absent	A2
HLA-A*02:01	1	246	255	10	AIDNAADLLI	AIDNAALLI	AIDNAADLLI	0.004393	7.3	A*02.01	absent	A2
HLA-A*02:01	1	392	401	10	FSLYCLHQET	FLYCLHQET	FSLYCLHQET	0.004354	7.4	A*02.01	absent	A2
HLA-A*02:01	1	64	72	9	LSHTLQELL	LSHTLQELL	LSHTLQELL	0.004223	7.5	A*02.01	absent	A2
HLA-A*02:01	1	397	406	10	LHQETQLIHV	LQETQLIHV	LHQETQLIHV	0.004175	7.5	A*02.01	absent	A2
HLA-A*02:01	1	184	193	10	NKLKESAQCV	NLKESAQCV	NKLKESAQCV	0.00416	7.5	A*02.01	absent	A2
HLA-A*02:01	1	337	346	10	GVLHKHQRAL	GLHKHQRAL	GVLHKHQRAL	0.004133	7.5	A*02.01	absent	A2
HLA-A*02:01	1	72	81	10	LARDTVQVEL	LADTVQVEL	LARDTVQVEL	0.004086	7.6	A*02.01	absent	A2
HLA-A*02:01	1	31	39	9	SDLPTPQAI	SDLPTPQAI	SDLPTPQAI	0.004066	7.6	A*02.01	absent	A2
HLA-A*02:01	1	291	299	9	LSVEFALLA	LSVEFALLA	LSVEFALLA	0.004062	7.6	A*02.01	absent	A2
HLA-A*02:01	1	56	64	9	MPQGNPLLL	MPQGNPLLL	MPQGNPLLL	0.004026	7.6	A*02.01	absent	A2
HLA-A*02:01	1	214	222	9	IQAQFAISR	IQAQFAISR	IQAQFAISR	0.003898	7.7	A*02.01	absent	A2
HLA-A*02:01	1	317	326	10	LNLFLDLLQS	LLFLDLLQS	LNLFLDLLQS	0.00385	7.8	A*02.01	absent	A2
HLA-A*02:01	1	144	152	9	FIEARRRAL	FIEARRRAL	FIEARRRAL	0.003828	7.8	A*02.01	absent	A2
HLA-A*02:01	1	368	376	9	SVEQLESRI	SVEQLESRI	SVEQLESRI	0.003725	7.9	A*02.01	absent	A2
HLA-A*02:01	1	261	270	10	SAIGSDTTPL	SIGSDTTPL	SAIGSDTTPL	0.003642	8	A*02.01	absent	A2
HLA-A*02:01	1	403	411	9	LIHVYLPLT	LIHVYLPLT	LIHVYLPLT	0.003618	8	A*02.01	absent	A2
HLA-A*02:01	1	410	419	10	LTSHILRAFV	LTSHILAFV	LTSHILRAFV	0.003575	8	A*02.01	absent	A2
HLA-A*02:01	1	444	452	9	FAGPHSTLT	FAGPHSTLT	FAGPHSTLT	0.00356	8.1	A*02.01	absent	A2
HLA-A*02:01	1	223	231	9	ELIRNIYNS	ELIRNIYNS	ELIRNIYNS	0.003553	8.1	A*02.01	absent	A2
HLA-A*02:01	1	139	147	9	GADREFIEA	GADREFIEA	GADREFIEA	0.003488	8.1	A*02.01	absent	A2
HLA-A*02:01	1	312	321	10	DVVEKLNLFL	DVVEKLLFL	DVVEKLNLFL	0.00346	8.2	A*02.01	absent	A2
HLA-A*02:01	1	253	261	9	LLIFGKELS	LLIFGKELS	LLIFGKELS	0.003335	8.3	A*02.01	absent	A2
HLA-A*02:01	1	282	291	10	GSLKQALKGL	GLKQALKGL	GSLKQALKGL	0.003302	8.3	A*02.01	absent	A2
HLA-A*02:01	1	323	331	9	LLQSYKDLC	LLQSYKDLC	LLQSYKDLC	0.0032	8.4	A*02.01	absent	A2
HLA-A*02:01	1	182	190	9	VQNKLKESA	VQNKLKESA	VQNKLKESA	0.003187	8.4	A*02.01	absent	A2
HLA-A*02:01	1	12	20	9	AAVGAAAEA	AAVGAAAEA	AAVGAAAEA	0.00306	8.6	A*02.01	absent	A2
HLA-A*02:01	1	401	409	9	TQLIHVYLP	TQLIHVYLP	TQLIHVYLP	0.003059	8.6	A*02.01	absent	A2
HLA-A*02:01	1	384	392	9	QTMELRNYF	QTMELRNYF	QTMELRNYF	0.003041	8.6	A*02.01	absent	A2
HLA-A*02:01	1	345	353	9	ALHKYSLMK	ALHKYSLMK	ALHKYSLMK	0.003039	8.6	A*02.01	absent	A2
HLA-A*02:01	1	428	436	9	EMSKVWNDL	EMSKVWNDL	EMSKVWNDL	0.002993	8.7	A*02.01	absent	A2
HLA-A*02:01	1	427	436	10	KEMSKVWNDL	KEMSKVWNL	KEMSKVWNDL	0.00294	8.7	A*02.01	absent	A2
HLA-A*02:01	1	170	178	9	VLKLFLSFS	VLKLFLSFS	VLKLFLSFS	0.002797	8.9	A*02.01	absent	A2
HLA-A*02:01	1	407	416	10	YLPLTSHILR	YLPLTSHIL	YLPLTSHIL	0.002758	9	A*02.01	absent	A2
HLA-A*02:01	1	45	54	10	VQQVPAPSRM	VQQVPAPSM	VQQVPAPSRM	0.002736	9	A*02.01	absent	A2
HLA-A*02:01	1	360	369	10	TAQNREPESV	TQNREPESV	TAQNREPESV	0.002729	9	A*02.01	absent	A2
HLA-A*02:01	1	241	250	10	RIASRAIDNA	RIASAIDNA	RIASRAIDNA	0.002602	9.2	A*02.01	absent	A2
HLA-A*02:01	1	155	164	10	FVNLVARHPL	FVNLVAHPL	FVNLVARHPL	0.002503	9.3	A*02.01	absent	A2
HLA-A*02:01	1	349	358	10	YSLMKRQMMS	YLMKRQMMS	YSLMKRQMMS	0.002494	9.4	A*02.01	absent	A2
HLA-A*02:01	1	210	218	9	LPADIQAQF	LPADIQAQF	LPADIQAQF	0.002471	9.4	A*02.01	absent	A2
HLA-A*02:01	1	98	106	9	SSQRFKSSV	SSQRFKSSV	SSQRFKSSV	0.002439	9.4	A*02.01	absent	A2
HLA-A*02:01	1	378	386	9	EQENAIQTM	EQENAIQTM	EQENAIQTM	0.002402	9.5	A*02.01	absent	A2
HLA-A*02:01	1	267	276	10	TTPLPSWAAL	TTPLPSWAL	TTPLPSWAAL	0.002335	9.6	A*02.01	absent	A2
HLA-A*02:01	1	87	96	10	GLFLKHVEYE	GLFKHVEYE	GLFLKHVEYE	0.002299	9.7	A*02.01	absent	A2
HLA-A*02:01	1	286	295	10	QALKGLSVEF	QLKGLSVEF	QALKGLSVEF	0.002254	9.8	A*02.01	absent	A2
HLA-A*02:01	1	60	68	9	NPLLLSHTL	NPLLLSHTL	NPLLLSHTL	0.00222	9.8	A*02.01	absent	A2
HLA-A*02:01	1	212	220	9	ADIQAQFAI	ADIQAQFAI	ADIQAQFAI	0.002209	9.9	A*02.01	absent	A2
HLA-A*02:01	1	439	447	9	KLSCLFAGP	KLSCLFAGP	KLSCLFAGP	0.002196	9.9	A*02.01	absent	A2
HLA-A*02:01	1	207	216	10	KDFLPADIQA	KFLPADIQA	KDFLPADIQA	0.002189	9.9	A*02.01	absent	A2
HLA-A*02:01	1	114	122	9	VVFQEMLLH	VVFQEMLLH	VVFQEMLLH	0.002177	9.9	A*02.01	absent	A2
HLA-A*02:01	1	47	56	10	QVPAPSRMQM	QVPAPSMQM	QVPAPSRMQM	0.002164	9.9	A*02.01	absent	A2
HLA-A*02:01	1	40	48	9	EPQAIVQQV	EPQAIVQQV	EPQAIVQQV	0.002154	10	A*02.01	absent	A2
HLA-A*02:01	1	418	426	9	FVNSQIQGH	FVNSQIQGH	FVNSQIQGH	0.002012	11	A*02.01	absent	A2
HLA-A*02:01	1	319	327	9	LFLDLLQSY	LFLDLLQSY	LFLDLLQSY	0.001995	11	A*02.01	absent	A2
HLA-A*02:01	1	127	136	10	RMVPALPPKR	RMVPLPPKR	RMVPALPPKR	0.0019	11	A*02.01	absent	A2
HLA-A*02:01	1	268	276	9	TPLPSWAAL	TPLPSWAAL	TPLPSWAAL	0.00189	11	A*02.01	absent	A2
HLA-A*02:01	1	128	137	10	MVPALPPKRM	MVPALPPKM	MVPALPPKRM	0.001865	11	A*02.01	absent	A2
HLA-A*02:01	1	48	56	9	VPAPSRMQM	VPAPSRMQM	VPAPSRMQM	0.001857	11	A*02.01	absent	A2
HLA-A*02:01	1	234	243	10	KLRDRAERIA	KLRDRAEIA	KLRDRAERIA	0.001752	11	A*02.01	absent	A2
HLA-A*02:01	1	343	351	9	QRALHKYSL	QRALHKYSL	QRALHKYSL	0.001732	11	A*02.01	absent	A2
HLA-A*02:01	1	163	172	10	PLFSEDVVLK	PLFEDVVLK	PLFSEDVVLK	0.001731	11	A*02.01	absent	A2
HLA-A*02:01	1	315	324	10	EKLNLFLDLL	ELNLFLDLL	EKLNLFLDLL	0.001668	12	A*02.01	absent	A2
HLA-A*02:01	1	322	330	9	DLLQSYKDL	DLLQSYKDL	DLLQSYKDL	0.001624	12	A*02.01	absent	A2
HLA-A*02:01	1	149	158	10	RRALKRFVNL	RALKRFVNL	RRALKRFVNL	0.001517	12	A*02.01	absent	A2
HLA-A*02:01	1	135	144	10	KRMLGADREF	KMLGADREF	KRMLGADREF	0.001506	12	A*02.01	absent	A2
HLA-A*02:01	1	45	53	9	VQQVPAPSR	VQQVPAPSR	VQQVPAPSR	0.001477	12	A*02.01	absent	A2
HLA-A*02:01	1	82	90	9	IPEKKGLFL	IPEKKGLFL	IPEKKGLFL	0.001471	12	A*02.01	absent	A2
HLA-A*02:01	1	431	439	9	KVWNDLRPK	KVWNDLRPK	KVWNDLRPK	0.001465	12	A*02.01	absent	A2
HLA-A*02:01	1	312	320	9	DVVEKLNLF	DVVEKLNLF	DVVEKLNLF	0.001457	12	A*02.01	absent	A2
HLA-A*02:01	1	449	457	9	STLTPPCSP	STLTPPCSP	STLTPPCSP	0.001451	12	A*02.01	absent	A2
HLA-A*02:01	1	344	352	9	RALHKYSLM	RALHKYSLM	RALHKYSLM	0.00144	12	A*02.01	absent	A2
HLA-A*02:01	1	128	136	9	MVPALPPKR	MVPALPPKR	MVPALPPKR	0.001437	12	A*02.01	absent	A2
HLA-A*02:01	1	386	394	9	MELRNYFSL	MELRNYFSL	MELRNYFSL	0.001416	12	A*02.01	absent	A2
HLA-A*02:01	1	368	377	10	SVEQLESRIV	SVEQLESRV	SVEQLESRIV	0.001393	13	A*02.01	absent	A2
HLA-A*02:01	1	203	212	10	ATRAKDFLPA	ATAKDFLPA	ATRAKDFLPA	0.001386	13	A*02.01	absent	A2
HLA-A*02:01	1	296	305	10	ALLADKAAQQ	ALLDKAAQQ	ALLADKAAQQ	0.001368	13	A*02.01	absent	A2
HLA-A*02:01	1	377	386	10	VEQENAIQTM	VQENAIQTM	VEQENAIQTM	0.001358	13	A*02.01	absent	A2
HLA-A*02:01	1	108	116	9	RRYNDFVVF	RRYNDFVVF	RRYNDFVVF	0.001337	13	A*02.01	absent	A2
HLA-A*02:01	1	86	95	10	KGLFLKHVEY	KLFLKHVEY	KGLFLKHVEY	0.001327	13	A*02.01	absent	A2
HLA-A*02:01	1	8	16	9	PLPAAAVGA	PLPAAAVGA	PLPAAAVGA	0.001317	13	A*02.01	absent	A2
HLA-A*02:01	1	205	214	10	RAKDFLPADI	RAKDFLPAI	RAKDFLPADI	0.001292	13	A*02.01	absent	A2
HLA-A*02:01	1	342	351	10	HQRALHKYSL	HQALHKYSL	HQRALHKYSL	0.001287	13	A*02.01	absent	A2
HLA-A*02:01	1	411	419	9	TSHILRAFV	TSHILRAFV	TSHILRAFV	0.001283	13	A*02.01	absent	A2
HLA-A*02:01	1	316	325	10	KLNLFLDLLQ	KLNLFLDLL	KLNLFLDLL	0.001273	13	A*02.01	absent	A2
HLA-A*02:01	1	174	183	10	FLSFSGSDVQ	FLFSGSDVQ	FLSFSGSDVQ	0.001272	13	A*02.01	absent	A2
HLA-A*02:01	1	296	304	9	ALLADKAAQ	ALLADKAAQ	ALLADKAAQ	0.001259	13	A*02.01	absent	A2
HLA-A*02:01	1	53	61	9	RMQMPQGNP	RMQMPQGNP	RMQMPQGNP	0.001241	13	A*02.01	MQMPQG	A2
HLA-A*02:01	1	13	22	10	AVGAAAEAEA	AVAAAEAEA	AVGAAAEAEA	0.001235	13	A*02.01	absent	A2
HLA-A*02:01	1	92	101	10	HVEYEVSSQR	HVYEVSSQR	HVEYEVSSQR	0.001224	13	A*02.01	absent	A2
HLA-A*02:01	1	227	236	10	NIYNSFHKLR	NIYNSFHKL	NIYNSFHKL	0.001221	13	A*02.01	absent	A2
HLA-A*02:01	1	189	198	10	SAQCVGDEFL	SQCVGDEFL	SAQCVGDEFL	0.001219	13	A*02.01	absent	A2
HLA-A*02:01	1	449	458	10	STLTPPCSPP	SLTPPCSPP	STLTPPCSPP	0.001205	13	A*02.01	absent	A2
HLA-A*02:01	1	35	44	10	TPQAIEPQAI	TQAIEPQAI	TPQAIEPQAI	0.001202	13	A*02.01	absent	A2
HLA-A*02:01	1	262	271	10	AIGSDTTPLP	AISDTTPLP	AIGSDTTPLP	0.00119	13	A*02.01	absent	A2
HLA-A*02:01	1	376	385	10	IVEQENAIQT	IVQENAIQT	IVEQENAIQT	0.001158	14	A*02.01	absent	A2
HLA-A*02:01	1	383	392	10	IQTMELRNYF	IQMELRNYF	IQTMELRNYF	0.001114	14	A*02.01	absent	A2
HLA-A*02:01	1	201	209	9	KLATRAKDF	KLATRAKDF	KLATRAKDF	0.001105	14	A*02.01	absent	A2
HLA-A*02:01	1	67	75	9	TLQELLARD	TLQELLARD	TLQELLARD	0.001101	14	A*02.01	absent	A2
HLA-A*02:01	1	255	263	9	IFGKELSAI	IFGKELSAI	IFGKELSAI	0.001097	14	A*02.01	absent	A2
HLA-A*02:01	1	6	14	9	MDPLPAAAV	MDPLPAAAV	MDPLPAAAV	0.001077	14	A*02.01	absent	A2
HLA-A*02:01	1	220	228	9	ISRELIRNI	ISRELIRNI	ISRELIRNI	0.001075	14	A*02.01	absent	A2
HLA-A*02:01	1	193	202	10	VGDEFLNCKL	VGDEFLNKL	VGDEFLNCKL	0.001058	14	A*02.01	absent	A2
HLA-A*02:01	1	39	48	10	IEPQAIVQQV	IEPQIVQQV	IEPQAIVQQV	0.001028	14	A*02.01	absent	A2
HLA-A*02:01	1	393	402	10	SLYCLHQETQ	SLYLHQETQ	SLYCLHQETQ	0.001011	14	A*02.01	absent	A2
HLA-A*02:01	1	68	77	10	LQELLARDTV	LQLLARDTV	LQELLARDTV	0.000993	14	A*02.01	absent	A2
HLA-A*02:01	1	114	123	10	VVFQEMLLHK	VVFQELLHK	VVFQEMLLHK	0.000979	14	A*02.01	absent	A2
HLA-A*02:01	1	157	166	10	NLVARHPLFS	NLVAHPLFS	NLVARHPLFS	0.000978	14	A*02.01	absent	A2
HLA-A*02:01	1	105	113	9	SVYRRYNDF	SVYRRYNDF	SVYRRYNDF	0.000978	14	A*02.01	absent	A2
HLA-A*02:01	1	77	86	10	VQVELIPEKK	VQVELIPEK	VQVELIPEKK	0.000959	15	A*02.01	absent	A2
HLA-A*02:01	1	424	432	9	QGHKEMSKV	QGHKEMSKV	QGHKEMSKV	0.000959	15	A*02.01	absent	A2
HLA-A*02:01	1	131	139	9	ALPPKRMLG	ALPPKRMLG	ALPPKRMLG	0.000955	15	A*02.01	absent	A2
HLA-A*02:01	1	155	163	9	FVNLVARHP	FVNLVARHP	FVNLVARHP	0.000953	15	A*02.01	absent	A2
HLA-A*02:01	1	208	216	9	DFLPADIQA	DFLPADIQA	DFLPADIQA	0.00095	15	A*02.01	absent	A2
HLA-A*02:01	1	356	364	9	MMSATAQNR	MMSATAQNR	MMSATAQNR	0.000944	15	A*02.01	absent	A2
HLA-A*02:01	1	414	422	9	ILRAFVNSQ	ILRAFVNSQ	ILRAFVNSQ	0.000937	15	A*02.01	absent	A2
HLA-A*02:01	1	66	74	9	HTLQELLAR	HTLQELLAR	HTLQELLAR	0.000928	15	A*02.01	absent	A2
HLA-A*02:01	1	363	372	10	NREPESVEQL	NEPESVEQL	NREPESVEQL	0.000914	15	A*02.01	absent	A2
HLA-A*02:01	1	100	108	9	QRFKSSVYR	QRFKSSVYR	QRFKSSVYR	0.000905	15	A*02.01	absent	A2
HLA-A*02:01	1	185	194	10	KLKESAQCVG	KLKESAQCV	KLKESAQCV	0.000901	15	A*02.01	absent	A2
HLA-A*02:01	1	99	108	10	SQRFKSSVYR	SQFKSSVYR	SQRFKSSVYR	0.0009	15	A*02.01	absent	A2
HLA-A*02:01	1	224	232	9	LIRNIYNSF	LIRNIYNSF	LIRNIYNSF	0.0009	15	A*02.01	absent	A2
HLA-A*02:01	1	129	138	10	VPALPPKRML	VALPPKRML	VPALPPKRML	0.000893	15	A*02.01	absent	A2
HLA-A*02:01	1	44	52	9	IVQQVPAPS	IVQQVPAPS	IVQQVPAPS	0.000893	15	A*02.01	absent	A2
HLA-A*02:01	1	389	397	9	RNYFSLYCL	RNYFSLYCL	RNYFSLYCL	0.000886	15	A*02.01	absent	A2
HLA-A*02:01	1	307	316	10	KQEENDVVEK	KQEEDVVEK	KQEENDVVEK	0.000883	15	A*02.01	absent	A2
HLA-A*02:01	1	321	330	10	LDLLQSYKDL	LLLQSYKDL	LDLLQSYKDL	0.000882	15	A*02.01	absent	A2
HLA-A*02:01	1	138	147	10	LGADREFIEA	LGADEFIEA	LGADREFIEA	0.000859	15	A*02.01	absent	A2
HLA-A*02:01	1	450	459	10	TLTPPCSPPE	TLTPPSPPE	TLTPPCSPPE	0.00084	15	A*02.01	absent	A2
HLA-A*02:01	1	24	33	10	EEADPPASDL	EEADPPASL	EEADPPASDL	0.000839	15	A*02.01	absent	A2
HLA-A*02:01	1	165	174	10	FSEDVVLKLF	FSEDVVLKF	FSEDVVLKLF	0.000833	15	A*02.01	absent	A2
HLA-A*02:01	1	123	132	10	KFPYRMVPAL	KFYRMVPAL	KFPYRMVPAL	0.00083	15	A*02.01	absent	A2
HLA-A*02:01	1	166	174	9	SEDVVLKLF	SEDVVLKLF	SEDVVLKLF	0.00081	16	A*02.01	absent	A2
HLA-A*02:01	1	76	85	10	TVQVELIPEK	TQVELIPEK	TVQVELIPEK	0.000808	16	A*02.01	absent	A2
HLA-A*02:01	1	164	172	9	LFSEDVVLK	LFSEDVVLK	LFSEDVVLK	0.000802	16	A*02.01	absent	A2
HLA-A*02:01	1	1	9	9	MTGRAMDPL	MTGRAMDPL	MTGRAMDPL	0.000796	16	A*02.01	absent	A2
HLA-A*02:01	1	223	232	10	ELIRNIYNSF	ELIRNINSF	ELIRNIYNSF	0.000793	16	A*02.01	absent	A2
HLA-A*02:01	1	42	50	9	QAIVQQVPA	QAIVQQVPA	QAIVQQVPA	0.00078	16	A*02.01	absent	A2
HLA-A*02:01	1	274	283	10	AALNSSTWGS	ALNSSTWGS	AALNSSTWGS	0.000769	16	A*02.01	absent	A2
HLA-A*02:01	1	434	443	10	NDLRPKLSCL	NLRPKLSCL	NDLRPKLSCL	0.000767	16	A*02.01	absent	A2
HLA-A*02:01	1	222	231	10	RELIRNIYNS	RLIRNIYNS	RELIRNIYNS	0.000766	16	A*02.01	absent	A2
HLA-A*02:01	1	173	182	10	LFLSFSGSDV	LLSFSGSDV	LFLSFSGSDV	0.000758	16	A*02.01	absent	A2
HLA-A*02:01	1	93	101	9	VEYEVSSQR	VEYEVSSQR	VEYEVSSQR	0.000753	16	A*02.01	absent	A2
HLA-A*02:01	1	349	357	9	YSLMKRQMM	YSLMKRQMM	YSLMKRQMM	0.000745	16	A*02.01	absent	A2
HLA-A*02:01	1	371	379	9	QLESRIVEQ	QLESRIVEQ	QLESRIVEQ	0.000733	16	A*02.01	absent	A2
HLA-A*02:01	1	295	303	9	FALLADKAA	FALLADKAA	FALLADKAA	0.000722	16	A*02.01	absent	A2
HLA-A*02:01	1	111	119	9	NDFVVFQEM	NDFVVFQEM	NDFVVFQEM	0.000719	16	A*02.01	absent	A2
HLA-A*02:01	1	112	120	9	DFVVFQEML	DFVVFQEML	DFVVFQEML	0.000707	16	A*02.01	absent	A2
HLA-A*02:01	1	265	274	10	SDTTPLPSWA	STTPLPSWA	SDTTPLPSWA	0.000676	17	A*02.01	absent	A2
HLA-A*02:01	1	166	175	10	SEDVVLKLFL	SEDVVLLFL	SEDVVLKLFL	0.000671	17	A*02.01	absent	A2
HLA-A*02:01	1	81	89	9	LIPEKKGLF	LIPEKKGLF	LIPEKKGLF	0.000659	17	A*02.01	absent	A2
HLA-A*02:01	1	191	200	10	QCVGDEFLNC	QVGDEFLNC	QCVGDEFLNC	0.000655	17	A*02.01	absent	A2
HLA-A*02:01	1	115	124	10	VFQEMLLHKF	VFQELLHKF	VFQEMLLHKF	0.000652	17	A*02.01	absent	A2
HLA-A*02:01	1	280	288	9	TWGSLKQAL	TWGSLKQAL	TWGSLKQAL	0.000645	17	A*02.01	absent	A2
HLA-A*02:01	1	297	306	10	LLADKAAQQG	LLADKAAQG	LLADKAAQQG	0.000644	17	A*02.01	absent	A2
HLA-A*02:01	1	410	418	9	LTSHILRAF	LTSHILRAF	LTSHILRAF	0.000624	17	A*02.01	absent	A2
HLA-A*02:01	1	126	135	10	YRMVPALPPK	YMVPALPPK	YRMVPALPPK	0.000623	17	A*02.01	absent	A2
HLA-A*02:01	1	158	166	9	LVARHPLFS	LVARHPLFS	LVARHPLFS	0.000621	17	A*02.01	absent	A2
HLA-A*02:01	1	413	421	9	HILRAFVNS	HILRAFVNS	HILRAFVNS	0.000615	17	A*02.01	absent	A2
HLA-A*02:01	1	36	45	10	PQAIEPQAIV	PQIEPQAIV	PQAIEPQAIV	0.000613	17	A*02.01	absent	A2
HLA-A*02:01	1	266	275	10	DTTPLPSWAA	DTPLPSWAA	DTTPLPSWAA	0.000606	17	A*02.01	absent	A2
HLA-A*02:01	1	399	408	10	QETQLIHVYL	QTQLIHVYL	QETQLIHVYL	0.0006	18	A*02.01	absent	A2
HLA-A*02:01	1	387	395	9	ELRNYFSLY	ELRNYFSLY	ELRNYFSLY	0.000591	18	A*02.01	absent	A2
HLA-A*02:01	1	123	131	9	KFPYRMVPA	KFPYRMVPA	KFPYRMVPA	0.000587	18	A*02.01	absent	A2
HLA-A*02:01	1	44	53	10	IVQQVPAPSR	IVQQPAPSR	IVQQVPAPSR	0.000579	18	A*02.01	absent	A2
HLA-A*02:01	1	383	391	9	IQTMELRNY	IQTMELRNY	IQTMELRNY	0.000574	18	A*02.01	absent	A2
HLA-A*02:01	1	129	137	9	VPALPPKRM	VPALPPKRM	VPALPPKRM	0.000566	18	A*02.01	absent	A2
HLA-A*02:01	1	404	413	10	IHVYLPLTSH	IVYLPLTSH	IHVYLPLTSH	0.000563	18	A*02.01	absent	A2
HLA-A*02:01	1	308	317	10	QEENDVVEKL	QENDVVEKL	QEENDVVEKL	0.000562	18	A*02.01	absent	A2
HLA-A*02:01	1	283	292	10	SLKQALKGLS	SLKQALKGL	SLKQALKGL	0.00055	18	A*02.01	absent	A2
HLA-A*02:01	1	171	180	10	LKLFLSFSGS	LLFLSFSGS	LKLFLSFSGS	0.000507	19	A*02.01	absent	A2
HLA-A*02:01	1	233	242	10	HKLRDRAERI	HLRDRAERI	HKLRDRAERI	0.000504	19	A*02.01	absent	A2
HLA-A*02:01	1	99	107	9	SQRFKSSVY	SQRFKSSVY	SQRFKSSVY	0.000502	19	A*02.01	absent	A2
HLA-A*02:01	1	32	41	10	DLPTPQAIEP	DLPTPQIEP	DLPTPQAIEP	0.000492	19	A*02.01	absent	A2
HLA-A*02:01	1	242	250	9	IASRAIDNA	IASRAIDNA	IASRAIDNA	0.000487	19	A*02.01	absent	A2
HLA-A*02:01	1	367	376	10	ESVEQLESRI	ESVEQLESI	ESVEQLESRI	0.000486	19	A*02.01	absent	A2
HLA-A*02:01	1	73	82	10	ARDTVQVELI	ARDTVQVEI	ARDTVQVELI	0.000485	19	A*02.01	absent	A2
HLA-A*02:01	1	218	226	9	FAISRELIR	FAISRELIR	FAISRELIR	0.000483	19	A*02.01	absent	A2
HLA-A*02:01	1	385	393	9	TMELRNYFS	TMELRNYFS	TMELRNYFS	0.000475	19	A*02.01	absent	A2
HLA-A*02:01	1	398	407	10	HQETQLIHVY	HQTQLIHVY	HQETQLIHVY	0.000474	19	A*02.01	absent	A2
HLA-A*02:01	1	345	354	10	ALHKYSLMKR	ALHKSLMKR	ALHKYSLMKR	0.000462	19	A*02.01	absent	A2
HLA-A*02:01	1	153	161	9	KRFVNLVAR	KRFVNLVAR	KRFVNLVAR	0.000447	20	A*02.01	absent	A2
HLA-A*02:01	1	130	138	9	PALPPKRML	PALPPKRML	PALPPKRML	0.000447	20	A*02.01	absent	A2
HLA-A*02:01	1	237	245	9	DRAERIASR	DRAERIASR	DRAERIASR	0.000445	20	A*02.01	absent	A2
HLA-A*02:01	1	80	89	10	ELIPEKKGLF	ELIPEKKLF	ELIPEKKGLF	0.000444	20	A*02.01	absent	A2
HLA-A*02:01	1	217	225	9	QFAISRELI	QFAISRELI	QFAISRELI	0.000435	20	A*02.01	absent	A2
HLA-A*02:01	1	418	427	10	FVNSQIQGHK	FVNSQIQHK	FVNSQIQGHK	0.000433	20	A*02.01	absent	A2
HLA-A*02:01	1	113	122	10	FVVFQEMLLH	FVFQEMLLH	FVVFQEMLLH	0.000411	20	A*02.01	absent	A2
HLA-A*02:01	1	11	20	10	AAAVGAAAEA	AAAGAAAEA	AAAVGAAAEA	0.000408	20	A*02.01	absent	A2
HLA-A*02:01	1	43	52	10	AIVQQVPAPS	AIVQQVPAS	AIVQQVPAPS	0.000403	21	A*02.01	absent	A2
HLA-A*02:01	1	336	345	10	KGVLHKHQRA	KVLHKHQRA	KGVLHKHQRA	0.000401	21	A*02.01	absent	A2
HLA-A*02:01	1	167	175	9	EDVVLKLFL	EDVVLKLFL	EDVVLKLFL	0.0004	21	A*02.01	absent	A2
HLA-A*02:01	1	307	315	9	KQEENDVVE	KQEENDVVE	KQEENDVVE	0.000395	21	A*02.01	absent	A2
HLA-A*02:01	1	137	146	10	MLGADREFIE	MLADREFIE	MLGADREFIE	0.000394	21	A*02.01	absent	A2
HLA-A*02:01	1	423	431	9	IQGHKEMSK	IQGHKEMSK	IQGHKEMSK	0.000394	21	A*02.01	absent	A2
HLA-A*02:01	1	311	320	10	NDVVEKLNLF	NVVEKLNLF	NDVVEKLNLF	0.000392	21	A*02.01	absent	A2
HLA-A*02:01	1	36	44	9	PQAIEPQAI	PQAIEPQAI	PQAIEPQAI	0.000392	21	A*02.01	absent	A2
HLA-A*02:01	1	329	338	10	DLCERHEKGV	DLCERHEGV	DLCERHEKGV	0.00039	21	A*02.01	absent	A2
HLA-A*02:01	1	93	102	10	VEYEVSSQRF	VEYEVSSQF	VEYEVSSQRF	0.000384	21	A*02.01	absent	A2
HLA-A*02:01	1	263	271	9	IGSDTTPLP	IGSDTTPLP	IGSDTTPLP	0.000384	21	A*02.01	absent	A2
HLA-A*02:01	1	266	274	9	DTTPLPSWA	DTTPLPSWA	DTTPLPSWA	0.000379	21	A*02.01	absent	A2
HLA-A*02:01	1	394	403	10	LYCLHQETQL	LCLHQETQL	LYCLHQETQL	0.000376	21	A*02.01	absent	A2
HLA-A*02:01	1	7	16	10	DPLPAAAVGA	DLPAAAVGA	DPLPAAAVGA	0.000372	21	A*02.01	absent	A2
HLA-A*02:01	1	115	123	9	VFQEMLLHK	VFQEMLLHK	VFQEMLLHK	0.000372	21	A*02.01	absent	A2
HLA-A*02:01	1	295	304	10	FALLADKAAQ	FLLADKAAQ	FALLADKAAQ	0.000368	21	A*02.01	absent	A2
HLA-A*02:01	1	265	273	9	SDTTPLPSW	SDTTPLPSW	SDTTPLPSW	0.000365	21	A*02.01	absent	A2
HLA-A*02:01	1	109	117	9	RYNDFVVFQ	RYNDFVVFQ	RYNDFVVFQ	0.00036	21	A*02.01	absent	A2
HLA-A*02:01	1	244	253	10	SRAIDNAADL	SAIDNAADL	SRAIDNAADL	0.000357	21	A*02.01	absent	A2
HLA-A*02:01	1	97	106	10	VSSQRFKSSV	VSSQFKSSV	VSSQRFKSSV	0.000354	22	A*02.01	absent	A2
HLA-A*02:01	1	420	429	10	NSQIQGHKEM	NQIQGHKEM	NSQIQGHKEM	0.00034	22	A*02.01	absent	A2
HLA-A*02:01	1	74	82	9	RDTVQVELI	RDTVQVELI	RDTVQVELI	0.000338	22	A*02.01	absent	A2
HLA-A*02:01	1	325	333	9	QSYKDLCER	QSYKDLCER	QSYKDLCER	0.000335	22	A*02.01	absent	A2
HLA-A*02:01	1	156	165	10	VNLVARHPLF	VLVARHPLF	VNLVARHPLF	0.000333	22	A*02.01	absent	A2
HLA-A*02:01	1	444	453	10	FAGPHSTLTP	FAGPHTLTP	FAGPHSTLTP	0.000332	22	A*02.01	absent	A2
HLA-A*02:01	1	355	364	10	QMMSATAQNR	QMMSATAQR	QMMSATAQNR	0.000332	22	A*02.01	absent	A2
HLA-A*02:01	1	399	407	9	QETQLIHVY	QETQLIHVY	QETQLIHVY	0.000324	22	A*02.01	absent	A2
HLA-A*02:01	1	380	388	9	ENAIQTMEL	ENAIQTMEL	ENAIQTMEL	0.000324	22	A*02.01	absent	A2
HLA-A*02:01	1	261	269	9	SAIGSDTTP	SAIGSDTTP	SAIGSDTTP	0.000319	22	A*02.01	absent	A2
HLA-A*02:01	1	143	151	9	EFIEARRRA	EFIEARRRA	EFIEARRRA	0.000319	22	A*02.01	absent	A2
HLA-A*02:01	1	304	313	10	QQGKQEENDV	QQGKQEENV	QQGKQEENDV	0.000317	22	A*02.01	absent	A2
HLA-A*02:01	1	243	251	9	ASRAIDNAA	ASRAIDNAA	ASRAIDNAA	0.000315	22	A*02.01	absent	A2
HLA-A*02:01	1	230	239	10	NSFHKLRDRA	NSFHKLDRA	NSFHKLRDRA	0.000309	23	A*02.01	absent	A2
HLA-A*02:01	1	354	362	9	RQMMSATAQ	RQMMSATAQ	RQMMSATAQ	0.000305	23	A*02.01	absent	A2
HLA-A*02:01	1	31	40	10	SDLPTPQAIE	SLPTPQAIE	SDLPTPQAIE	0.000302	23	A*02.01	absent	A2
HLA-A*02:01	1	210	219	10	LPADIQAQFA	LPADIQAQA	LPADIQAQFA	0.000301	23	A*02.01	absent	A2
HLA-A*02:01	1	435	444	10	DLRPKLSCLF	DLRPKLSLF	DLRPKLSCLF	0.000295	23	A*02.01	absent	A2
HLA-A*02:01	1	333	341	9	RHEKGVLHK	RHEKGVLHK	RHEKGVLHK	0.000295	23	A*02.01	absent	A2
HLA-A*02:01	1	264	273	10	GSDTTPLPSW	GSDTPLPSW	GSDTTPLPSW	0.000293	23	A*02.01	absent	A2
HLA-A*02:01	1	112	121	10	DFVVFQEMLL	FVVFQEMLL	FVVFQEMLL	0.000289	23	A*02.01	absent	A2
HLA-A*02:01	1	341	349	9	KHQRALHKY	KHQRALHKY	KHQRALHKY	0.000288	23	A*02.01	absent	A2
HLA-A*02:01	1	58	66	9	QGNPLLLSH	QGNPLLLSH	QGNPLLLSH	0.000278	23	A*02.01	absent	A2
HLA-A*02:01	1	319	328	10	LFLDLLQSYK	LLDLLQSYK	LFLDLLQSYK	0.000274	24	A*02.01	absent	A2
HLA-A*02:01	1	202	210	9	LATRAKDFL	LATRAKDFL	LATRAKDFL	0.000274	24	A*02.01	absent	A2
HLA-A*02:01	1	259	268	10	ELSAIGSDTT	ELSAIGSTT	ELSAIGSDTT	0.000273	24	A*02.01	absent	A2
HLA-A*02:01	1	14	22	9	VGAAAEAEA	VGAAAEAEA	VGAAAEAEA	0.000272	24	A*02.01	absent	A2
HLA-A*02:01	1	8	17	10	PLPAAAVGAA	PLPAAAVAA	PLPAAAVGAA	0.000269	24	A*02.01	absent	A2
HLA-A*02:01	1	132	140	9	LPPKRMLGA	LPPKRMLGA	LPPKRMLGA	0.000262	24	A*02.01	absent	A2
HLA-A*02:01	1	445	453	9	AGPHSTLTP	AGPHSTLTP	AGPHSTLTP	0.000258	24	A*02.01	absent	A2
HLA-A*02:01	1	387	396	10	ELRNYFSLYC	ELNYFSLYC	ELRNYFSLYC	0.000253	24	A*02.01	absent	A2
HLA-A*02:01	1	59	68	10	GNPLLLSHTL	GNLLLSHTL	GNPLLLSHTL	0.00025	24	A*02.01	absent	A2
HLA-A*02:01	1	42	51	10	QAIVQQVPAP	QIVQQVPAP	QAIVQQVPAP	0.00025	24	A*02.01	absent	A2
HLA-A*02:01	1	69	77	9	QELLARDTV	QELLARDTV	QELLARDTV	0.000246	25	A*02.01	absent	A2
HLA-A*02:01	1	324	333	10	LQSYKDLCER	LQYKDLCER	LQSYKDLCER	0.000237	25	A*02.01	absent	A2
HLA-A*02:01	1	344	353	10	RALHKYSLMK	RLHKYSLMK	RALHKYSLMK	0.000235	25	A*02.01	absent	A2
HLA-A*02:01	1	371	380	10	QLESRIVEQE	QLESRIVQE	QLESRIVEQE	0.000234	25	A*02.01	absent	A2
HLA-A*02:01	1	361	370	10	AQNREPESVE	AQNREPESV	AQNREPESV	0.000233	25	A*02.01	absent	A2
HLA-A*02:01	1	338	347	10	VLHKHQRALH	VLHKHQRAL	VLHKHQRAL	0.000233	25	A*02.01	absent	A2
HLA-A*02:01	1	396	405	10	CLHQETQLIH	CLQETQLIH	CLHQETQLIH	0.000226	25	A*02.01	absent	A2
HLA-A*02:01	1	320	329	10	FLDLLQSYKD	FLDLLQSYD	FLDLLQSYKD	0.000226	25	A*02.01	absent	A2
HLA-A*02:01	1	118	126	9	EMLLHKFPY	EMLLHKFPY	EMLLHKFPY	0.000226	25	A*02.01	absent	A2
HLA-A*02:01	1	388	396	9	LRNYFSLYC	LRNYFSLYC	LRNYFSLYC	0.000224	25	A*02.01	absent	A2
HLA-A*02:01	1	35	43	9	TPQAIEPQA	TPQAIEPQA	TPQAIEPQA	0.000224	25	A*02.01	absent	A2
HLA-A*02:01	1	294	302	9	EFALLADKA	EFALLADKA	EFALLADKA	0.000219	26	A*02.01	absent	A2
HLA-A*02:01	1	18	26	9	AEAEADEEA	AEAEADEEA	AEAEADEEA	0.000219	26	A*02.01	absent	A2
HLA-A*02:01	1	116	125	10	FQEMLLHKFP	FQEMLLHKP	FQEMLLHKFP	0.000217	26	A*02.01	absent	A2
HLA-A*02:01	1	355	363	9	QMMSATAQN	QMMSATAQN	QMMSATAQN	0.000217	26	A*02.01	absent	A2
HLA-A*02:01	1	311	319	9	NDVVEKLNL	NDVVEKLNL	NDVVEKLNL	0.000217	26	A*02.01	absent	A2
HLA-A*02:01	1	375	384	10	RIVEQENAIQ	RIVEQENAI	RIVEQENAI	0.000212	26	A*02.01	absent	A2
HLA-A*02:01	1	168	176	9	DVVLKLFLS	DVVLKLFLS	DVVLKLFLS	0.00021	26	A*02.01	absent	A2
HLA-A*02:01	1	38	47	10	AIEPQAIVQQ	AIPQAIVQQ	AIEPQAIVQQ	0.000208	26	A*02.01	absent	A2
HLA-A*02:01	1	177	185	9	FSGSDVQNK	FSGSDVQNK	FSGSDVQNK	0.000208	26	A*02.01	absent	A2
HLA-A*02:01	1	38	46	9	AIEPQAIVQ	AIEPQAIVQ	AIEPQAIVQ	0.000208	26	A*02.01	absent	A2
HLA-A*02:01	1	247	255	9	IDNAADLLI	IDNAADLLI	IDNAADLLI	0.000207	26	A*02.01	absent	A2
HLA-A*02:01	1	379	388	10	QENAIQTMEL	QENAIQMEL	QENAIQTMEL	0.000205	26	A*02.01	absent	A2
HLA-A*02:01	1	288	297	10	LKGLSVEFAL	LGLSVEFAL	LKGLSVEFAL	0.000203	26	A*02.01	absent	A2
HLA-A*02:01	1	285	294	10	KQALKGLSVE	KQALKGLSV	KQALKGLSV	0.000203	26	A*02.01	absent	A2
HLA-A*02:01	1	250	258	9	AADLLIFGK	AADLLIFGK	AADLLIFGK	0.000203	26	A*02.01	absent	A2
HLA-A*02:01	1	65	74	10	SHTLQELLAR	STLQELLAR	SHTLQELLAR	0.000199	27	A*02.01	absent	A2
HLA-A*02:01	1	203	211	9	ATRAKDFLP	ATRAKDFLP	ATRAKDFLP	0.000195	27	A*02.01	absent	A2
HLA-A*02:01	1	101	109	9	RFKSSVYRR	RFKSSVYRR	RFKSSVYRR	0.000193	27	A*02.01	absent	A2
HLA-A*02:01	1	169	178	10	VVLKLFLSFS	VLKLFLSFS	VVLKLFLSFS	0.000192	27	A*02.01	absent	A2
HLA-A*02:01	1	100	109	10	QRFKSSVYRR	QRFKSSVRR	QRFKSSVYRR	0.000192	27	A*02.01	absent	A2
HLA-A*02:01	1	29	38	10	PASDLPTPQA	PADLPTPQA	PASDLPTPQA	0.000192	27	A*02.01	absent	A2
HLA-A*02:01	1	382	391	10	AIQTMELRNY	AIQTELRNY	AIQTMELRNY	0.000191	27	A*02.01	absent	A2
HLA-A*02:01	1	110	119	10	YNDFVVFQEM	YNDFVVQEM	YNDFVVFQEM	0.00019	27	A*02.01	absent	A2
HLA-A*02:01	1	430	439	10	SKVWNDLRPK	SVWNDLRPK	SKVWNDLRPK	0.000189	27	A*02.01	absent	A2
HLA-A*02:01	1	139	148	10	GADREFIEAR	GAREFIEAR	GADREFIEAR	0.000189	27	A*02.01	absent	A2
HLA-A*02:01	1	78	86	9	QVELIPEKK	QVELIPEKK	QVELIPEKK	0.000186	27	A*02.01	absent	A2
HLA-A*02:01	1	56	65	10	MPQGNPLLLS	MQGNPLLLS	MPQGNPLLLS	0.000185	27	A*02.01	absent	A2
HLA-A*02:01	1	421	430	10	SQIQGHKEMS	SQIQGHEMS	SQIQGHKEMS	0.000184	27	A*02.01	absent	A2
HLA-A*02:01	1	181	190	10	DVQNKLKESA	DVQNKLESA	DVQNKLKESA	0.000184	27	A*02.01	absent	A2
HLA-A*02:01	1	162	170	9	HPLFSEDVV	HPLFSEDVV	HPLFSEDVV	0.000184	27	A*02.01	absent	A2
HLA-A*02:01	1	367	375	9	ESVEQLESR	ESVEQLESR	ESVEQLESR	0.000181	27	A*02.01	absent	A2
HLA-A*02:01	1	409	418	10	PLTSHILRAF	PLTSHILAF	PLTSHILRAF	0.000177	28	A*02.01	absent	A2
HLA-A*02:01	1	214	223	10	IQAQFAISRE	IQAQFAISE	IQAQFAISRE	0.000175	28	A*02.01	absent	A2
HLA-A*02:01	1	381	389	9	NAIQTMELR	NAIQTMELR	NAIQTMELR	0.000174	28	A*02.01	absent	A2
HLA-A*02:01	1	76	84	9	TVQVELIPE	TVQVELIPE	TVQVELIPE	0.000174	28	A*02.01	absent	A2
HLA-A*02:01	1	238	246	9	RAERIASRA	RAERIASRA	RAERIASRA	0.000172	28	A*02.01	absent	A2
HLA-A*02:01	1	236	245	10	RDRAERIASR	RRAERIASR	RDRAERIASR	0.00017	28	A*02.01	absent	A2
HLA-A*02:01	1	85	93	9	KKGLFLKHV	KKGLFLKHV	KKGLFLKHV	0.00017	28	A*02.01	absent	A2
HLA-A*02:01	1	17	26	10	AAEAEADEEA	AAAEADEEA	AAEAEADEEA	0.000164	29	A*02.01	absent	A2
HLA-A*02:01	1	403	412	10	LIHVYLPLTS	LIVYLPLTS	LIHVYLPLTS	0.000162	29	A*02.01	absent	A2
HLA-A*02:01	1	176	185	10	SFSGSDVQNK	SFSGSDVQK	SFSGSDVQNK	0.000162	29	A*02.01	absent	A2
HLA-A*02:01	1	370	378	9	EQLESRIVE	EQLESRIVE	EQLESRIVE	0.000162	29	A*02.01	absent	A2
HLA-A*02:01	1	159	167	9	VARHPLFSE	VARHPLFSE	VARHPLFSE	0.000162	29	A*02.01	absent	A2
HLA-A*02:01	1	64	73	10	LSHTLQELLA	LSHTLQLLA	LSHTLQELLA	0.00016	29	A*02.01	absent	A2
HLA-A*02:01	1	369	377	9	VEQLESRIV	VEQLESRIV	VEQLESRIV	0.000159	29	A*02.01	absent	A2
HLA-A*02:01	1	443	452	10	LFAGPHSTLT	LFAGPSTLT	LFAGPHSTLT	0.000158	29	A*02.01	absent	A2
HLA-A*02:01	1	95	103	9	YEVSSQRFK	YEVSSQRFK	YEVSSQRFK	0.000157	29	A*02.01	absent	A2
HLA-A*02:01	1	276	284	9	LNSSTWGSL	LNSSTWGSL	LNSSTWGSL	0.000153	29	A*02.01	absent	A2
HLA-A*02:01	1	52	61	10	SRMQMPQGNP	SMQMPQGNP	SRMQMPQGNP	0.000151	29	A*02.01	MQMPQG	A2
HLA-A*02:01	1	156	164	9	VNLVARHPL	VNLVARHPL	VNLVARHPL	0.000151	29	A*02.01	absent	A2
HLA-A*02:01	1	454	462	9	PCSPPEDGL	PCSPPEDGL	PCSPPEDGL	0.00015	29	A*02.01	absent	A2
HLA-A*02:01	1	102	110	9	FKSSVYRRY	FKSSVYRRY	FKSSVYRRY	0.00015	29	A*02.01	absent	A2
HLA-A*02:01	1	9	18	10	LPAAAVGAAA	LAAAVGAAA	LPAAAVGAAA	0.000148	30	A*02.01	absent	A2
HLA-A*02:01	1	392	400	9	FSLYCLHQE	FSLYCLHQE	FSLYCLHQE	0.000147	30	A*02.01	absent	A2
HLA-A*02:01	1	172	181	10	KLFLSFSGSD	KLFSFSGSD	KLFLSFSGSD	0.000146	30	A*02.01	absent	A2
HLA-A*02:01	1	258	267	10	KELSAIGSDT	KLSAIGSDT	KELSAIGSDT	0.000143	30	A*02.01	absent	A2
HLA-A*02:01	1	259	267	9	ELSAIGSDT	ELSAIGSDT	ELSAIGSDT	0.000143	30	A*02.01	absent	A2
HLA-A*02:01	1	158	167	10	LVARHPLFSE	LVAHPLFSE	LVARHPLFSE	0.000141	30	A*02.01	absent	A2
HLA-A*02:01	1	330	338	9	LCERHEKGV	LCERHEKGV	LCERHEKGV	0.000141	30	A*02.01	absent	A2
HLA-A*02:01	1	273	281	9	WAALNSSTW	WAALNSSTW	WAALNSSTW	0.000141	30	A*02.01	absent	A2
HLA-A*02:01	1	377	385	9	VEQENAIQT	VEQENAIQT	VEQENAIQT	0.00014	30	A*02.01	absent	A2
HLA-A*02:01	1	32	40	9	DLPTPQAIE	DLPTPQAIE	DLPTPQAIE	0.00014	30	A*02.01	absent	A2
HLA-A*02:01	1	422	431	10	QIQGHKEMSK	QIQGHEMSK	QIQGHKEMSK	0.000136	30	A*02.01	absent	A2
HLA-A*02:01	1	34	43	10	PTPQAIEPQA	PTPQAIPQA	PTPQAIEPQA	0.000136	30	A*02.01	absent	A2
HLA-A*02:01	1	415	423	9	LRAFVNSQI	LRAFVNSQI	LRAFVNSQI	0.000134	31	A*02.01	absent	A2
HLA-A*02:01	1	107	115	9	YRRYNDFVV	YRRYNDFVV	YRRYNDFVV	0.000134	31	A*02.01	absent	A2
HLA-A*02:01	1	356	365	10	MMSATAQNRE	MMATAQNRE	MMSATAQNRE	0.000131	31	A*02.01	absent	A2
HLA-A*02:01	1	230	238	9	NSFHKLRDR	NSFHKLRDR	NSFHKLRDR	0.000131	31	A*02.01	absent	A2
HLA-A*02:01	1	417	426	10	AFVNSQIQGH	AVNSQIQGH	AFVNSQIQGH	0.000128	31	A*02.01	absent	A2
HLA-A*02:01	1	242	251	10	IASRAIDNAA	IASRAINAA	IASRAIDNAA	0.000127	31	A*02.01	absent	A2
HLA-A*02:01	1	228	236	9	IYNSFHKLR	IYNSFHKLR	IYNSFHKLR	0.000127	31	A*02.01	absent	A2
HLA-A*02:01	1	193	201	9	VGDEFLNCK	VGDEFLNCK	VGDEFLNCK	0.000127	31	A*02.01	absent	A2
HLA-A*02:01	1	364	373	10	REPESVEQLE	REPESVEQL	REPESVEQL	0.000124	32	A*02.01	absent	A2
HLA-A*02:01	1	204	212	9	TRAKDFLPA	TRAKDFLPA	TRAKDFLPA	0.000123	32	A*02.01	absent	A2
HLA-A*02:01	1	332	341	10	ERHEKGVLHK	ERHEKGVHK	ERHEKGVLHK	0.000122	32	A*02.01	absent	A2
HLA-A*02:01	1	213	222	10	DIQAQFAISR	DQAQFAISR	DIQAQFAISR	0.000122	32	A*02.01	absent	A2
HLA-A*02:01	1	107	116	10	YRRYNDFVVF	YRYNDFVVF	YRRYNDFVVF	0.000122	32	A*02.01	absent	A2
HLA-A*02:01	1	170	179	10	VLKLFLSFSG	VLLFLSFSG	VLKLFLSFSG	0.000121	32	A*02.01	absent	A2
HLA-A*02:01	1	239	247	9	AERIASRAI	AERIASRAI	AERIASRAI	0.000121	32	A*02.01	absent	A2
HLA-A*02:01	1	37	46	10	QAIEPQAIVQ	QAIEPQAIV	QAIEPQAIV	0.00012	32	A*02.01	absent	A2
HLA-A*02:01	1	111	120	10	NDFVVFQEML	NFVVFQEML	NDFVVFQEML	0.000119	32	A*02.01	absent	A2
HLA-A*02:01	1	370	379	10	EQLESRIVEQ	EQLESIVEQ	EQLESRIVEQ	0.000116	32	A*02.01	absent	A2
HLA-A*02:01	1	94	102	9	EYEVSSQRF	EYEVSSQRF	EYEVSSQRF	0.000116	32	A*02.01	absent	A2
HLA-A*02:01	1	448	457	10	HSTLTPPCSP	HTLTPPCSP	HSTLTPPCSP	0.000114	32	A*02.01	absent	A2
HLA-A*02:01	1	118	127	10	EMLLHKFPYR	ELLHKFPYR	EMLLHKFPYR	0.000114	32	A*02.01	absent	A2
HLA-A*02:01	1	425	433	9	GHKEMSKVW	GHKEMSKVW	GHKEMSKVW	0.000113	33	A*02.01	absent	A2
HLA-A*02:01	1	154	162	9	RFVNLVARH	RFVNLVARH	RFVNLVARH	0.000113	33	A*02.01	absent	A2
HLA-A*02:01	1	142	150	9	REFIEARRR	REFIEARRR	REFIEARRR	0.000113	33	A*02.01	absent	A2
HLA-A*02:01	1	25	34	10	EADPPASDLP	EADPPASLP	EADPPASDLP	0.000112	33	A*02.01	absent	A2
HLA-A*02:01	1	264	272	9	GSDTTPLPS	GSDTTPLPS	GSDTTPLPS	0.00011	33	A*02.01	absent	A2
HLA-A*02:01	1	143	152	10	EFIEARRRAL	EFIEARRAL	EFIEARRRAL	0.000109	33	A*02.01	absent	A2
HLA-A*02:01	1	196	205	10	EFLNCKLATR	ELNCKLATR	EFLNCKLATR	0.000107	33	A*02.01	absent	A2
HLA-A*02:01	1	140	148	9	ADREFIEAR	ADREFIEAR	ADREFIEAR	0.000106	33	A*02.01	absent	A2
HLA-A*02:01	1	160	169	10	ARHPLFSEDV	ARHPLFSEV	ARHPLFSEDV	0.000105	33	A*02.01	absent	A2
HLA-A*02:01	1	46	55	10	QQVPAPSRMQ	QQVPPSRMQ	QQVPAPSRMQ	0.000104	34	A*02.01	absent	A2
HLA-A*02:01	1	334	342	9	HEKGVLHKH	HEKGVLHKH	HEKGVLHKH	0.000104	34	A*02.01	absent	A2
HLA-A*02:01	1	437	445	9	RPKLSCLFA	RPKLSCLFA	RPKLSCLFA	0.000103	34	A*02.01	absent	A2
HLA-A*02:01	1	10	18	9	PAAAVGAAA	PAAAVGAAA	PAAAVGAAA	0.000103	34	A*02.01	absent	A2
HLA-A*02:01	1	313	322	10	VVEKLNLFLD	VVEKLNLFL	VVEKLNLFL	0.000102	34	A*02.01	absent	A2
HLA-A*02:01	1	252	261	10	DLLIFGKELS	DLIFGKELS	DLLIFGKELS	0.000102	34	A*02.01	absent	A2
HLA-A*02:01	1	21	30	10	EADEEADPPA	EADEEAPPA	EADEEADPPA	0.0001	34	A*02.01	absent	A2
HLA-A*02:01	1	126	134	9	YRMVPALPP	YRMVPALPP	YRMVPALPP	9.90E-05	34	A*02.01	absent	A2
HLA-A*02:01	1	306	314	9	GKQEENDVV	GKQEENDVV	GKQEENDVV	9.80E-05	34	A*02.01	absent	A2
HLA-A*02:01	1	13	21	9	AVGAAAEAE	AVGAAAEAE	AVGAAAEAE	9.80E-05	34	A*02.01	absent	A2
HLA-A*02:01	1	384	393	10	QTMELRNYFS	QTMELNYFS	QTMELRNYFS	9.70E-05	34	A*02.01	absent	A2
HLA-A*02:01	1	148	156	9	RRRALKRFV	RRRALKRFV	RRRALKRFV	9.70E-05	34	A*02.01	absent	A2
HLA-A*02:01	1	322	331	10	DLLQSYKDLC	DLLQSYDLC	DLLQSYKDLC	9.60E-05	34	A*02.01	absent	A2
HLA-A*02:01	1	142	151	10	REFIEARRRA	REFEARRRA	REFIEARRRA	9.60E-05	34	A*02.01	absent	A2
HLA-A*02:01	1	189	197	9	SAQCVGDEF	SAQCVGDEF	SAQCVGDEF	9.60E-05	34	A*02.01	absent	A2
HLA-A*02:01	1	70	78	9	ELLARDTVQ	ELLARDTVQ	ELLARDTVQ	9.60E-05	34	A*02.01	absent	A2
HLA-A*02:01	1	249	258	10	NAADLLIFGK	NAADLLIFK	NAADLLIFGK	9.50E-05	34	A*02.01	absent	A2
HLA-A*02:01	1	61	70	10	PLLLSHTLQE	PLLSHTLQE	PLLLSHTLQE	9.30E-05	35	A*02.01	absent	A2
HLA-A*02:01	1	47	55	9	QVPAPSRMQ	QVPAPSRMQ	QVPAPSRMQ	9.30E-05	35	A*02.01	absent	A2
HLA-A*02:01	1	33	41	9	LPTPQAIEP	LPTPQAIEP	LPTPQAIEP	9.20E-05	35	A*02.01	absent	A2
HLA-A*02:01	1	108	117	10	RRYNDFVVFQ	RRYDFVVFQ	RRYNDFVVFQ	9.00E-05	35	A*02.01	absent	A2
HLA-A*02:01	1	374	382	9	SRIVEQENA	SRIVEQENA	SRIVEQENA	9.00E-05	35	A*02.01	absent	A2
HLA-A*02:01	1	336	344	9	KGVLHKHQR	KGVLHKHQR	KGVLHKHQR	8.90E-05	35	A*02.01	absent	A2
HLA-A*02:01	1	178	187	10	SGSDVQNKLK	SGSDVQNKL	SGSDVQNKL	8.60E-05	36	A*02.01	absent	A2
HLA-A*02:01	1	451	459	9	LTPPCSPPE	LTPPCSPPE	LTPPCSPPE	8.60E-05	36	A*02.01	absent	A2
HLA-A*02:01	1	75	83	9	DTVQVELIP	DTVQVELIP	DTVQVELIP	8.60E-05	36	A*02.01	absent	A2
HLA-A*02:01	1	154	163	10	RFVNLVARHP	RFVNLVAHP	RFVNLVARHP	8.50E-05	36	A*02.01	absent	A2
HLA-A*02:01	1	249	257	9	NAADLLIFG	NAADLLIFG	NAADLLIFG	8.50E-05	36	A*02.01	absent	A2
HLA-A*02:01	1	323	332	10	LLQSYKDLCE	LLQSYDLCE	LLQSYKDLCE	8.40E-05	36	A*02.01	absent	A2
HLA-A*02:01	1	292	301	10	SVEFALLADK	SVFALLADK	SVEFALLADK	8.30E-05	36	A*02.01	absent	A2
HLA-A*02:01	1	109	118	10	RYNDFVVFQE	RYNDFVVQE	RYNDFVVFQE	8.10E-05	36	A*02.01	absent	A2
HLA-A*02:01	1	110	118	9	YNDFVVFQE	YNDFVVFQE	YNDFVVFQE	8.00E-05	36	A*02.01	absent	A2
HLA-A*02:01	1	72	80	9	LARDTVQVE	LARDTVQVE	LARDTVQVE	8.00E-05	36	A*02.01	absent	A2
HLA-A*02:01	1	413	422	10	HILRAFVNSQ	HLRAFVNSQ	HILRAFVNSQ	7.80E-05	37	A*02.01	absent	A2
HLA-A*02:01	1	272	281	10	SWAALNSSTW	SAALNSSTW	SWAALNSSTW	7.80E-05	37	A*02.01	absent	A2
HLA-A*02:01	1	332	340	9	ERHEKGVLH	ERHEKGVLH	ERHEKGVLH	7.80E-05	37	A*02.01	absent	A2
HLA-A*02:01	1	272	280	9	SWAALNSST	SWAALNSST	SWAALNSST	7.80E-05	37	A*02.01	absent	A2
HLA-A*02:01	1	65	73	9	SHTLQELLA	SHTLQELLA	SHTLQELLA	7.80E-05	37	A*02.01	absent	A2
HLA-A*02:01	1	231	239	9	SFHKLRDRA	SFHKLRDRA	SFHKLRDRA	7.70E-05	37	A*02.01	absent	A2
HLA-A*02:01	1	206	214	9	AKDFLPADI	AKDFLPADI	AKDFLPADI	7.70E-05	37	A*02.01	absent	A2
HLA-A*02:01	1	26	34	9	ADPPASDLP	ADPPASDLP	ADPPASDLP	7.70E-05	37	A*02.01	absent	A2
HLA-A*02:01	1	453	462	10	PPCSPPEDGL	PPSPPEDGL	PPCSPPEDGL	7.50E-05	37	A*02.01	absent	A2
HLA-A*02:01	1	386	395	10	MELRNYFSLY	MLRNYFSLY	MELRNYFSLY	7.50E-05	37	A*02.01	absent	A2
HLA-A*02:01	1	168	177	10	DVVLKLFLSF	DVLKLFLSF	DVVLKLFLSF	7.50E-05	37	A*02.01	absent	A2
HLA-A*02:01	1	98	107	10	SSQRFKSSVY	SQRFKSSVY	SSQRFKSSVY	7.50E-05	37	A*02.01	absent	A2
HLA-A*02:01	1	48	57	10	VPAPSRMQMP	VPAPSRMQP	VPAPSRMQMP	7.40E-05	37	A*02.01	absent	A2
HLA-A*02:01	1	348	356	9	KYSLMKRQM	KYSLMKRQM	KYSLMKRQM	7.40E-05	37	A*02.01	absent	A2
HLA-A*02:01	1	293	302	10	VEFALLADKA	VEFALLAKA	VEFALLADKA	7.20E-05	38	A*02.01	absent	A2
HLA-A*02:01	1	441	449	9	SCLFAGPHS	SCLFAGPHS	SCLFAGPHS	7.20E-05	38	A*02.01	absent	A2
HLA-A*02:01	1	211	219	9	PADIQAQFA	PADIQAQFA	PADIQAQFA	7.20E-05	38	A*02.01	absent	A2
HLA-A*02:01	1	61	69	9	PLLLSHTLQ	PLLLSHTLQ	PLLLSHTLQ	7.20E-05	38	A*02.01	absent	A2
HLA-A*02:01	1	412	421	10	SHILRAFVNS	SILRAFVNS	SHILRAFVNS	7.10E-05	38	A*02.01	absent	A2
HLA-A*02:01	1	260	269	10	LSAIGSDTTP	LSIGSDTTP	LSAIGSDTTP	7.10E-05	38	A*02.01	absent	A2
HLA-A*02:01	1	315	323	9	EKLNLFLDL	EKLNLFLDL	EKLNLFLDL	7.10E-05	38	A*02.01	absent	A2
HLA-A*02:01	1	422	430	9	QIQGHKEMS	QIQGHKEMS	QIQGHKEMS	7.00E-05	38	A*02.01	absent	A2
HLA-A*02:01	1	416	424	9	RAFVNSQIQ	RAFVNSQIQ	RAFVNSQIQ	6.90E-05	38	A*02.01	absent	A2
HLA-A*02:01	1	293	301	9	VEFALLADK	VEFALLADK	VEFALLADK	6.90E-05	38	A*02.01	absent	A2
HLA-A*02:01	1	161	169	9	RHPLFSEDV	RHPLFSEDV	RHPLFSEDV	6.90E-05	38	A*02.01	absent	A2
HLA-A*02:01	1	238	247	10	RAERIASRAI	RAERIASAI	RAERIASRAI	6.80E-05	38	A*02.01	absent	A2
HLA-A*02:01	1	97	105	9	VSSQRFKSS	VSSQRFKSS	VSSQRFKSS	6.80E-05	38	A*02.01	absent	A2
HLA-A*02:01	1	88	96	9	LFLKHVEYE	LFLKHVEYE	LFLKHVEYE	6.80E-05	38	A*02.01	absent	A2
HLA-A*02:01	1	175	183	9	LSFSGSDVQ	LSFSGSDVQ	LSFSGSDVQ	6.70E-05	39	A*02.01	absent	A2
HLA-A*02:01	1	400	409	10	ETQLIHVYLP	EQLIHVYLP	ETQLIHVYLP	6.60E-05	39	A*02.01	absent	A2
HLA-A*02:01	1	310	319	10	ENDVVEKLNL	ENDVEKLNL	ENDVVEKLNL	6.60E-05	39	A*02.01	absent	A2
HLA-A*02:01	1	60	69	10	NPLLLSHTLQ	NLLLSHTLQ	NPLLLSHTLQ	6.60E-05	39	A*02.01	absent	A2
HLA-A*02:01	1	260	268	9	LSAIGSDTT	LSAIGSDTT	LSAIGSDTT	6.60E-05	39	A*02.01	absent	A2
HLA-A*02:01	1	153	162	10	KRFVNLVARH	KRFNLVARH	KRFVNLVARH	6.50E-05	39	A*02.01	absent	A2
HLA-A*02:01	1	388	397	10	LRNYFSLYCL	LRNYFSLYL	LRNYFSLYCL	6.30E-05	39	A*02.01	absent	A2
HLA-A*02:01	1	369	378	10	VEQLESRIVE	VQLESRIVE	VEQLESRIVE	6.30E-05	39	A*02.01	absent	A2
HLA-A*02:01	1	192	201	10	CVGDEFLNCK	CVGDEFLNK	CVGDEFLNCK	6.30E-05	39	A*02.01	absent	A2
HLA-A*02:01	1	455	463	9	CSPPEDGLC	CSPPEDGLC	CSPPEDGLC	6.20E-05	40	A*02.01	absent	A2
HLA-A*02:01	1	277	285	9	NSSTWGSLK	NSSTWGSLK	NSSTWGSLK	6.20E-05	40	A*02.01	absent	A2
HLA-A*02:01	1	122	131	10	HKFPYRMVPA	HKFPRMVPA	HKFPYRMVPA	6.10E-05	40	A*02.01	absent	A2
HLA-A*02:01	1	351	360	10	LMKRQMMSAT	LMKRQMMST	LMKRQMMSAT	6.00E-05	40	A*02.01	absent	A2
HLA-A*02:01	1	124	133	10	FPYRMVPALP	FPYRVPALP	FPYRMVPALP	6.00E-05	40	A*02.01	absent	A2
HLA-A*02:01	1	91	99	9	KHVEYEVSS	KHVEYEVSS	KHVEYEVSS	6.00E-05	40	A*02.01	absent	A2
HLA-A*02:01	1	305	314	10	QGKQEENDVV	QGKQEENVV	QGKQEENDVV	5.90E-05	40	A*02.01	absent	A2
HLA-A*02:01	1	294	303	10	EFALLADKAA	EFALLADKA	EFALLADKAA	5.90E-05	40	A*02.01	absent	A2
HLA-A*02:01	1	66	75	10	HTLQELLARD	HLQELLARD	HTLQELLARD	5.90E-05	40	A*02.01	absent	A2
HLA-A*02:01	1	397	405	9	LHQETQLIH	LHQETQLIH	LHQETQLIH	5.90E-05	40	A*02.01	absent	A2
HLA-A*02:01	1	205	213	9	RAKDFLPAD	RAKDFLPAD	RAKDFLPAD	5.90E-05	40	A*02.01	absent	A2
HLA-A*02:01	1	226	234	9	RNIYNSFHK	RNIYNSFHK	RNIYNSFHK	5.80E-05	41	A*02.01	absent	A2
HLA-A*02:01	1	121	129	9	LHKFPYRMV	LHKFPYRMV	LHKFPYRMV	5.80E-05	41	A*02.01	absent	A2
HLA-A*02:01	1	11	19	9	AAAVGAAAE	AAAVGAAAE	AAAVGAAAE	5.80E-05	41	A*02.01	absent	A2
HLA-A*02:01	1	74	83	10	RDTVQVELIP	RTVQVELIP	RDTVQVELIP	5.70E-05	41	A*02.01	absent	A2
HLA-A*02:01	1	429	437	9	MSKVWNDLR	MSKVWNDLR	MSKVWNDLR	5.60E-05	41	A*02.01	absent	A2
HLA-A*02:01	1	9	17	9	LPAAAVGAA	LPAAAVGAA	LPAAAVGAA	5.60E-05	41	A*02.01	absent	A2
HLA-A*02:01	1	445	454	10	AGPHSTLTPP	AGPHSTLTP	AGPHSTLTPP	5.50E-05	41	A*02.01	absent	A2
HLA-A*02:01	1	354	363	10	RQMMSATAQN	RMMSATAQN	RQMMSATAQN	5.50E-05	41	A*02.01	absent	A2
HLA-A*02:01	1	270	279	10	LPSWAALNSS	LSWAALNSS	LPSWAALNSS	5.50E-05	41	A*02.01	absent	A2
HLA-A*02:01	1	147	155	9	ARRRALKRF	ARRRALKRF	ARRRALKRF	5.50E-05	41	A*02.01	absent	A2
HLA-A*02:01	1	263	272	10	IGSDTTPLPS	IGSDTTPLS	IGSDTTPLPS	5.40E-05	41	A*02.01	absent	A2
HLA-A*02:01	1	82	91	10	IPEKKGLFLK	IEKKGLFLK	IPEKKGLFLK	5.40E-05	41	A*02.01	absent	A2
HLA-A*02:01	1	314	323	10	VEKLNLFLDL	VEKLNLFLL	VEKLNLFLDL	5.30E-05	42	A*02.01	absent	A2
HLA-A*02:01	1	92	100	9	HVEYEVSSQ	HVEYEVSSQ	HVEYEVSSQ	5.30E-05	42	A*02.01	absent	A2
HLA-A*02:01	1	302	310	9	AAQQGKQEE	AAQQGKQEE	AAQQGKQEE	5.10E-05	42	A*02.01	absent	A2
HLA-A*02:01	1	286	294	9	QALKGLSVE	QALKGLSVE	QALKGLSVE	5.10E-05	42	A*02.01	absent	A2
HLA-A*02:01	1	359	367	9	ATAQNREPE	ATAQNREPE	ATAQNREPE	5.00E-05	42	A*02.01	absent	A2
HLA-A*02:01	1	57	65	9	PQGNPLLLS	PQGNPLLLS	PQGNPLLLS	5.00E-05	42	A*02.01	absent	A2
HLA-A*02:01	1	298	307	10	LADKAAQQGK	LADKAAQQK	LADKAAQQGK	4.90E-05	43	A*02.01	absent	A2
HLA-A*02:01	1	95	104	10	YEVSSQRFKS	YVSSQRFKS	YEVSSQRFKS	4.90E-05	43	A*02.01	absent	A2
HLA-A*02:01	1	2	11	10	TGRAMDPLPA	TGAMDPLPA	TGRAMDPLPA	4.90E-05	43	A*02.01	absent	A2
HLA-A*02:01	1	359	368	10	ATAQNREPES	ATAQNEPES	ATAQNREPES	4.80E-05	43	A*02.01	absent	A2
HLA-A*02:01	1	247	256	10	IDNAADLLIF	IDNAADLLF	IDNAADLLIF	4.80E-05	43	A*02.01	absent	A2
HLA-A*02:01	1	161	170	10	RHPLFSEDVV	RPLFSEDVV	RHPLFSEDVV	4.80E-05	43	A*02.01	absent	A2
HLA-A*02:01	1	40	49	10	EPQAIVQQVP	EQAIVQQVP	EPQAIVQQVP	4.80E-05	43	A*02.01	absent	A2
HLA-A*02:01	1	305	313	9	QGKQEENDV	QGKQEENDV	QGKQEENDV	4.80E-05	43	A*02.01	absent	A2
HLA-A*02:01	1	213	221	9	DIQAQFAIS	DIQAQFAIS	DIQAQFAIS	4.80E-05	43	A*02.01	absent	A2
HLA-A*02:01	1	101	110	10	RFKSSVYRRY	RFKSSVYRY	RFKSSVYRRY	4.70E-05	43	A*02.01	absent	A2
HLA-A*02:01	1	408	416	9	LPLTSHILR	LPLTSHILR	LPLTSHILR	4.70E-05	43	A*02.01	absent	A2
HLA-A*02:01	1	194	202	9	GDEFLNCKL	GDEFLNCKL	GDEFLNCKL	4.70E-05	43	A*02.01	absent	A2
HLA-A*02:01	1	96	104	9	EVSSQRFKS	EVSSQRFKS	EVSSQRFKS	4.70E-05	43	A*02.01	absent	A2
HLA-A*02:01	1	208	217	10	DFLPADIQAQ	FLPADIQAQ	FLPADIQAQ	4.60E-05	44	A*02.01	absent	A2
HLA-A*02:01	1	436	444	9	LRPKLSCLF	LRPKLSCLF	LRPKLSCLF	4.60E-05	44	A*02.01	absent	A2
HLA-A*02:01	1	360	368	9	TAQNREPES	TAQNREPES	TAQNREPES	4.60E-05	44	A*02.01	absent	A2
HLA-A*02:01	1	271	279	9	PSWAALNSS	PSWAALNSS	PSWAALNSS	4.60E-05	44	A*02.01	absent	A2
HLA-A*02:01	1	106	114	9	VYRRYNDFV	VYRRYNDFV	VYRRYNDFV	4.60E-05	44	A*02.01	absent	A2
HLA-A*02:01	1	181	189	9	DVQNKLKES	DVQNKLKES	DVQNKLKES	4.50E-05	44	A*02.01	absent	A2
HLA-A*02:01	1	211	220	10	PADIQAQFAI	PADQAQFAI	PADIQAQFAI	4.40E-05	44	A*02.01	absent	A2
HLA-A*02:01	1	340	348	9	HKHQRALHK	HKHQRALHK	HKHQRALHK	4.40E-05	44	A*02.01	absent	A2
HLA-A*02:01	1	376	384	9	IVEQENAIQ	IVEQENAIQ	IVEQENAIQ	4.30E-05	44	A*02.01	absent	A2
HLA-A*02:01	1	358	366	9	SATAQNREP	SATAQNREP	SATAQNREP	4.30E-05	44	A*02.01	absent	A2
HLA-A*02:01	1	179	187	9	GSDVQNKLK	GSDVQNKLK	GSDVQNKLK	4.30E-05	44	A*02.01	absent	A2
HLA-A*02:01	1	428	437	10	EMSKVWNDLR	EMSKVNDLR	EMSKVWNDLR	4.20E-05	45	A*02.01	absent	A2
HLA-A*02:01	1	220	229	10	ISRELIRNIY	ISRELINIY	ISRELIRNIY	4.20E-05	45	A*02.01	absent	A2
HLA-A*02:01	1	58	67	10	QGNPLLLSHT	QGNPLLLST	QGNPLLLSHT	4.20E-05	45	A*02.01	absent	A2
HLA-A*02:01	1	1	10	10	MTGRAMDPLP	MTRAMDPLP	MTGRAMDPLP	4.20E-05	45	A*02.01	absent	A2
HLA-A*02:01	1	456	464	9	SPPEDGLCP	SPPEDGLCP	SPPEDGLCP	4.20E-05	45	A*02.01	absent	A2
HLA-A*02:01	1	434	442	9	NDLRPKLSC	NDLRPKLSC	NDLRPKLSC	4.20E-05	45	A*02.01	absent	A2
HLA-A*02:01	1	326	334	9	SYKDLCERH	SYKDLCERH	SYKDLCERH	4.20E-05	45	A*02.01	absent	A2
HLA-A*02:01	1	22	30	9	ADEEADPPA	ADEEADPPA	ADEEADPPA	4.20E-05	45	A*02.01	absent	A2
HLA-A*02:01	1	353	361	9	KRQMMSATA	KRQMMSATA	KRQMMSATA	4.10E-05	45	A*02.01	absent	A2
HLA-A*02:01	1	325	334	10	QSYKDLCERH	QSYKDLERH	QSYKDLCERH	4.00E-05	45	A*02.01	absent	A2
HLA-A*02:01	1	41	50	10	PQAIVQQVPA	PQAIVQVPA	PQAIVQQVPA	4.00E-05	45	A*02.01	absent	A2
HLA-A*02:01	1	308	316	9	QEENDVVEK	QEENDVVEK	QEENDVVEK	4.00E-05	45	A*02.01	absent	A2
HLA-A*02:01	1	41	49	9	PQAIVQQVP	PQAIVQQVP	PQAIVQQVP	4.00E-05	45	A*02.01	absent	A2
HLA-A*02:01	1	39	47	9	IEPQAIVQQ	IEPQAIVQQ	IEPQAIVQQ	4.00E-05	45	A*02.01	absent	A2
HLA-A*02:01	1	343	352	10	QRALHKYSLM	QALHKYSLM	QRALHKYSLM	3.90E-05	46	A*02.01	absent	A2
HLA-A*02:01	1	268	277	10	TPLPSWAALN	TLPSWAALN	TPLPSWAALN	3.90E-05	46	A*02.01	absent	A2
HLA-A*02:01	1	188	197	10	ESAQCVGDEF	ESAQVGDEF	ESAQCVGDEF	3.90E-05	46	A*02.01	absent	A2
HLA-A*02:01	1	180	189	10	SDVQNKLKES	SVQNKLKES	SDVQNKLKES	3.90E-05	46	A*02.01	absent	A2
HLA-A*02:01	1	448	456	9	HSTLTPPCS	HSTLTPPCS	HSTLTPPCS	3.90E-05	46	A*02.01	absent	A2
HLA-A*02:01	1	219	227	9	AISRELIRN	AISRELIRN	AISRELIRN	3.90E-05	46	A*02.01	absent	A2
HLA-A*02:01	1	117	126	10	QEMLLHKFPY	QMLLHKFPY	QEMLLHKFPY	3.80E-05	46	A*02.01	absent	A2
HLA-A*02:01	1	446	454	9	GPHSTLTPP	GPHSTLTPP	GPHSTLTPP	3.80E-05	46	A*02.01	absent	A2
HLA-A*02:01	1	419	427	9	VNSQIQGHK	VNSQIQGHK	VNSQIQGHK	3.70E-05	47	A*02.01	absent	A2
HLA-A*02:01	1	346	354	9	LHKYSLMKR	LHKYSLMKR	LHKYSLMKR	3.70E-05	47	A*02.01	absent	A2
HLA-A*02:01	1	281	289	9	WGSLKQALK	WGSLKQALK	WGSLKQALK	3.70E-05	47	A*02.01	absent	A2
HLA-A*02:01	1	348	357	10	KYSLMKRQMM	KSLMKRQMM	KYSLMKRQMM	3.60E-05	47	A*02.01	absent	A2
HLA-A*02:01	1	57	66	10	PQGNPLLLSH	PQNPLLLSH	PQGNPLLLSH	3.60E-05	47	A*02.01	absent	A2
HLA-A*02:01	1	417	425	9	AFVNSQIQG	AFVNSQIQG	AFVNSQIQG	3.60E-05	47	A*02.01	absent	A2
HLA-A*02:01	1	122	130	9	HKFPYRMVP	HKFPYRMVP	HKFPYRMVP	3.60E-05	47	A*02.01	absent	A2
HLA-A*02:01	1	416	425	10	RAFVNSQIQG	RAFNSQIQG	RAFVNSQIQG	3.50E-05	47	A*02.01	absent	A2
HLA-A*02:01	1	269	278	10	PLPSWAALNS	PLPSWALNS	PLPSWAALNS	3.50E-05	47	A*02.01	absent	A2
HLA-A*02:01	1	301	309	9	KAAQQGKQE	KAAQQGKQE	KAAQQGKQE	3.50E-05	47	A*02.01	absent	A2
HLA-A*02:01	1	3	11	9	GRAMDPLPA	GRAMDPLPA	GRAMDPLPA	3.50E-05	47	A*02.01	absent	A2
HLA-A*02:01	1	237	246	10	DRAERIASRA	DRAERIASA	DRAERIASRA	3.40E-05	48	A*02.01	absent	A2
HLA-A*02:01	1	27	36	10	DPPASDLPTP	DPASDLPTP	DPPASDLPTP	3.40E-05	48	A*02.01	absent	A2
HLA-A*02:01	1	198	206	9	LNCKLATRA	LNCKLATRA	LNCKLATRA	3.40E-05	48	A*02.01	absent	A2
HLA-A*02:01	1	12	21	10	AAVGAAAEAE	AVGAAAEAE	AAVGAAAEAE	3.30E-05	48	A*02.01	absent	A2
HLA-A*02:01	1	373	382	10	ESRIVEQENA	ESIVEQENA	ESRIVEQENA	3.20E-05	49	A*02.01	absent	A2
HLA-A*02:01	1	455	464	10	CSPPEDGLCP	CSPPDGLCP	CSPPEDGLCP	3.10E-05	49	A*02.01	absent	A2
HLA-A*02:01	1	439	448	10	KLSCLFAGPH	KLSCLFAGH	KLSCLFAGPH	3.10E-05	49	A*02.01	absent	A2
HLA-A*02:01	1	378	387	10	EQENAIQTME	EQENAIQTM	EQENAIQTM	3.10E-05	49	A*02.01	absent	A2
HLA-A*02:01	1	327	336	10	YKDLCERHEK	YKDLERHEK	YKDLCERHEK	3.10E-05	49	A*02.01	absent	A2
HLA-A*02:01	1	212	221	10	ADIQAQFAIS	AIQAQFAIS	ADIQAQFAIS	3.10E-05	49	A*02.01	absent	A2
HLA-A*02:01	1	190	199	10	AQCVGDEFLN	AQCVGDEFL	AQCVGDEFL	3.10E-05	49	A*02.01	absent	A2
HLA-A*02:01	1	104	113	10	SSVYRRYNDF	SVYRRYNDF	SSVYRRYNDF	3.10E-05	49	A*02.01	absent	A2
HLA-A*02:01	1	342	350	9	HQRALHKYS	HQRALHKYS	HQRALHKYS	3.10E-05	49	A*02.01	absent	A2
HLA-A*02:01	1	303	311	9	AQQGKQEEN	AQQGKQEEN	AQQGKQEEN	3.10E-05	49	A*02.01	absent	A2
HLA-A*02:01	1	221	229	9	SRELIRNIY	SRELIRNIY	SRELIRNIY	3.10E-05	49	A*02.01	absent	A2
HLA-A*02:01	1	28	36	9	PPASDLPTP	PPASDLPTP	PPASDLPTP	3.10E-05	49	A*02.01	absent	A2
HLA-A*02:01	1	217	226	10	QFAISRELIR	QAISRELIR	QFAISRELIR	3.00E-05	49	A*02.01	absent	A2
HLA-A*02:01	1	144	153	10	FIEARRRALK	FIARRRALK	FIEARRRALK	3.00E-05	49	A*02.01	absent	A2
HLA-A*02:01	1	357	365	9	MSATAQNRE	MSATAQNRE	MSATAQNRE	3.00E-05	49	A*02.01	absent	A2
HLA-A*02:01	1	324	332	9	LQSYKDLCE	LQSYKDLCE	LQSYKDLCE	3.00E-05	49	A*02.01	absent	A2
HLA-A*02:01	1	298	306	9	LADKAAQQG	LADKAAQQG	LADKAAQQG	3.00E-05	49	A*02.01	absent	A2
HLA-A*02:01	1	146	154	9	EARRRALKR	EARRRALKR	EARRRALKR	3.00E-05	49	A*02.01	absent	A2
HLA-A*02:01	1	353	362	10	KRQMMSATAQ	KQMMSATAQ	KRQMMSATAQ	2.90E-05	50	A*02.01	absent	A2
HLA-A*02:01	1	333	342	10	RHEKGVLHKH	RHKGVLHKH	RHEKGVLHKH	2.90E-05	50	A*02.01	absent	A2
HLA-A*02:01	1	309	318	10	EENDVVEKLN	EENDVVEKL	EENDVVEKL	2.90E-05	50	A*02.01	absent	A2
HLA-A*02:01	1	328	336	9	KDLCERHEK	KDLCERHEK	KDLCERHEK	2.90E-05	50	A*02.01	absent	A2
HLA-A*02:01	1	288	296	9	LKGLSVEFA	LKGLSVEFA	LKGLSVEFA	2.90E-05	50	A*02.01	absent	A2
HLA-A*02:01	1	278	286	9	SSTWGSLKQ	SSTWGSLKQ	SSTWGSLKQ	2.90E-05	50	A*02.01	absent	A2
HLA-A*02:01	1	69	78	10	QELLARDTVQ	QLLARDTVQ	QELLARDTVQ	2.80E-05	50	A*02.01	absent	A2
HLA-A*02:01	1	329	337	9	DLCERHEKG	DLCERHEKG	DLCERHEKG	2.80E-05	50	A*02.01	absent	A2
HLA-A*02:01	1	292	300	9	SVEFALLAD	SVEFALLAD	SVEFALLAD	2.80E-05	50	A*02.01	absent	A2
HLA-A*02:01	1	199	207	9	NCKLATRAK	NCKLATRAK	NCKLATRAK	2.80E-05	50	A*02.01	absent	A2
HLA-A*02:01	1	59	67	9	GNPLLLSHT	GNPLLLSHT	GNPLLLSHT	2.80E-05	50	A*02.01	absent	A2
HLA-A*02:01	1	306	315	10	GKQEENDVVE	GQEENDVVE	GKQEENDVVE	2.70E-05	51	A*02.01	absent	A2
HLA-A*02:01	1	140	149	10	ADREFIEARR	AREFIEARR	ADREFIEARR	2.70E-05	51	A*02.01	absent	A2
HLA-A*02:01	1	145	153	9	IEARRRALK	IEARRRALK	IEARRRALK	2.70E-05	51	A*02.01	absent	A2
HLA-A*02:01	1	291	300	10	LSVEFALLAD	LSVEFALLA	LSVEFALLA	2.60E-05	51	A*02.01	absent	A2
HLA-A*02:01	1	347	356	10	HKYSLMKRQM	HKYSLMRQM	HKYSLMKRQM	2.50E-05	52	A*02.01	absent	A2
HLA-A*02:01	1	379	387	9	QENAIQTME	QENAIQTME	QENAIQTME	2.50E-05	52	A*02.01	absent	A2
HLA-A*02:01	1	282	290	9	GSLKQALKG	GSLKQALKG	GSLKQALKG	2.50E-05	52	A*02.01	absent	A2
HLA-A*02:01	1	248	256	9	DNAADLLIF	DNAADLLIF	DNAADLLIF	2.50E-05	52	A*02.01	absent	A2
HLA-A*02:01	1	215	223	9	QAQFAISRE	QAQFAISRE	QAQFAISRE	2.50E-05	52	A*02.01	absent	A2
HLA-A*02:01	1	436	445	10	LRPKLSCLFA	LRPKLSLFA	LRPKLSCLFA	2.40E-05	53	A*02.01	absent	A2
HLA-A*02:01	1	433	442	10	WNDLRPKLSC	WNDLPKLSC	WNDLRPKLSC	2.40E-05	53	A*02.01	absent	A2
HLA-A*02:01	1	340	349	10	HKHQRALHKY	HKHQALHKY	HKHQRALHKY	2.40E-05	53	A*02.01	absent	A2
HLA-A*02:01	1	94	103	10	EYEVSSQRFK	EYVSSQRFK	EYEVSSQRFK	2.40E-05	53	A*02.01	absent	A2
HLA-A*02:01	1	184	192	9	NKLKESAQC	NKLKESAQC	NKLKESAQC	2.40E-05	53	A*02.01	absent	A2
HLA-A*02:01	1	21	29	9	EADEEADPP	EADEEADPP	EADEEADPP	2.40E-05	53	A*02.01	absent	A2
HLA-A*02:01	1	16	24	9	AAAEAEADE	AAAEAEADE	AAAEAEADE	2.40E-05	53	A*02.01	absent	A2
HLA-A*02:01	1	357	366	10	MSATAQNREP	MSATAQNEP	MSATAQNREP	2.30E-05	53	A*02.01	absent	A2
HLA-A*02:01	1	182	191	10	VQNKLKESAQ	VQNKLESAQ	VQNKLKESAQ	2.30E-05	53	A*02.01	absent	A2
HLA-A*02:01	1	372	380	9	LESRIVEQE	LESRIVEQE	LESRIVEQE	2.30E-05	53	A*02.01	absent	A2
HLA-A*02:01	1	404	412	9	IHVYLPLTS	IHVYLPLTS	IHVYLPLTS	2.20E-05	54	A*02.01	absent	A2
HLA-A*02:01	1	299	307	9	ADKAAQQGK	ADKAAQQGK	ADKAAQQGK	2.20E-05	54	A*02.01	absent	A2
HLA-A*02:01	1	380	389	10	ENAIQTMELR	EAIQTMELR	ENAIQTMELR	2.10E-05	55	A*02.01	absent	A2
HLA-A*02:01	1	256	265	10	FGKELSAIGS	FGKELSIGS	FGKELSAIGS	2.10E-05	55	A*02.01	absent	A2
HLA-A*02:01	1	229	238	10	YNSFHKLRDR	YSFHKLRDR	YNSFHKLRDR	2.10E-05	55	A*02.01	absent	A2
HLA-A*02:01	1	84	93	10	EKKGLFLKHV	EKKGLFLHV	EKKGLFLKHV	2.10E-05	55	A*02.01	absent	A2
HLA-A*02:01	1	49	57	9	PAPSRMQMP	PAPSRMQMP	PAPSRMQMP	2.10E-05	55	A*02.01	absent	A2
HLA-A*02:01	1	438	447	10	PKLSCLFAGP	KLSCLFAGP	KLSCLFAGP	2.00E-05	55	A*02.01	absent	A2
HLA-A*02:01	1	432	441	10	VWNDLRPKLS	VWNDLRPKL	VWNDLRPKL	2.00E-05	55	A*02.01	absent	A2
HLA-A*02:01	1	225	234	10	IRNIYNSFHK	IRIYNSFHK	IRNIYNSFHK	2.00E-05	55	A*02.01	absent	A2
HLA-A*02:01	1	16	25	10	AAAEAEADEE	AAAEAEAEE	AAAEAEADEE	2.00E-05	55	A*02.01	absent	A2
HLA-A*02:01	1	196	204	9	EFLNCKLAT	EFLNCKLAT	EFLNCKLAT	2.00E-05	55	A*02.01	absent	A2
HLA-A*02:01	1	195	203	9	DEFLNCKLA	DEFLNCKLA	DEFLNCKLA	2.00E-05	55	A*02.01	absent	A2
HLA-A*02:01	1	84	92	9	EKKGLFLKH	EKKGLFLKH	EKKGLFLKH	2.00E-05	55	A*02.01	absent	A2
HLA-A*02:01	1	451	460	10	LTPPCSPPED	LTPPSPPED	LTPPCSPPED	1.90E-05	56	A*02.01	absent	A2
HLA-A*02:01	1	106	115	10	VYRRYNDFVV	VYRYNDFVV	VYRRYNDFVV	1.90E-05	56	A*02.01	absent	A2
HLA-A*02:01	1	91	100	10	KHVEYEVSSQ	KVEYEVSSQ	KHVEYEVSSQ	1.90E-05	56	A*02.01	absent	A2
HLA-A*02:01	1	176	184	9	SFSGSDVQN	SFSGSDVQN	SFSGSDVQN	1.90E-05	56	A*02.01	absent	A2
HLA-A*02:01	1	138	146	9	LGADREFIE	LGADREFIE	LGADREFIE	1.90E-05	56	A*02.01	absent	A2
HLA-A*02:01	1	86	94	9	KGLFLKHVE	KGLFLKHVE	KGLFLKHVE	1.90E-05	56	A*02.01	absent	A2
HLA-A*02:01	1	301	310	10	KAAQQGKQEE	KAAQQGQEE	KAAQQGKQEE	1.80E-05	57	A*02.01	absent	A2
HLA-A*02:01	1	224	233	10	LIRNIYNSFH	LIRNIYNSH	LIRNIYNSFH	1.80E-05	57	A*02.01	absent	A2
HLA-A*02:01	1	363	371	9	NREPESVEQ	NREPESVEQ	NREPESVEQ	1.80E-05	57	A*02.01	absent	A2
HLA-A*02:01	1	68	76	9	LQELLARDT	LQELLARDT	LQELLARDT	1.80E-05	57	A*02.01	absent	A2
HLA-A*02:01	1	366	375	10	PESVEQLESR	PSVEQLESR	PESVEQLESR	1.70E-05	58	A*02.01	absent	A2
HLA-A*02:01	1	330	339	10	LCERHEKGVL	LCEHEKGVL	LCERHEKGVL	1.70E-05	58	A*02.01	absent	A2
HLA-A*02:01	1	280	289	10	TWGSLKQALK	TGSLKQALK	TWGSLKQALK	1.70E-05	58	A*02.01	absent	A2
HLA-A*02:01	1	276	285	10	LNSSTWGSLK	LSSTWGSLK	LNSSTWGSLK	1.70E-05	58	A*02.01	absent	A2
HLA-A*02:01	1	167	176	10	EDVVLKLFLS	EVVLKLFLS	EDVVLKLFLS	1.70E-05	58	A*02.01	absent	A2
HLA-A*02:01	1	391	400	10	YFSLYCLHQE	YFSLYLHQE	YFSLYCLHQE	1.60E-05	59	A*02.01	absent	A2
HLA-A*02:01	1	179	188	10	GSDVQNKLKE	GSDQNKLKE	GSDVQNKLKE	1.60E-05	59	A*02.01	absent	A2
HLA-A*02:01	1	382	390	9	AIQTMELRN	AIQTMELRN	AIQTMELRN	1.60E-05	59	A*02.01	absent	A2
HLA-A*02:01	1	269	277	9	PLPSWAALN	PLPSWAALN	PLPSWAALN	1.60E-05	59	A*02.01	absent	A2
HLA-A*02:01	1	429	438	10	MSKVWNDLRP	MSVWNDLRP	MSKVWNDLRP	1.50E-05	60	A*02.01	absent	A2
HLA-A*02:01	1	271	280	10	PSWAALNSST	PSWAALNST	PSWAALNSST	1.50E-05	60	A*02.01	absent	A2
HLA-A*02:01	1	26	35	10	ADPPASDLPT	ADPPASLPT	ADPPASDLPT	1.50E-05	60	A*02.01	absent	A2
HLA-A*02:01	1	20	29	10	AEADEEADPP	AEADEEAPP	AEADEEADPP	1.50E-05	60	A*02.01	absent	A2
HLA-A*02:01	1	83	91	9	PEKKGLFLK	PEKKGLFLK	PEKKGLFLK	1.50E-05	60	A*02.01	absent	A2
HLA-A*02:01	1	440	449	10	LSCLFAGPHS	LSLFAGPHS	LSCLFAGPHS	1.40E-05	61	A*02.01	absent	A2
HLA-A*02:01	1	250	259	10	AADLLIFGKE	AADLLIFKE	AADLLIFGKE	1.40E-05	61	A*02.01	absent	A2
HLA-A*02:01	1	175	184	10	LSFSGSDVQN	LSFSGSVQN	LSFSGSDVQN	1.40E-05	61	A*02.01	absent	A2
HLA-A*02:01	1	152	161	10	LKRFVNLVAR	LRFVNLVAR	LKRFVNLVAR	1.40E-05	61	A*02.01	absent	A2
HLA-A*02:01	1	427	435	9	KEMSKVWND	KEMSKVWND	KEMSKVWND	1.40E-05	61	A*02.01	absent	A2
HLA-A*02:01	1	391	399	9	YFSLYCLHQ	YFSLYCLHQ	YFSLYCLHQ	1.40E-05	61	A*02.01	absent	A2
HLA-A*02:01	1	362	370	9	QNREPESVE	QNREPESVE	QNREPESVE	1.40E-05	61	A*02.01	absent	A2
HLA-A*02:01	1	241	249	9	RIASRAIDN	RIASRAIDN	RIASRAIDN	1.40E-05	61	A*02.01	absent	A2
HLA-A*02:01	1	152	160	9	LKRFVNLVA	LKRFVNLVA	LKRFVNLVA	1.40E-05	61	A*02.01	absent	A2
HLA-A*02:01	1	29	37	9	PASDLPTPQ	PASDLPTPQ	PASDLPTPQ	1.40E-05	61	A*02.01	absent	A2
HLA-A*02:01	1	27	35	9	DPPASDLPT	DPPASDLPT	DPPASDLPT	1.40E-05	61	A*02.01	absent	A2
HLA-A*02:01	1	446	455	10	GPHSTLTPPC	GPHSTLPPC	GPHSTLTPPC	1.30E-05	62	A*02.01	absent	A2
HLA-A*02:01	1	96	105	10	EVSSQRFKSS	EVSSQRFSS	EVSSQRFKSS	1.30E-05	62	A*02.01	absent	A2
HLA-A*02:01	1	6	15	10	MDPLPAAAVG	MDPLPAAAV	MDPLPAAAV	1.30E-05	62	A*02.01	absent	A2
HLA-A*02:01	1	141	149	9	DREFIEARR	DREFIEARR	DREFIEARR	1.30E-05	62	A*02.01	absent	A2
HLA-A*02:01	1	117	125	9	QEMLLHKFP	QEMLLHKFP	QEMLLHKFP	1.30E-05	62	A*02.01	absent	A2
HLA-A*02:01	1	2	10	9	TGRAMDPLP	TGRAMDPLP	TGRAMDPLP	1.30E-05	62	A*02.01	absent	A2
HLA-A*02:01	1	389	398	10	RNYFSLYCLH	RNYFSLYCL	RNYFSLYCL	1.20E-05	63	A*02.01	absent	A2
HLA-A*02:01	1	339	348	10	LHKHQRALHK	LHHQRALHK	LHKHQRALHK	1.20E-05	63	A*02.01	absent	A2
HLA-A*02:01	1	328	337	10	KDLCERHEKG	KLCERHEKG	KDLCERHEKG	1.20E-05	63	A*02.01	absent	A2
HLA-A*02:01	1	218	227	10	FAISRELIRN	FAISELIRN	FAISRELIRN	1.20E-05	63	A*02.01	absent	A2
HLA-A*02:01	1	75	84	10	DTVQVELIPE	DTVQELIPE	DTVQVELIPE	1.20E-05	63	A*02.01	absent	A2
HLA-A*02:01	1	420	428	9	NSQIQGHKE	NSQIQGHKE	NSQIQGHKE	1.20E-05	63	A*02.01	absent	A2
HLA-A*02:01	1	456	465	10	SPPEDGLCPH	SPPEDGLPH	SPPEDGLCPH	1.10E-05	64	A*02.01	absent	A2
HLA-A*02:01	1	424	433	10	QGHKEMSKVW	QHKEMSKVW	QGHKEMSKVW	1.10E-05	64	A*02.01	absent	A2
HLA-A*02:01	1	331	340	10	CERHEKGVLH	CEREKGVLH	CERHEKGVLH	1.10E-05	64	A*02.01	absent	A2
HLA-A*02:01	1	202	211	10	LATRAKDFLP	LTRAKDFLP	LATRAKDFLP	1.10E-05	64	A*02.01	absent	A2
HLA-A*02:01	1	331	339	9	CERHEKGVL	CERHEKGVL	CERHEKGVL	1.10E-05	64	A*02.01	absent	A2
HLA-A*02:01	1	270	278	9	LPSWAALNS	LPSWAALNS	LPSWAALNS	1.10E-05	64	A*02.01	absent	A2
HLA-A*02:01	1	225	233	9	IRNIYNSFH	IRNIYNSFH	IRNIYNSFH	1.10E-05	64	A*02.01	absent	A2
HLA-A*02:01	1	20	28	9	AEADEEADP	AEADEEADP	AEADEEADP	1.10E-05	64	A*02.01	absent	A2
HLA-A*02:01	1	232	241	10	FHKLRDRAER	FHLRDRAER	FHKLRDRAER	1.00E-05	66	A*02.01	absent	A2
HLA-A*02:01	1	183	192	10	QNKLKESAQC	QNLKESAQC	QNKLKESAQC	1.00E-05	66	A*02.01	absent	A2
HLA-A*02:01	1	145	154	10	IEARRRALKR	IEARRALKR	IEARRRALKR	1.00E-05	66	A*02.01	absent	A2
HLA-A*02:01	1	130	139	10	PALPPKRMLG	PLPPKRMLG	PALPPKRMLG	1.00E-05	66	A*02.01	absent	A2
HLA-A*02:01	1	390	398	9	NYFSLYCLH	NYFSLYCLH	NYFSLYCLH	1.00E-05	66	A*02.01	absent	A2
HLA-A*02:01	1	352	360	9	MKRQMMSAT	MKRQMMSAT	MKRQMMSAT	1.00E-05	66	A*02.01	absent	A2
HLA-A*02:01	1	235	243	9	LRDRAERIA	LRDRAERIA	LRDRAERIA	1.00E-05	66	A*02.01	absent	A2
HLA-A*02:01	1	233	241	9	HKLRDRAER	HKLRDRAER	HKLRDRAER	1.00E-05	66	A*02.01	absent	A2
HLA-A*02:01	1	180	188	9	SDVQNKLKE	SDVQNKLKE	SDVQNKLKE	1.00E-05	66	A*02.01	absent	A2
HLA-A*02:01	1	34	42	9	PTPQAIEPQ	PTPQAIEPQ	PTPQAIEPQ	1.00E-05	66	A*02.01	absent	A2
HLA-A*02:01	1	419	428	10	VNSQIQGHKE	VSQIQGHKE	VNSQIQGHKE	9.00E-06	67	A*02.01	absent	A2
HLA-A*02:01	1	362	371	10	QNREPESVEQ	QREPESVEQ	QNREPESVEQ	9.00E-06	67	A*02.01	absent	A2
HLA-A*02:01	1	200	209	10	CKLATRAKDF	CLATRAKDF	CKLATRAKDF	9.00E-06	67	A*02.01	absent	A2
HLA-A*02:01	1	121	130	10	LHKFPYRMVP	LHFPYRMVP	LHKFPYRMVP	9.00E-06	67	A*02.01	absent	A2
HLA-A*02:01	1	78	87	10	QVELIPEKKG	QVLIPEKKG	QVELIPEKKG	9.00E-06	67	A*02.01	absent	A2
HLA-A*02:01	1	430	438	9	SKVWNDLRP	SKVWNDLRP	SKVWNDLRP	9.00E-06	67	A*02.01	absent	A2
HLA-A*02:01	1	274	282	9	AALNSSTWG	AALNSSTWG	AALNSSTWG	9.00E-06	67	A*02.01	absent	A2
HLA-A*02:01	1	251	259	9	ADLLIFGKE	ADLLIFGKE	ADLLIFGKE	9.00E-06	67	A*02.01	absent	A2
HLA-A*02:01	1	207	215	9	KDFLPADIQ	KDFLPADIQ	KDFLPADIQ	9.00E-06	67	A*02.01	absent	A2
HLA-A*02:01	1	335	344	10	EKGVLHKHQR	EGVLHKHQR	EKGVLHKHQR	8.00E-06	69	A*02.01	absent	A2
HLA-A*02:01	1	147	156	10	ARRRALKRFV	ARRRALRFV	ARRRALKRFV	8.00E-06	69	A*02.01	absent	A2
HLA-A*02:01	1	33	42	10	LPTPQAIEPQ	LTPQAIEPQ	LPTPQAIEPQ	8.00E-06	69	A*02.01	absent	A2
HLA-A*02:01	1	317	325	9	LNLFLDLLQ	LNLFLDLLQ	LNLFLDLLQ	8.00E-06	69	A*02.01	absent	A2
HLA-A*02:01	1	236	244	9	RDRAERIAS	RDRAERIAS	RDRAERIAS	8.00E-06	69	A*02.01	absent	A2
HLA-A*02:01	1	24	32	9	EEADPPASD	EEADPPASD	EEADPPASD	8.00E-06	69	A*02.01	absent	A2
HLA-A*02:01	1	7	15	9	DPLPAAAVG	DPLPAAAVG	DPLPAAAVG	8.00E-06	69	A*02.01	absent	A2
HLA-A*02:01	1	243	252	10	ASRAIDNAAD	ASRAIDNAA	ASRAIDNAA	7.00E-06	71	A*02.01	absent	A2
HLA-A*02:01	1	90	99	10	LKHVEYEVSS	LHVEYEVSS	LKHVEYEVSS	7.00E-06	71	A*02.01	absent	A2
HLA-A*02:01	1	440	448	9	LSCLFAGPH	LSCLFAGPH	LSCLFAGPH	7.00E-06	71	A*02.01	absent	A2
HLA-A*02:01	1	135	143	9	KRMLGADRE	KRMLGADRE	KRMLGADRE	7.00E-06	71	A*02.01	absent	A2
HLA-A*02:01	1	415	424	10	LRAFVNSQIQ	LAFVNSQIQ	LRAFVNSQIQ	6.00E-06	73	A*02.01	absent	A2
HLA-A*02:01	1	381	390	10	NAIQTMELRN	NAIQTMELR	NAIQTMELR	6.00E-06	73	A*02.01	absent	A2
HLA-A*02:01	1	358	367	10	SATAQNREPE	STAQNREPE	SATAQNREPE	6.00E-06	73	A*02.01	absent	A2
HLA-A*02:01	1	341	350	10	KHQRALHKYS	KHQRALHYS	KHQRALHKYS	6.00E-06	73	A*02.01	absent	A2
HLA-A*02:01	1	277	286	10	NSSTWGSLKQ	NSSTWGLKQ	NSSTWGSLKQ	6.00E-06	73	A*02.01	absent	A2
HLA-A*02:01	1	255	264	10	IFGKELSAIG	IFGKELSAI	IFGKELSAI	6.00E-06	73	A*02.01	absent	A2
HLA-A*02:01	1	248	257	10	DNAADLLIFG	DAADLLIFG	DNAADLLIFG	6.00E-06	73	A*02.01	absent	A2
HLA-A*02:01	1	198	207	10	LNCKLATRAK	LCKLATRAK	LNCKLATRAK	6.00E-06	73	A*02.01	absent	A2
HLA-A*02:01	1	194	203	10	GDEFLNCKLA	GEFLNCKLA	GDEFLNCKLA	6.00E-06	73	A*02.01	absent	A2
HLA-A*02:01	1	394	402	9	LYCLHQETQ	LYCLHQETQ	LYCLHQETQ	6.00E-06	73	A*02.01	absent	A2
HLA-A*02:01	1	256	264	9	FGKELSAIG	FGKELSAIG	FGKELSAIG	6.00E-06	73	A*02.01	absent	A2
HLA-A*02:01	1	232	240	9	FHKLRDRAE	FHKLRDRAE	FHKLRDRAE	6.00E-06	73	A*02.01	absent	A2
HLA-A*02:01	1	50	58	9	APSRMQMPQ	APSRMQMPQ	APSRMQMPQ	6.00E-06	73	A*02.01	MQMPQ	A2
HLA-A*02:01	1	454	463	10	PCSPPEDGLC	PCSPPEGLC	PCSPPEDGLC	5.00E-06	75	A*02.01	absent	A2
HLA-A*02:01	1	365	374	10	EPESVEQLES	EPSVEQLES	EPESVEQLES	5.00E-06	75	A*02.01	absent	A2
HLA-A*02:01	1	352	361	10	MKRQMMSATA	MRQMMSATA	MKRQMMSATA	5.00E-06	75	A*02.01	absent	A2
HLA-A*02:01	1	334	343	10	HEKGVLHKHQ	HEKGVLHHQ	HEKGVLHKHQ	5.00E-06	75	A*02.01	absent	A2
HLA-A*02:01	1	302	311	10	AAQQGKQEEN	AQQGKQEEN	AAQQGKQEEN	5.00E-06	75	A*02.01	absent	A2
HLA-A*02:01	1	204	213	10	TRAKDFLPAD	TAKDFLPAD	TRAKDFLPAD	5.00E-06	75	A*02.01	absent	A2
HLA-A*02:01	1	195	204	10	DEFLNCKLAT	DEFLNKLAT	DEFLNCKLAT	5.00E-06	75	A*02.01	absent	A2
HLA-A*02:01	1	146	155	10	EARRRALKRF	EARRALKRF	EARRRALKRF	5.00E-06	75	A*02.01	absent	A2
HLA-A*02:01	1	141	150	10	DREFIEARRR	DRFIEARRR	DREFIEARRR	5.00E-06	75	A*02.01	absent	A2
HLA-A*02:01	1	19	28	10	EAEADEEADP	EAADEEADP	EAEADEEADP	5.00E-06	75	A*02.01	absent	A2
HLA-A*02:01	1	15	24	10	GAAAEAEADE	GAAAEAEAE	GAAAEAEADE	5.00E-06	75	A*02.01	absent	A2
HLA-A*02:01	1	433	441	9	WNDLRPKLS	WNDLRPKLS	WNDLRPKLS	5.00E-06	75	A*02.01	absent	A2
HLA-A*02:01	1	347	355	9	HKYSLMKRQ	HKYSLMKRQ	HKYSLMKRQ	5.00E-06	75	A*02.01	absent	A2
HLA-A*02:01	1	191	199	9	QCVGDEFLN	QCVGDEFLN	QCVGDEFLN	5.00E-06	75	A*02.01	absent	A2
HLA-A*02:01	1	125	133	9	PYRMVPALP	PYRMVPALP	PYRMVPALP	5.00E-06	75	A*02.01	absent	A2
HLA-A*02:01	1	23	31	9	DEEADPPAS	DEEADPPAS	DEEADPPAS	5.00E-06	75	A*02.01	absent	A2
HLA-A*02:01	1	437	446	10	RPKLSCLFAG	RPKLSLFAG	RPKLSCLFAG	4.00E-06	78	A*02.01	absent	A2
HLA-A*02:01	1	326	335	10	SYKDLCERHE	SYKDLERHE	SYKDLCERHE	4.00E-06	78	A*02.01	absent	A2
HLA-A*02:01	1	159	168	10	VARHPLFSED	VARHPLFSE	VARHPLFSE	4.00E-06	78	A*02.01	absent	A2
HLA-A*02:01	1	22	31	10	ADEEADPPAS	ADEEAPPAS	ADEEADPPAS	4.00E-06	78	A*02.01	absent	A2
HLA-A*02:01	1	365	373	9	EPESVEQLE	EPESVEQLE	EPESVEQLE	4.00E-06	78	A*02.01	absent	A2
HLA-A*02:01	1	339	347	9	LHKHQRALH	LHKHQRALH	LHKHQRALH	4.00E-06	78	A*02.01	absent	A2
HLA-A*02:01	1	327	335	9	YKDLCERHE	YKDLCERHE	YKDLCERHE	4.00E-06	78	A*02.01	absent	A2
HLA-A*02:01	1	222	230	9	RELIRNIYN	RELIRNIYN	RELIRNIYN	4.00E-06	78	A*02.01	absent	A2
HLA-A*02:01	1	52	60	9	SRMQMPQGN	SRMQMPQGN	SRMQMPQGN	4.00E-06	78	A*02.01	MQMPQG	A2
HLA-A*02:01	1	15	23	9	GAAAEAEAD	GAAAEAEAD	GAAAEAEAD	4.00E-06	78	A*02.01	absent	A2
HLA-A*02:01	1	411	420	10	TSHILRAFVN	TSHILRAFV	TSHILRAFV	3.00E-06	82	A*02.01	absent	A2
HLA-A*02:01	1	303	312	10	AQQGKQEEND	AQQGKQEND	AQQGKQEEND	3.00E-06	82	A*02.01	absent	A2
HLA-A*02:01	1	235	244	10	LRDRAERIAS	LRDRAEIAS	LRDRAERIAS	3.00E-06	82	A*02.01	absent	A2
HLA-A*02:01	1	231	240	10	SFHKLRDRAE	SFHKLDRAE	SFHKLRDRAE	3.00E-06	82	A*02.01	absent	A2
HLA-A*02:01	1	206	215	10	AKDFLPADIQ	ADFLPADIQ	AKDFLPADIQ	3.00E-06	82	A*02.01	absent	A2
HLA-A*02:01	1	85	94	10	KKGLFLKHVE	KGLFLKHVE	KKGLFLKHVE	3.00E-06	82	A*02.01	absent	A2
HLA-A*02:01	1	28	37	10	PPASDLPTPQ	PASDLPTPQ	PPASDLPTPQ	3.00E-06	82	A*02.01	absent	A2
HLA-A*02:01	1	452	460	9	TPPCSPPED	TPPCSPPED	TPPCSPPED	3.00E-06	82	A*02.01	absent	A2
HLA-A*02:01	1	447	455	9	PHSTLTPPC	PHSTLTPPC	PHSTLTPPC	3.00E-06	82	A*02.01	absent	A2
HLA-A*02:01	1	412	420	9	SHILRAFVN	SHILRAFVN	SHILRAFVN	3.00E-06	82	A*02.01	absent	A2
HLA-A*02:01	1	17	25	9	AAEAEADEE	AAEAEADEE	AAEAEADEE	3.00E-06	82	A*02.01	absent	A2
HLA-A*02:01	1	452	461	10	TPPCSPPEDG	TPPSPPEDG	TPPCSPPEDG	2.00E-06	87	A*02.01	absent	A2
HLA-A*02:01	1	390	399	10	NYFSLYCLHQ	NYFSLYLHQ	NYFSLYCLHQ	2.00E-06	87	A*02.01	absent	A2
HLA-A*02:01	1	346	355	10	LHKYSLMKRQ	LHKYSLMKQ	LHKYSLMKRQ	2.00E-06	87	A*02.01	absent	A2
HLA-A*02:01	1	300	309	10	DKAAQQGKQE	DAAQQGKQE	DKAAQQGKQE	2.00E-06	87	A*02.01	absent	A2
HLA-A*02:01	1	299	308	10	ADKAAQQGKQ	ADKAAQQKQ	ADKAAQQGKQ	2.00E-06	87	A*02.01	absent	A2
HLA-A*02:01	1	281	290	10	WGSLKQALKG	WSLKQALKG	WGSLKQALKG	2.00E-06	87	A*02.01	absent	A2
HLA-A*02:01	1	273	282	10	WAALNSSTWG	WAALNSSTW	WAALNSSTW	2.00E-06	87	A*02.01	absent	A2
HLA-A*02:01	1	148	157	10	RRRALKRFVN	RRRALKRFV	RRRALKRFV	2.00E-06	87	A*02.01	absent	A2
HLA-A*02:01	1	125	134	10	PYRMVPALPP	YRMVPALPP	YRMVPALPP	2.00E-06	87	A*02.01	absent	A2
HLA-A*02:01	1	83	92	10	PEKKGLFLKH	PEKKGLLKH	PEKKGLFLKH	2.00E-06	87	A*02.01	absent	A2
HLA-A*02:01	1	50	59	10	APSRMQMPQG	APRMQMPQG	APSRMQMPQG	2.00E-06	87	A*02.01	MQMPQG	A2
HLA-A*02:01	1	49	58	10	PAPSRMQMPQ	PAPSMQMPQ	PAPSRMQMPQ	2.00E-06	87	A*02.01	MQMPQ	A2
HLA-A*02:01	1	18	27	10	AEAEADEEAD	AEAEADEEA	AEAEADEEA	2.00E-06	87	A*02.01	absent	A2
HLA-A*02:01	1	14	23	10	VGAAAEAEAD	VGAAAEAEA	VGAAAEAEA	2.00E-06	87	A*02.01	absent	A2
HLA-A*02:01	1	10	19	10	PAAAVGAAAE	PAAAVGAAE	PAAAVGAAAE	2.00E-06	87	A*02.01	absent	A2
HLA-A*02:01	1	453	461	9	PPCSPPEDG	PPCSPPEDG	PPCSPPEDG	2.00E-06	87	A*02.01	absent	A2
HLA-A*02:01	1	304	312	9	QQGKQEEND	QQGKQEEND	QQGKQEEND	2.00E-06	87	A*02.01	absent	A2
HLA-A*02:01	1	258	266	9	KELSAIGSD	KELSAIGSD	KELSAIGSD	2.00E-06	87	A*02.01	absent	A2
HLA-A*02:01	1	229	237	9	YNSFHKLRD	YNSFHKLRD	YNSFHKLRD	2.00E-06	87	A*02.01	absent	A2
HLA-A*02:01	1	188	196	9	ESAQCVGDE	ESAQCVGDE	ESAQCVGDE	2.00E-06	87	A*02.01	absent	A2
HLA-A*02:01	1	183	191	9	QNKLKESAQ	QNKLKESAQ	QNKLKESAQ	2.00E-06	87	A*02.01	absent	A2
HLA-A*02:01	1	173	181	9	LFLSFSGSD	LFLSFSGSD	LFLSFSGSD	2.00E-06	87	A*02.01	absent	A2
HLA-A*02:01	1	171	179	9	LKLFLSFSG	LKLFLSFSG	LKLFLSFSG	2.00E-06	87	A*02.01	absent	A2
HLA-A*02:01	1	160	168	9	ARHPLFSED	ARHPLFSED	ARHPLFSED	2.00E-06	87	A*02.01	absent	A2
HLA-A*02:01	1	149	157	9	RRALKRFVN	RRALKRFVN	RRALKRFVN	2.00E-06	87	A*02.01	absent	A2
HLA-A*02:01	1	103	111	9	KSSVYRRYN	KSSVYRRYN	KSSVYRRYN	2.00E-06	87	A*02.01	absent	A2
HLA-A*02:01	1	79	87	9	VELIPEKKG	VELIPEKKG	VELIPEKKG	2.00E-06	87	A*02.01	absent	A2
HLA-A*02:01	1	447	456	10	PHSTLTPPCS	HSTLTPPCS	HSTLTPPCS	1.00E-06	95	A*02.01	absent	A2
HLA-A*02:01	1	426	435	10	HKEMSKVWND	HEMSKVWND	HKEMSKVWND	1.00E-06	95	A*02.01	absent	A2
HLA-A*02:01	1	425	434	10	GHKEMSKVWN	GHKEMSKVW	GHKEMSKVW	1.00E-06	95	A*02.01	absent	A2
HLA-A*02:01	1	372	381	10	LESRIVEQEN	LESRIVEQN	LESRIVEQEN	1.00E-06	95	A*02.01	absent	A2
HLA-A*02:01	1	239	248	10	AERIASRAID	AERIASRAI	AERIASRAI	1.00E-06	95	A*02.01	absent	A2
HLA-A*02:01	1	228	237	10	IYNSFHKLRD	IYNSFHKLR	IYNSFHKLR	1.00E-06	95	A*02.01	absent	A2
HLA-A*02:01	1	221	230	10	SRELIRNIYN	SELIRNIYN	SRELIRNIYN	1.00E-06	95	A*02.01	absent	A2
HLA-A*02:01	1	187	196	10	KESAQCVGDE	KESAQCVGE	KESAQCVGDE	1.00E-06	95	A*02.01	absent	A2
HLA-A*02:01	1	132	141	10	LPPKRMLGAD	LPPKRMLGA	LPPKRMLGA	1.00E-06	95	A*02.01	absent	A2
HLA-A*02:01	1	102	111	10	FKSSVYRRYN	FKSSVYRRY	FKSSVYRRY	1.00E-06	95	A*02.01	absent	A2
HLA-A*02:01	1	23	32	10	DEEADPPASD	DEADPPASD	DEEADPPASD	1.00E-06	95	A*02.01	absent	A2
HLA-A*02:01	1	457	465	9	PPEDGLCPH	PPEDGLCPH	PPEDGLCPH	1.00E-06	95	A*02.01	absent	A2
HLA-A*02:01	1	373	381	9	ESRIVEQEN	ESRIVEQEN	ESRIVEQEN	1.00E-06	95	A*02.01	absent	A2
HLA-A*02:01	1	366	374	9	PESVEQLES	PESVEQLES	PESVEQLES	1.00E-06	95	A*02.01	absent	A2
HLA-A*02:01	1	321	329	9	LDLLQSYKD	LDLLQSYKD	LDLLQSYKD	1.00E-06	95	A*02.01	absent	A2
HLA-A*02:01	1	314	322	9	VEKLNLFLD	VEKLNLFLD	VEKLNLFLD	1.00E-06	95	A*02.01	absent	A2
HLA-A*02:01	1	310	318	9	ENDVVEKLN	ENDVVEKLN	ENDVVEKLN	1.00E-06	95	A*02.01	absent	A2
HLA-A*02:01	1	284	292	9	LKQALKGLS	LKQALKGLS	LKQALKGLS	1.00E-06	95	A*02.01	absent	A2
HLA-A*02:01	1	257	265	9	GKELSAIGS	GKELSAIGS	GKELSAIGS	1.00E-06	95	A*02.01	absent	A2
HLA-A*02:01	1	244	252	9	SRAIDNAAD	SRAIDNAAD	SRAIDNAAD	1.00E-06	95	A*02.01	absent	A2
HLA-A*02:01	1	187	195	9	KESAQCVGD	KESAQCVGD	KESAQCVGD	1.00E-06	95	A*02.01	absent	A2
HLA-A*02:01	1	104	112	9	SSVYRRYND	SSVYRRYND	SSVYRRYND	1.00E-06	95	A*02.01	absent	A2
HLA-A*02:01	1	90	98	9	LKHVEYEVS	LKHVEYEVS	LKHVEYEVS	1.00E-06	95	A*02.01	absent	A2
HLA-A*02:01	1	51	59	9	PSRMQMPQG	PSRMQMPQG	PSRMQMPQG	1.00E-06	95	A*02.01	MQMPQG	A2
HLA-A*02:01	1	19	27	9	EAEADEEAD	EAEADEEAD	EAEADEEAD	1.00E-06	95	A*02.01	absent	A2
HLA-A*02:01	1	257	266	10	GKELSAIGSD	GELSAIGSD	GKELSAIGSD	0	100	A*02.01	absent	A2
HLA-A*02:01	1	240	249	10	ERIASRAIDN	EIASRAIDN	ERIASRAIDN	0	100	A*02.01	absent	A2
HLA-A*02:01	1	199	208	10	NCKLATRAKD	NCKLATRAK	NCKLATRAK	0	100	A*02.01	absent	A2
HLA-A*02:01	1	186	195	10	LKESAQCVGD	LKSAQCVGD	LKESAQCVGD	0	100	A*02.01	absent	A2
HLA-A*02:01	1	134	143	10	PKRMLGADRE	PRMLGADRE	PKRMLGADRE	0	100	A*02.01	absent	A2
HLA-A*02:01	1	133	142	10	PPKRMLGADR	PPKRMLGAR	PPKRMLGADR	0	100	A*02.01	absent	A2
HLA-A*02:01	1	103	112	10	KSSVYRRYND	KSSVYRYND	KSSVYRRYND	0	100	A*02.01	absent	A2
HLA-A*02:01	1	51	60	10	PSRMQMPQGN	PSMQMPQGN	PSRMQMPQGN	0	100	A*02.01	MQMPQG	A2
HLA-A*02:01	1	438	446	9	PKLSCLFAG	PKLSCLFAG	PKLSCLFAG	0	100	A*02.01	absent	A2
HLA-A*02:01	1	426	434	9	HKEMSKVWN	HKEMSKVWN	HKEMSKVWN	0	100	A*02.01	absent	A2
HLA-A*02:01	1	335	343	9	EKGVLHKHQ	EKGVLHKHQ	EKGVLHKHQ	0	100	A*02.01	absent	A2
HLA-A*02:01	1	300	308	9	DKAAQQGKQ	DKAAQQGKQ	DKAAQQGKQ	0	100	A*02.01	absent	A2
HLA-A*02:01	1	240	248	9	ERIASRAID	ERIASRAID	ERIASRAID	0	100	A*02.01	absent	A2
HLA-A*02:01	1	200	208	9	CKLATRAKD	CKLATRAKD	CKLATRAKD	0	100	A*02.01	absent	A2
HLA-A*02:01	1	186	194	9	LKESAQCVG	LKESAQCVG	LKESAQCVG	0	100	A*02.01	absent	A2
HLA-A*02:01	1	134	142	9	PKRMLGADR	PKRMLGADR	PKRMLGADR	0	100	A*02.01	absent	A2
HLA-A*02:01	1	133	141	9	PPKRMLGAD	PPKRMLGAD	PPKRMLGAD	0	100	A*02.01	absent	A2
HLA-A*02:03	1	89	97	9	FLKHVEYEV	FLKHVEYEV	FLKHVEYEV	0.892224	0.03	A*02.03	absent	A2
HLA-A*02:03	1	71	79	9	LLARDTVQV	LLARDTVQV	LLARDTVQV	0.87797	0.03	A*02.03	absent	A2
HLA-A*02:03	1	151	159	9	ALKRFVNLV	ALKRFVNLV	ALKRFVNLV	0.805901	0.05	A*02.03	absent	A2
HLA-A*02:03	1	185	193	9	KLKESAQCV	KLKESAQCV	KLKESAQCV	0.797982	0.05	A*02.03	absent	A2
HLA-A*02:03	1	63	71	9	LLSHTLQEL	LLSHTLQEL	LLSHTLQEL	0.756914	0.07	A*02.03	absent	A2
HLA-A*02:03	1	283	291	9	SLKQALKGL	SLKQALKGL	SLKQALKGL	0.612605	0.14	A*02.03	absent	A2
HLA-A*02:03	1	338	346	9	VLHKHQRAL	VLHKHQRAL	VLHKHQRAL	0.519247	0.22	A*02.03	absent	A2
HLA-A*02:03	1	227	235	9	NIYNSFHKL	NIYNSFHKL	NIYNSFHKL	0.457243	0.28	A*02.03	absent	A2
HLA-A*02:03	1	234	242	9	KLRDRAERI	KLRDRAERI	KLRDRAERI	0.422777	0.31	A*02.03	absent	A2
HLA-A*02:03	1	5	13	9	AMDPLPAAA	AMDPLPAAA	AMDPLPAAA	0.385072	0.36	A*02.03	absent	A2
HLA-A*02:03	1	254	262	9	LIFGKELSA	LIFGKELSA	LIFGKELSA	0.383852	0.36	A*02.03	absent	A2
HLA-A*02:03	1	174	182	9	FLSFSGSDV	FLSFSGSDV	FLSFSGSDV	0.3688	0.39	A*02.03	absent	A2
HLA-A*02:03	1	442	450	9	CLFAGPHST	CLFAGPHST	CLFAGPHST	0.346045	0.42	A*02.03	absent	A2
HLA-A*02:03	1	216	224	9	AQFAISREL	AQFAISREL	AQFAISREL	0.34043	0.43	A*02.03	absent	A2
HLA-A*02:03	1	350	359	10	SLMKRQMMSA	SLMKQMMSA	SLMKRQMMSA	0.333971	0.44	A*02.03	absent	A2
HLA-A*02:03	1	407	415	9	YLPLTSHIL	YLPLTSHIL	YLPLTSHIL	0.326609	0.45	A*02.03	absent	A2
HLA-A*02:03	1	4	12	9	RAMDPLPAA	RAMDPLPAA	RAMDPLPAA	0.319659	0.46	A*02.03	absent	A2
HLA-A*02:03	1	351	359	9	LMKRQMMSA	LMKRQMMSA	LMKRQMMSA	0.309197	0.48	A*02.03	absent	A2
HLA-A*02:03	1	442	451	10	CLFAGPHSTL	CLFAGPHSL	CLFAGPHSTL	0.291634	0.51	A*02.03	absent	A2
HLA-A*02:03	1	441	450	10	SCLFAGPHST	SLFAGPHST	SCLFAGPHST	0.280863	0.53	A*02.03	absent	A2
HLA-A*02:03	1	131	140	10	ALPPKRMLGA	ALPPKMLGA	ALPPKRMLGA	0.2777	0.54	A*02.03	absent	A2
HLA-A*02:03	1	285	293	9	KQALKGLSV	KQALKGLSV	KQALKGLSV	0.263724	0.58	A*02.03	absent	A2
HLA-A*02:03	1	253	262	10	LLIFGKELSA	LLFGKELSA	LLIFGKELSA	0.259893	0.59	A*02.03	absent	A2
HLA-A*02:03	1	361	369	9	AQNREPESV	AQNREPESV	AQNREPESV	0.256004	0.61	A*02.03	absent	A2
HLA-A*02:03	1	287	296	10	ALKGLSVEFA	ALKGLSVEA	ALKGLSVEFA	0.255305	0.61	A*02.03	absent	A2
HLA-A*02:03	1	197	206	10	FLNCKLATRA	FLNCKLATA	FLNCKLATRA	0.251458	0.62	A*02.03	absent	A2
HLA-A*02:03	1	290	298	9	GLSVEFALL	GLSVEFALL	GLSVEFALL	0.248318	0.63	A*02.03	absent	A2
HLA-A*02:03	1	5	14	10	AMDPLPAAAV	AMDPLPAAV	AMDPLPAAAV	0.234356	0.69	A*02.03	absent	A2
HLA-A*02:03	1	62	71	10	LLLSHTLQEL	LLLSHLQEL	LLLSHTLQEL	0.221638	0.73	A*02.03	absent	A2
HLA-A*02:03	1	395	404	10	YCLHQETQLI	YLHQETQLI	YCLHQETQLI	0.205906	0.78	A*02.03	absent	A2
HLA-A*02:03	1	316	324	9	KLNLFLDLL	KLNLFLDLL	KLNLFLDLL	0.200757	0.81	A*02.03	absent	A2
HLA-A*02:03	1	287	295	9	ALKGLSVEF	ALKGLSVEF	ALKGLSVEF	0.192279	0.84	A*02.03	absent	A2
HLA-A*02:03	1	275	284	10	ALNSSTWGSL	ALNSSTWSL	ALNSSTWGSL	0.18619	0.86	A*02.03	absent	A2
HLA-A*02:03	1	254	263	10	LIFGKELSAI	LIFGKLSAI	LIFGKELSAI	0.171685	0.92	A*02.03	absent	A2
HLA-A*02:03	1	209	218	10	FLPADIQAQF	FLADIQAQF	FLPADIQAQF	0.170698	0.93	A*02.03	absent	A2
HLA-A*02:03	1	120	128	9	LLHKFPYRM	LLHKFPYRM	LLHKFPYRM	0.170054	0.93	A*02.03	absent	A2
HLA-A*02:03	1	396	404	9	CLHQETQLI	CLHQETQLI	CLHQETQLI	0.161318	0.98	A*02.03	absent	A2
HLA-A*02:03	1	405	414	10	HVYLPLTSHI	HVYLPLTSI	HVYLPLTSHI	0.140233	1.1	A*02.03	absent	A2
HLA-A*02:03	1	54	62	9	MQMPQGNPL	MQMPQGNPL	MQMPQGNPL	0.137649	1.2	A*02.03	MQMPQG	A2
HLA-A*02:03	1	55	63	9	QMPQGNPLL	QMPQGNPLL	QMPQGNPLL	0.124858	1.3	A*02.03	QMPQG	A2
HLA-A*02:03	1	63	72	10	LLSHTLQELL	LLSHTLQEL	LLSHTLQELL	0.117926	1.3	A*02.03	absent	A2
HLA-A*02:03	1	393	401	9	SLYCLHQET	SLYCLHQET	SLYCLHQET	0.114224	1.3	A*02.03	absent	A2
HLA-A*02:03	1	120	129	10	LLHKFPYRMV	LLHKFPRMV	LLHKFPYRMV	0.113771	1.3	A*02.03	absent	A2
HLA-A*02:03	1	279	287	9	STWGSLKQA	STWGSLKQA	STWGSLKQA	0.107297	1.4	A*02.03	absent	A2
HLA-A*02:03	1	375	383	9	RIVEQENAI	RIVEQENAI	RIVEQENAI	0.101861	1.5	A*02.03	absent	A2
HLA-A*02:03	1	398	406	9	HQETQLIHV	HQETQLIHV	HQETQLIHV	0.094943	1.5	A*02.03	absent	A2
HLA-A*02:03	1	414	423	10	ILRAFVNSQI	ILAFVNSQI	ILRAFVNSQI	0.088726	1.6	A*02.03	absent	A2
HLA-A*02:03	1	282	291	10	GSLKQALKGL	GLKQALKGL	GSLKQALKGL	0.087529	1.6	A*02.03	absent	A2
HLA-A*02:03	1	408	417	10	LPLTSHILRA	LLTSHILRA	LPLTSHILRA	0.085019	1.7	A*02.03	absent	A2
HLA-A*02:03	1	151	160	10	ALKRFVNLVA	ALKRFVNLA	ALKRFVNLVA	0.084402	1.7	A*02.03	absent	A2
HLA-A*02:03	1	402	410	9	QLIHVYLPL	QLIHVYLPL	QLIHVYLPL	0.082935	1.7	A*02.03	absent	A2
HLA-A*02:03	1	435	443	9	DLRPKLSCL	DLRPKLSCL	DLRPKLSCL	0.0813	1.7	A*02.03	absent	A2
HLA-A*02:03	1	162	171	10	HPLFSEDVVL	HLFSEDVVL	HPLFSEDVVL	0.080895	1.7	A*02.03	absent	A2
HLA-A*02:03	1	262	270	9	AIGSDTTPL	AIGSDTTPL	AIGSDTTPL	0.078008	1.8	A*02.03	absent	A2
HLA-A*02:03	1	4	13	10	RAMDPLPAAA	RAMDPLAAA	RAMDPLPAAA	0.075135	1.8	A*02.03	absent	A2
HLA-A*02:03	1	165	173	9	FSEDVVLKL	FSEDVVLKL	FSEDVVLKL	0.07434	1.8	A*02.03	absent	A2
HLA-A*02:03	1	53	62	10	RMQMPQGNPL	RMMPQGNPL	RMQMPQGNPL	0.0716	1.9	A*02.03	MQMPQG	A2
HLA-A*02:03	1	226	235	10	RNIYNSFHKL	RIYNSFHKL	RNIYNSFHKL	0.071386	1.9	A*02.03	absent	A2
HLA-A*02:03	1	54	63	10	MQMPQGNPLL	MQMPGNPLL	MQMPQGNPLL	0.069213	1.9	A*02.03	MQMPQG	A2
HLA-A*02:03	1	350	358	9	SLMKRQMMS	SLMKRQMMS	SLMKRQMMS	0.069206	1.9	A*02.03	absent	A2
HLA-A*02:03	1	70	79	10	ELLARDTVQV	ELARDTVQV	ELLARDTVQV	0.06678	1.9	A*02.03	absent	A2
HLA-A*02:03	1	150	159	10	RALKRFVNLV	RLKRFVNLV	RALKRFVNLV	0.066525	1.9	A*02.03	absent	A2
HLA-A*02:03	1	290	299	10	GLSVEFALLA	GLSEFALLA	GLSVEFALLA	0.062391	2	A*02.03	absent	A2
HLA-A*02:03	1	80	88	9	ELIPEKKGL	ELIPEKKGL	ELIPEKKGL	0.062278	2	A*02.03	absent	A2
HLA-A*02:03	1	421	429	9	SQIQGHKEM	SQIQGHKEM	SQIQGHKEM	0.055754	2.2	A*02.03	absent	A2
HLA-A*02:03	1	219	228	10	AISRELIRNI	AISELIRNI	AISRELIRNI	0.054816	2.2	A*02.03	absent	A2
HLA-A*02:03	1	409	417	9	PLTSHILRA	PLTSHILRA	PLTSHILRA	0.052492	2.3	A*02.03	absent	A2
HLA-A*02:03	1	137	145	9	MLGADREFI	MLGADREFI	MLGADREFI	0.048851	2.4	A*02.03	absent	A2
HLA-A*02:03	1	431	440	10	KVWNDLRPKL	KVWNDLPKL	KVWNDLRPKL	0.048028	2.4	A*02.03	absent	A2
HLA-A*02:03	1	337	346	10	GVLHKHQRAL	GLHKHQRAL	GVLHKHQRAL	0.046056	2.5	A*02.03	absent	A2
HLA-A*02:03	1	79	88	10	VELIPEKKGL	VLIPEKKGL	VELIPEKKGL	0.045973	2.5	A*02.03	absent	A2
HLA-A*02:03	1	37	45	9	QAIEPQAIV	QAIEPQAIV	QAIEPQAIV	0.044531	2.5	A*02.03	absent	A2
HLA-A*02:03	1	88	97	10	LFLKHVEYEV	LLKHVEYEV	LFLKHVEYEV	0.042082	2.6	A*02.03	absent	A2
HLA-A*02:03	1	318	326	9	NLFLDLLQS	NLFLDLLQS	NLFLDLLQS	0.039254	2.7	A*02.03	absent	A2
HLA-A*02:03	1	3	12	10	GRAMDPLPAA	GAMDPLPAA	GRAMDPLPAA	0.03836	2.8	A*02.03	absent	A2
HLA-A*02:03	1	423	432	10	IQGHKEMSKV	IQHKEMSKV	IQGHKEMSKV	0.035548	2.9	A*02.03	absent	A2
HLA-A*02:03	1	113	121	9	FVVFQEMLL	FVVFQEMLL	FVVFQEMLL	0.03425	2.9	A*02.03	absent	A2
HLA-A*02:03	1	46	54	9	QQVPAPSRM	QQVPAPSRM	QQVPAPSRM	0.033841	3	A*02.03	absent	A2
HLA-A*02:03	1	234	243	10	KLRDRAERIA	KLRDRAERA	KLRDRAERIA	0.03217	3.1	A*02.03	absent	A2
HLA-A*02:03	1	150	158	9	RALKRFVNL	RALKRFVNL	RALKRFVNL	0.031997	3.1	A*02.03	absent	A2
HLA-A*02:03	1	172	180	9	KLFLSFSGS	KLFLSFSGS	KLFLSFSGS	0.030388	3.2	A*02.03	absent	A2
HLA-A*02:03	1	184	193	10	NKLKESAQCV	NLKESAQCV	NKLKESAQCV	0.029563	3.2	A*02.03	absent	A2
HLA-A*02:03	1	170	178	9	VLKLFLSFS	VLKLFLSFS	VLKLFLSFS	0.029258	3.2	A*02.03	absent	A2
HLA-A*02:03	1	443	451	9	LFAGPHSTL	LFAGPHSTL	LFAGPHSTL	0.028747	3.3	A*02.03	absent	A2
HLA-A*02:03	1	55	64	10	QMPQGNPLLL	QMPQGPLLL	QMPQGNPLLL	0.027142	3.4	A*02.03	QMPQG	A2
HLA-A*02:03	1	89	98	10	FLKHVEYEVS	FLKHVEYEV	FLKHVEYEV	0.025609	3.5	A*02.03	absent	A2
HLA-A*02:03	1	105	114	10	SVYRRYNDFV	SVYRRYNFV	SVYRRYNDFV	0.025207	3.5	A*02.03	absent	A2
HLA-A*02:03	1	337	345	9	GVLHKHQRA	GVLHKHQRA	GVLHKHQRA	0.02481	3.5	A*02.03	absent	A2
HLA-A*02:03	1	216	225	10	AQFAISRELI	AQFAISREI	AQFAISRELI	0.023692	3.6	A*02.03	absent	A2
HLA-A*02:03	1	284	293	10	LKQALKGLSV	LQALKGLSV	LKQALKGLSV	0.022515	3.7	A*02.03	absent	A2
HLA-A*02:03	1	87	95	9	GLFLKHVEY	GLFLKHVEY	GLFLKHVEY	0.022372	3.7	A*02.03	absent	A2
HLA-A*02:03	1	71	80	10	LLARDTVQVE	LLARDTVQV	LLARDTVQV	0.022331	3.7	A*02.03	absent	A2
HLA-A*02:03	1	163	171	9	PLFSEDVVL	PLFSEDVVL	PLFSEDVVL	0.021141	3.8	A*02.03	absent	A2
HLA-A*02:03	1	144	152	9	FIEARRRAL	FIEARRRAL	FIEARRRAL	0.020619	3.9	A*02.03	absent	A2
HLA-A*02:03	1	289	298	10	KGLSVEFALL	KLSVEFALL	KGLSVEFALL	0.019999	3.9	A*02.03	absent	A2
HLA-A*02:03	1	275	283	9	ALNSSTWGS	ALNSSTWGS	ALNSSTWGS	0.019401	4	A*02.03	absent	A2
HLA-A*02:03	1	201	210	10	KLATRAKDFL	KLATRAKFL	KLATRAKDFL	0.019322	4	A*02.03	absent	A2
HLA-A*02:03	1	279	288	10	STWGSLKQAL	STWGSLQAL	STWGSLKQAL	0.018314	4.1	A*02.03	absent	A2
HLA-A*02:03	1	434	443	10	NDLRPKLSCL	NLRPKLSCL	NDLRPKLSCL	0.017828	4.2	A*02.03	absent	A2
HLA-A*02:03	1	43	51	9	AIVQQVPAP	AIVQQVPAP	AIVQQVPAP	0.017078	4.3	A*02.03	absent	A2
HLA-A*02:03	1	410	419	10	LTSHILRAFV	LTSHILAFV	LTSHILRAFV	0.016518	4.4	A*02.03	absent	A2
HLA-A*02:03	1	67	76	10	TLQELLARDT	TLQELLART	TLQELLARDT	0.016499	4.4	A*02.03	absent	A2
HLA-A*02:03	1	197	205	9	FLNCKLATR	FLNCKLATR	FLNCKLATR	0.015426	4.6	A*02.03	absent	A2
HLA-A*02:03	1	392	401	10	FSLYCLHQET	FLYCLHQET	FSLYCLHQET	0.015199	4.6	A*02.03	absent	A2
HLA-A*02:03	1	444	452	9	FAGPHSTLT	FAGPHSTLT	FAGPHSTLT	0.015045	4.6	A*02.03	absent	A2
HLA-A*02:03	1	241	250	10	RIASRAIDNA	RIASRAINA	RIASRAIDNA	0.014819	4.7	A*02.03	absent	A2
HLA-A*02:03	1	297	305	9	LLADKAAQQ	LLADKAAQQ	LLADKAAQQ	0.014349	4.7	A*02.03	absent	A2
HLA-A*02:03	1	278	287	10	SSTWGSLKQA	STWGSLKQA	SSTWGSLKQA	0.014219	4.8	A*02.03	absent	A2
HLA-A*02:03	1	283	292	10	SLKQALKGLS	SLKQALKGL	SLKQALKGL	0.013369	4.9	A*02.03	absent	A2
HLA-A*02:03	1	450	458	9	TLTPPCSPP	TLTPPCSPP	TLTPPCSPP	0.013112	5	A*02.03	absent	A2
HLA-A*02:03	1	220	228	9	ISRELIRNI	ISRELIRNI	ISRELIRNI	0.01294	5	A*02.03	absent	A2
HLA-A*02:03	1	119	128	10	MLLHKFPYRM	MLLHKFPYM	MLLHKFPYRM	0.012559	5.1	A*02.03	absent	A2
HLA-A*02:03	1	12	20	9	AAVGAAAEA	AAVGAAAEA	AAVGAAAEA	0.012332	5.1	A*02.03	absent	A2
HLA-A*02:03	1	182	190	9	VQNKLKESA	VQNKLKESA	VQNKLKESA	0.012212	5.1	A*02.03	absent	A2
HLA-A*02:03	1	267	275	9	TTPLPSWAA	TTPLPSWAA	TTPLPSWAA	0.012159	5.2	A*02.03	absent	A2
HLA-A*02:03	1	205	214	10	RAKDFLPADI	RAKDFLPAI	RAKDFLPADI	0.012066	5.2	A*02.03	absent	A2
HLA-A*02:03	1	364	372	9	REPESVEQL	REPESVEQL	REPESVEQL	0.012004	5.2	A*02.03	absent	A2
HLA-A*02:03	1	233	242	10	HKLRDRAERI	HLRDRAERI	HKLRDRAERI	0.011334	5.3	A*02.03	absent	A2
HLA-A*02:03	1	98	106	9	SSQRFKSSV	SSQRFKSSV	SSQRFKSSV	0.011015	5.4	A*02.03	absent	A2
HLA-A*02:03	1	178	186	9	SGSDVQNKL	SGSDVQNKL	SGSDVQNKL	0.010949	5.4	A*02.03	absent	A2
HLA-A*02:03	1	136	145	10	RMLGADREFI	RMLGDREFI	RMLGADREFI	0.010867	5.5	A*02.03	absent	A2
HLA-A*02:03	1	215	224	10	QAQFAISREL	QQFAISREL	QAQFAISREL	0.010556	5.5	A*02.03	absent	A2
HLA-A*02:03	1	185	194	10	KLKESAQCVG	KLKESAQCV	KLKESAQCV	0.01044	5.6	A*02.03	absent	A2
HLA-A*02:03	1	405	413	9	HVYLPLTSH	HVYLPLTSH	HVYLPLTSH	0.010074	5.7	A*02.03	absent	A2
HLA-A*02:03	1	406	414	9	VYLPLTSHI	VYLPLTSHI	VYLPLTSHI	0.009959	5.7	A*02.03	absent	A2
HLA-A*02:03	1	173	182	10	LFLSFSGSDV	LLSFSGSDV	LFLSFSGSDV	0.009903	5.7	A*02.03	absent	A2
HLA-A*02:03	1	116	124	9	FQEMLLHKF	FQEMLLHKF	FQEMLLHKF	0.00979	5.7	A*02.03	absent	A2
HLA-A*02:03	1	401	410	10	TQLIHVYLPL	TLIHVYLPL	TQLIHVYLPL	0.009473	5.8	A*02.03	absent	A2
HLA-A*02:03	1	261	270	10	SAIGSDTTPL	SIGSDTTPL	SAIGSDTTPL	0.00903	6	A*02.03	absent	A2
HLA-A*02:03	1	177	186	10	FSGSDVQNKL	FSSDVQNKL	FSGSDVQNKL	0.008844	6.1	A*02.03	absent	A2
HLA-A*02:03	1	209	217	9	FLPADIQAQ	FLPADIQAQ	FLPADIQAQ	0.008835	6.1	A*02.03	absent	A2
HLA-A*02:03	1	374	383	10	SRIVEQENAI	SIVEQENAI	SRIVEQENAI	0.008771	6.1	A*02.03	absent	A2
HLA-A*02:03	1	157	165	9	NLVARHPLF	NLVARHPLF	NLVARHPLF	0.008735	6.1	A*02.03	absent	A2
HLA-A*02:03	1	406	415	10	VYLPLTSHIL	VLPLTSHIL	VYLPLTSHIL	0.008727	6.1	A*02.03	absent	A2
HLA-A*02:03	1	73	81	9	ARDTVQVEL	ARDTVQVEL	ARDTVQVEL	0.008651	6.1	A*02.03	absent	A2
HLA-A*02:03	1	424	432	9	QGHKEMSKV	QGHKEMSKV	QGHKEMSKV	0.008579	6.1	A*02.03	absent	A2
HLA-A*02:03	1	312	320	9	DVVEKLNLF	DVVEKLNLF	DVVEKLNLF	0.008032	6.3	A*02.03	absent	A2
HLA-A*02:03	1	432	440	9	VWNDLRPKL	VWNDLRPKL	VWNDLRPKL	0.007993	6.3	A*02.03	absent	A2
HLA-A*02:03	1	81	90	10	LIPEKKGLFL	LIPEKGLFL	LIPEKKGLFL	0.007898	6.4	A*02.03	absent	A2
HLA-A*02:03	1	313	321	9	VVEKLNLFL	VVEKLNLFL	VVEKLNLFL	0.007896	6.4	A*02.03	absent	A2
HLA-A*02:03	1	402	411	10	QLIHVYLPLT	QLIHYLPLT	QLIHVYLPLT	0.007858	6.4	A*02.03	absent	A2
HLA-A*02:03	1	72	81	10	LARDTVQVEL	LARDTVVEL	LARDTVQVEL	0.007585	6.5	A*02.03	absent	A2
HLA-A*02:03	1	62	70	9	LLLSHTLQE	LLLSHTLQE	LLLSHTLQE	0.007554	6.5	A*02.03	absent	A2
HLA-A*02:03	1	252	260	9	DLLIFGKEL	DLLIFGKEL	DLLIFGKEL	0.007284	6.6	A*02.03	absent	A2
HLA-A*02:03	1	251	260	10	ADLLIFGKEL	ALLIFGKEL	ADLLIFGKEL	0.007209	6.7	A*02.03	absent	A2
HLA-A*02:03	1	403	411	9	LIHVYLPLT	LIHVYLPLT	LIHVYLPLT	0.007158	6.7	A*02.03	absent	A2
HLA-A*02:03	1	349	358	10	YSLMKRQMMS	YLMKRQMMS	YSLMKRQMMS	0.007106	6.7	A*02.03	absent	A2
HLA-A*02:03	1	360	369	10	TAQNREPESV	TQNREPESV	TAQNREPESV	0.007096	6.7	A*02.03	absent	A2
HLA-A*02:03	1	136	144	9	RMLGADREF	RMLGADREF	RMLGADREF	0.00694	6.8	A*02.03	absent	A2
HLA-A*02:03	1	155	164	10	FVNLVARHPL	FVNLVARHL	FVNLVARHPL	0.006856	6.8	A*02.03	absent	A2
HLA-A*02:03	1	411	419	9	TSHILRAFV	TSHILRAFV	TSHILRAFV	0.006684	6.9	A*02.03	absent	A2
HLA-A*02:03	1	127	135	9	RMVPALPPK	RMVPALPPK	RMVPALPPK	0.006675	6.9	A*02.03	absent	A2
HLA-A*02:03	1	203	212	10	ATRAKDFLPA	ATAKDFLPA	ATRAKDFLPA	0.006644	6.9	A*02.03	absent	A2
HLA-A*02:03	1	286	295	10	QALKGLSVEF	QLKGLSVEF	QALKGLSVEF	0.006574	7	A*02.03	absent	A2
HLA-A*02:03	1	131	139	9	ALPPKRMLG	ALPPKRMLG	ALPPKRMLG	0.006343	7	A*02.03	absent	A2
HLA-A*02:03	1	309	317	9	EENDVVEKL	EENDVVEKL	EENDVVEKL	0.006222	7.1	A*02.03	absent	A2
HLA-A*02:03	1	30	38	9	ASDLPTPQA	ASDLPTPQA	ASDLPTPQA	0.005881	7.3	A*02.03	absent	A2
HLA-A*02:03	1	312	321	10	DVVEKLNLFL	DVVEKLNLL	DVVEKLNLFL	0.005629	7.5	A*02.03	absent	A2
HLA-A*02:03	1	77	85	9	VQVELIPEK	VQVELIPEK	VQVELIPEK	0.005534	7.5	A*02.03	absent	A2
HLA-A*02:03	1	53	61	9	RMQMPQGNP	RMQMPQGNP	RMQMPQGNP	0.00553	7.5	A*02.03	MQMPQG	A2
HLA-A*02:03	1	428	436	9	EMSKVWNDL	EMSKVWNDL	EMSKVWNDL	0.005527	7.5	A*02.03	absent	A2
HLA-A*02:03	1	223	231	9	ELIRNIYNS	ELIRNIYNS	ELIRNIYNS	0.005183	7.8	A*02.03	absent	A2
HLA-A*02:03	1	439	447	9	KLSCLFAGP	KLSCLFAGP	KLSCLFAGP	0.005178	7.8	A*02.03	absent	A2
HLA-A*02:03	1	246	254	9	AIDNAADLL	AIDNAADLL	AIDNAADLL	0.005176	7.8	A*02.03	absent	A2
HLA-A*02:03	1	414	422	9	ILRAFVNSQ	ILRAFVNSQ	ILRAFVNSQ	0.005152	7.8	A*02.03	absent	A2
HLA-A*02:03	1	164	173	10	LFSEDVVLKL	LFSEDVVKL	LFSEDVVLKL	0.00512	7.8	A*02.03	absent	A2
HLA-A*02:03	1	245	253	9	RAIDNAADL	RAIDNAADL	RAIDNAADL	0.005095	7.8	A*02.03	absent	A2
HLA-A*02:03	1	47	56	10	QVPAPSRMQM	QVAPSRMQM	QVPAPSRMQM	0.005044	7.9	A*02.03	absent	A2
HLA-A*02:03	1	155	163	9	FVNLVARHP	FVNLVARHP	FVNLVARHP	0.004893	8	A*02.03	absent	A2
HLA-A*02:03	1	345	353	9	ALHKYSLMK	ALHKYSLMK	ALHKYSLMK	0.004572	8.2	A*02.03	absent	A2
HLA-A*02:03	1	395	403	9	YCLHQETQL	YCLHQETQL	YCLHQETQL	0.004529	8.3	A*02.03	absent	A2
HLA-A*02:03	1	400	408	9	ETQLIHVYL	ETQLIHVYL	ETQLIHVYL	0.004493	8.3	A*02.03	absent	A2
HLA-A*02:03	1	224	232	9	LIRNIYNSF	LIRNIYNSF	LIRNIYNSF	0.004476	8.3	A*02.03	absent	A2
HLA-A*02:03	1	318	327	10	NLFLDLLQSY	NLFDLLQSY	NLFLDLLQSY	0.004393	8.4	A*02.03	absent	A2
HLA-A*02:03	1	105	113	9	SVYRRYNDF	SVYRRYNDF	SVYRRYNDF	0.004382	8.4	A*02.03	absent	A2
HLA-A*02:03	1	368	376	9	SVEQLESRI	SVEQLESRI	SVEQLESRI	0.004373	8.4	A*02.03	absent	A2
HLA-A*02:03	1	253	261	9	LLIFGKELS	LLIFGKELS	LLIFGKELS	0.004243	8.5	A*02.03	absent	A2
HLA-A*02:03	1	30	39	10	ASDLPTPQAI	ASLPTPQAI	ASDLPTPQAI	0.004157	8.6	A*02.03	absent	A2
HLA-A*02:03	1	418	426	9	FVNSQIQGH	FVNSQIQGH	FVNSQIQGH	0.004144	8.6	A*02.03	absent	A2
HLA-A*02:03	1	45	54	10	VQQVPAPSRM	VQVPAPSRM	VQQVPAPSRM	0.00396	8.7	A*02.03	absent	A2
HLA-A*02:03	1	342	351	10	HQRALHKYSL	HQALHKYSL	HQRALHKYSL	0.003858	8.9	A*02.03	absent	A2
HLA-A*02:03	1	291	299	9	LSVEFALLA	LSVEFALLA	LSVEFALLA	0.003695	9	A*02.03	absent	A2
HLA-A*02:03	1	64	72	9	LSHTLQELL	LSHTLQELL	LSHTLQELL	0.003665	9.1	A*02.03	absent	A2
HLA-A*02:03	1	119	127	9	MLLHKFPYR	MLLHKFPYR	MLLHKFPYR	0.003664	9.1	A*02.03	absent	A2
HLA-A*02:03	1	8	16	9	PLPAAAVGA	PLPAAAVGA	PLPAAAVGA	0.003418	9.3	A*02.03	absent	A2
HLA-A*02:03	1	97	106	10	VSSQRFKSSV	VSSQRFSSV	VSSQRFKSSV	0.003311	9.5	A*02.03	absent	A2
HLA-A*02:03	1	378	386	9	EQENAIQTM	EQENAIQTM	EQENAIQTM	0.003284	9.5	A*02.03	absent	A2
HLA-A*02:03	1	245	254	10	RAIDNAADLL	RAIDNAALL	RAIDNAADLL	0.003267	9.5	A*02.03	absent	A2
HLA-A*02:03	1	124	132	9	FPYRMVPAL	FPYRMVPAL	FPYRMVPAL	0.003239	9.6	A*02.03	absent	A2
HLA-A*02:03	1	320	328	9	FLDLLQSYK	FLDLLQSYK	FLDLLQSYK	0.003208	9.6	A*02.03	absent	A2
HLA-A*02:03	1	317	326	10	LNLFLDLLQS	LLFLDLLQS	LNLFLDLLQS	0.003133	9.7	A*02.03	absent	A2
HLA-A*02:03	1	397	406	10	LHQETQLIHV	LQETQLIHV	LHQETQLIHV	0.003093	9.8	A*02.03	absent	A2
HLA-A*02:03	1	201	209	9	KLATRAKDF	KLATRAKDF	KLATRAKDF	0.003088	9.8	A*02.03	absent	A2
HLA-A*02:03	1	13	22	10	AVGAAAEAEA	AVAAAEAEA	AVGAAAEAEA	0.002971	9.9	A*02.03	absent	A2
HLA-A*02:03	1	243	251	9	ASRAIDNAA	ASRAIDNAA	ASRAIDNAA	0.002872	11	A*02.03	absent	A2
HLA-A*02:03	1	128	137	10	MVPALPPKRM	MVPAPPKRM	MVPALPPKRM	0.002846	11	A*02.03	absent	A2
HLA-A*02:03	1	24	33	10	EEADPPASDL	EEADPPASL	EEADPPASDL	0.002832	11	A*02.03	absent	A2
HLA-A*02:03	1	368	377	10	SVEQLESRIV	SVQLESRIV	SVEQLESRIV	0.002793	11	A*02.03	absent	A2
HLA-A*02:03	1	6	14	9	MDPLPAAAV	MDPLPAAAV	MDPLPAAAV	0.002777	11	A*02.03	absent	A2
HLA-A*02:03	1	267	276	10	TTPLPSWAAL	TTPLPSAAL	TTPLPSWAAL	0.002756	11	A*02.03	absent	A2
HLA-A*02:03	1	174	183	10	FLSFSGSDVQ	FLSFSGSDV	FLSFSGSDV	0.002711	11	A*02.03	absent	A2
HLA-A*02:03	1	35	44	10	TPQAIEPQAI	TQAIEPQAI	TPQAIEPQAI	0.002704	11	A*02.03	absent	A2
HLA-A*02:03	1	87	96	10	GLFLKHVEYE	GLFKHVEYE	GLFLKHVEYE	0.002662	11	A*02.03	absent	A2
HLA-A*02:03	1	48	56	9	VPAPSRMQM	VPAPSRMQM	VPAPSRMQM	0.002605	11	A*02.03	absent	A2
HLA-A*02:03	1	210	218	9	LPADIQAQF	LPADIQAQF	LPADIQAQF	0.002588	11	A*02.03	absent	A2
HLA-A*02:03	1	138	147	10	LGADREFIEA	LGADRFIEA	LGADREFIEA	0.002549	11	A*02.03	absent	A2
HLA-A*02:03	1	25	33	9	EADPPASDL	EADPPASDL	EADPPASDL	0.002548	11	A*02.03	absent	A2
HLA-A*02:03	1	223	232	10	ELIRNIYNSF	ELIRNINSF	ELIRNIYNSF	0.002454	11	A*02.03	absent	A2
HLA-A*02:03	1	311	320	10	NDVVEKLNLF	NVVEKLNLF	NDVVEKLNLF	0.00244	11	A*02.03	absent	A2
HLA-A*02:03	1	384	392	9	QTMELRNYF	QTMELRNYF	QTMELRNYF	0.002429	11	A*02.03	absent	A2
HLA-A*02:03	1	351	360	10	LMKRQMMSAT	LMKQMMSAT	LMKRQMMSAT	0.002398	11	A*02.03	absent	A2
HLA-A*02:03	1	449	458	10	STLTPPCSPP	SLTPPCSPP	STLTPPCSPP	0.002394	11	A*02.03	absent	A2
HLA-A*02:03	1	322	330	9	DLLQSYKDL	DLLQSYKDL	DLLQSYKDL	0.002327	12	A*02.03	absent	A2
HLA-A*02:03	1	230	239	10	NSFHKLRDRA	NSFHKLRRA	NSFHKLRDRA	0.002288	12	A*02.03	absent	A2
HLA-A*02:03	1	99	107	9	SQRFKSSVY	SQRFKSSVY	SQRFKSSVY	0.002265	12	A*02.03	absent	A2
HLA-A*02:03	1	158	166	9	LVARHPLFS	LVARHPLFS	LVARHPLFS	0.002258	12	A*02.03	absent	A2
HLA-A*02:03	1	40	48	9	EPQAIVQQV	EPQAIVQQV	EPQAIVQQV	0.002255	12	A*02.03	absent	A2
HLA-A*02:03	1	296	305	10	ALLADKAAQQ	ALADKAAQQ	ALLADKAAQQ	0.002222	12	A*02.03	absent	A2
HLA-A*02:03	1	11	20	10	AAAVGAAAEA	AAAGAAAEA	AAAVGAAAEA	0.002213	12	A*02.03	absent	A2
HLA-A*02:03	1	449	457	9	STLTPPCSP	STLTPPCSP	STLTPPCSP	0.002197	12	A*02.03	absent	A2
HLA-A*02:03	1	407	416	10	YLPLTSHILR	YLPLTSHIL	YLPLTSHIL	0.002184	12	A*02.03	absent	A2
HLA-A*02:03	1	338	347	10	VLHKHQRALH	VLHKHQRAL	VLHKHQRAL	0.002183	12	A*02.03	absent	A2
HLA-A*02:03	1	246	255	10	AIDNAADLLI	AINAADLLI	AIDNAADLLI	0.002173	12	A*02.03	absent	A2
HLA-A*02:03	1	344	352	9	RALHKYSLM	RALHKYSLM	RALHKYSLM	0.00217	12	A*02.03	absent	A2
HLA-A*02:03	1	157	166	10	NLVARHPLFS	NLVAHPLFS	NLVARHPLFS	0.002145	12	A*02.03	absent	A2
HLA-A*02:03	1	169	177	9	VVLKLFLSF	VVLKLFLSF	VVLKLFLSF	0.002133	12	A*02.03	absent	A2
HLA-A*02:03	1	255	263	9	IFGKELSAI	IFGKELSAI	IFGKELSAI	0.002132	12	A*02.03	absent	A2
HLA-A*02:03	1	127	136	10	RMVPALPPKR	RMVPLPPKR	RMVPALPPKR	0.00207	12	A*02.03	absent	A2
HLA-A*02:03	1	265	274	10	SDTTPLPSWA	STTPLPSWA	SDTTPLPSWA	0.002043	12	A*02.03	absent	A2
HLA-A*02:03	1	214	222	9	IQAQFAISR	IQAQFAISR	IQAQFAISR	0.002026	12	A*02.03	absent	A2
HLA-A*02:03	1	385	394	10	TMELRNYFSL	TMLRNYFSL	TMELRNYFSL	0.001993	12	A*02.03	absent	A2
HLA-A*02:03	1	31	39	9	SDLPTPQAI	SDLPTPQAI	SDLPTPQAI	0.001987	12	A*02.03	absent	A2
HLA-A*02:03	1	297	306	10	LLADKAAQQG	LLADKAAQG	LLADKAAQQG	0.001967	12	A*02.03	absent	A2
HLA-A*02:03	1	139	147	9	GADREFIEA	GADREFIEA	GADREFIEA	0.001908	12	A*02.03	absent	A2
HLA-A*02:03	1	427	436	10	KEMSKVWNDL	KMSKVWNDL	KEMSKVWNDL	0.001892	12	A*02.03	absent	A2
HLA-A*02:03	1	92	101	10	HVEYEVSSQR	HVYEVSSQR	HVEYEVSSQR	0.001842	13	A*02.03	absent	A2
HLA-A*02:03	1	128	136	9	MVPALPPKR	MVPALPPKR	MVPALPPKR	0.001781	13	A*02.03	absent	A2
HLA-A*02:03	1	393	402	10	SLYCLHQETQ	SLYLHQETQ	SLYCLHQETQ	0.00177	13	A*02.03	absent	A2
HLA-A*02:03	1	242	250	9	IASRAIDNA	IASRAIDNA	IASRAIDNA	0.001767	13	A*02.03	absent	A2
HLA-A*02:03	1	192	200	9	CVGDEFLNC	CVGDEFLNC	CVGDEFLNC	0.001738	13	A*02.03	absent	A2
HLA-A*02:03	1	169	178	10	VVLKLFLSFS	VLKLFLSFS	VVLKLFLSFS	0.001737	13	A*02.03	absent	A2
HLA-A*02:03	1	343	351	9	QRALHKYSL	QRALHKYSL	QRALHKYSL	0.001726	13	A*02.03	absent	A2
HLA-A*02:03	1	86	95	10	KGLFLKHVEY	KLFLKHVEY	KGLFLKHVEY	0.001703	13	A*02.03	absent	A2
HLA-A*02:03	1	259	268	10	ELSAIGSDTT	ELSAIGSTT	ELSAIGSDTT	0.001679	13	A*02.03	absent	A2
HLA-A*02:03	1	387	395	9	ELRNYFSLY	ELRNYFSLY	ELRNYFSLY	0.001666	13	A*02.03	absent	A2
HLA-A*02:03	1	42	50	9	QAIVQQVPA	QAIVQQVPA	QAIVQQVPA	0.00166	13	A*02.03	absent	A2
HLA-A*02:03	1	32	41	10	DLPTPQAIEP	DLPPQAIEP	DLPTPQAIEP	0.001647	13	A*02.03	absent	A2
HLA-A*02:03	1	81	89	9	LIPEKKGLF	LIPEKKGLF	LIPEKKGLF	0.001613	13	A*02.03	absent	A2
HLA-A*02:03	1	171	180	10	LKLFLSFSGS	LLFLSFSGS	LKLFLSFSGS	0.001597	13	A*02.03	absent	A2
HLA-A*02:03	1	190	198	9	AQCVGDEFL	AQCVGDEFL	AQCVGDEFL	0.001586	13	A*02.03	absent	A2
HLA-A*02:03	1	336	345	10	KGVLHKHQRA	KVLHKHQRA	KGVLHKHQRA	0.001564	13	A*02.03	absent	A2
HLA-A*02:03	1	44	52	9	IVQQVPAPS	IVQQVPAPS	IVQQVPAPS	0.00156	13	A*02.03	absent	A2
HLA-A*02:03	1	123	131	9	KFPYRMVPA	KFPYRMVPA	KFPYRMVPA	0.001556	13	A*02.03	absent	A2
HLA-A*02:03	1	227	236	10	NIYNSFHKLR	NIYNSFHKL	NIYNSFHKL	0.001518	14	A*02.03	absent	A2
HLA-A*02:03	1	181	190	10	DVQNKLKESA	DVQNKLESA	DVQNKLKESA	0.001505	14	A*02.03	absent	A2
HLA-A*02:03	1	323	331	9	LLQSYKDLC	LLQSYKDLC	LLQSYKDLC	0.001467	14	A*02.03	absent	A2
HLA-A*02:03	1	367	376	10	ESVEQLESRI	ESVEQLESI	ESVEQLESRI	0.001448	14	A*02.03	absent	A2
HLA-A*02:03	1	410	418	9	LTSHILRAF	LTSHILRAF	LTSHILRAF	0.001434	14	A*02.03	absent	A2
HLA-A*02:03	1	43	52	10	AIVQQVPAPS	AIVQQVPAS	AIVQQVPAPS	0.001416	14	A*02.03	absent	A2
HLA-A*02:03	1	329	338	10	DLCERHEKGV	DLCERHEKV	DLCERHEKGV	0.001382	14	A*02.03	absent	A2
HLA-A*02:03	1	7	16	10	DPLPAAAVGA	DLPAAAVGA	DPLPAAAVGA	0.001343	14	A*02.03	absent	A2
HLA-A*02:03	1	36	45	10	PQAIEPQAIV	PQAEPQAIV	PQAIEPQAIV	0.001324	14	A*02.03	absent	A2
HLA-A*02:03	1	387	396	10	ELRNYFSLYC	ELRNFSLYC	ELRNYFSLYC	0.001306	14	A*02.03	absent	A2
HLA-A*02:03	1	266	275	10	DTTPLPSWAA	DTPLPSWAA	DTTPLPSWAA	0.001306	14	A*02.03	absent	A2
HLA-A*02:03	1	8	17	10	PLPAAAVGAA	PLPAAVGAA	PLPAAAVGAA	0.001303	14	A*02.03	absent	A2
HLA-A*02:03	1	68	77	10	LQELLARDTV	LQLLARDTV	LQELLARDTV	0.001301	14	A*02.03	absent	A2
HLA-A*02:03	1	56	64	9	MPQGNPLLL	MPQGNPLLL	MPQGNPLLL	0.001279	15	A*02.03	absent	A2
HLA-A*02:03	1	401	409	9	TQLIHVYLP	TQLIHVYLP	TQLIHVYLP	0.001265	15	A*02.03	absent	A2
HLA-A*02:03	1	132	140	9	LPPKRMLGA	LPPKRMLGA	LPPKRMLGA	0.001264	15	A*02.03	absent	A2
HLA-A*02:03	1	93	101	9	VEYEVSSQR	VEYEVSSQR	VEYEVSSQR	0.001254	15	A*02.03	absent	A2
HLA-A*02:03	1	435	444	10	DLRPKLSCLF	DLRPKLSLF	DLRPKLSCLF	0.001247	15	A*02.03	absent	A2
HLA-A*02:03	1	39	48	10	IEPQAIVQQV	IEPQIVQQV	IEPQAIVQQV	0.001241	15	A*02.03	absent	A2
HLA-A*02:03	1	80	89	10	ELIPEKKGLF	ELIEKKGLF	ELIPEKKGLF	0.001236	15	A*02.03	absent	A2
HLA-A*02:03	1	262	271	10	AIGSDTTPLP	AISDTTPLP	AIGSDTTPLP	0.001173	15	A*02.03	absent	A2
HLA-A*02:03	1	266	274	9	DTTPLPSWA	DTTPLPSWA	DTTPLPSWA	0.001155	15	A*02.03	absent	A2
HLA-A*02:03	1	143	151	9	EFIEARRRA	EFIEARRRA	EFIEARRRA	0.001098	15	A*02.03	absent	A2
HLA-A*02:03	1	9	18	10	LPAAAVGAAA	LAAAVGAAA	LPAAAVGAAA	0.001091	16	A*02.03	absent	A2
HLA-A*02:03	1	389	397	9	RNYFSLYCL	RNYFSLYCL	RNYFSLYCL	0.00106	16	A*02.03	absent	A2
HLA-A*02:03	1	315	324	10	EKLNLFLDLL	ELNLFLDLL	EKLNLFLDLL	0.001056	16	A*02.03	absent	A2
HLA-A*02:03	1	129	138	10	VPALPPKRML	VALPPKRML	VPALPPKRML	0.001035	16	A*02.03	absent	A2
HLA-A*02:03	1	285	294	10	KQALKGLSVE	KQALKGLSV	KQALKGLSV	0.001033	16	A*02.03	absent	A2
HLA-A*02:03	1	383	392	10	IQTMELRNYF	IQMELRNYF	IQTMELRNYF	0.001006	16	A*02.03	absent	A2
HLA-A*02:03	1	259	267	9	ELSAIGSDT	ELSAIGSDT	ELSAIGSDT	0.001	16	A*02.03	absent	A2
HLA-A*02:03	1	67	75	9	TLQELLARD	TLQELLARD	TLQELLARD	0.000986	16	A*02.03	absent	A2
HLA-A*02:03	1	363	372	10	NREPESVEQL	NEPESVEQL	NREPESVEQL	0.000977	16	A*02.03	absent	A2
HLA-A*02:03	1	222	231	10	RELIRNIYNS	RLIRNIYNS	RELIRNIYNS	0.000972	16	A*02.03	absent	A2
HLA-A*02:03	1	356	364	9	MMSATAQNR	MMSATAQNR	MMSATAQNR	0.000971	16	A*02.03	absent	A2
HLA-A*02:03	1	122	131	10	HKFPYRMVPA	HKFPRMVPA	HKFPYRMVPA	0.000947	16	A*02.03	absent	A2
HLA-A*02:03	1	108	116	9	RRYNDFVVF	RRYNDFVVF	RRYNDFVVF	0.000947	16	A*02.03	absent	A2
HLA-A*02:03	1	149	158	10	RRALKRFVNL	RALKRFVNL	RRALKRFVNL	0.000908	17	A*02.03	absent	A2
HLA-A*02:03	1	444	453	10	FAGPHSTLTP	FAGPHTLTP	FAGPHSTLTP	0.000901	17	A*02.03	absent	A2
HLA-A*02:03	1	345	354	10	ALHKYSLMKR	ALHKSLMKR	ALHKYSLMKR	0.000879	17	A*02.03	absent	A2
HLA-A*02:03	1	114	122	9	VVFQEMLLH	VVFQEMLLH	VVFQEMLLH	0.00087	17	A*02.03	absent	A2
HLA-A*02:03	1	99	108	10	SQRFKSSVYR	SQRKSSVYR	SQRFKSSVYR	0.000869	17	A*02.03	absent	A2
HLA-A*02:03	1	404	413	10	IHVYLPLTSH	IVYLPLTSH	IHVYLPLTSH	0.000851	17	A*02.03	absent	A2
HLA-A*02:03	1	274	283	10	AALNSSTWGS	ALNSSTWGS	AALNSSTWGS	0.000839	17	A*02.03	absent	A2
HLA-A*02:03	1	36	44	9	PQAIEPQAI	PQAIEPQAI	PQAIEPQAI	0.000786	18	A*02.03	absent	A2
HLA-A*02:03	1	295	303	9	FALLADKAA	FALLADKAA	FALLADKAA	0.00078	18	A*02.03	absent	A2
HLA-A*02:03	1	321	330	10	LDLLQSYKDL	LLLQSYKDL	LDLLQSYKDL	0.000773	18	A*02.03	absent	A2
HLA-A*02:03	1	126	135	10	YRMVPALPPK	YMVPALPPK	YRMVPALPPK	0.000737	18	A*02.03	absent	A2
HLA-A*02:03	1	349	357	9	YSLMKRQMM	YSLMKRQMM	YSLMKRQMM	0.000722	18	A*02.03	absent	A2
HLA-A*02:03	1	376	385	10	IVEQENAIQT	IVQENAIQT	IVEQENAIQT	0.000719	18	A*02.03	absent	A2
HLA-A*02:03	1	114	123	10	VVFQEMLLHK	VVFQELLHK	VVFQEMLLHK	0.000719	18	A*02.03	absent	A2
HLA-A*02:03	1	319	327	9	LFLDLLQSY	LFLDLLQSY	LFLDLLQSY	0.000715	18	A*02.03	absent	A2
HLA-A*02:03	1	261	269	9	SAIGSDTTP	SAIGSDTTP	SAIGSDTTP	0.000713	18	A*02.03	absent	A2
HLA-A*02:03	1	1	9	9	MTGRAMDPL	MTGRAMDPL	MTGRAMDPL	0.000708	18	A*02.03	absent	A2
HLA-A*02:03	1	380	388	9	ENAIQTMEL	ENAIQTMEL	ENAIQTMEL	0.000705	18	A*02.03	absent	A2
HLA-A*02:03	1	85	93	9	KKGLFLKHV	KKGLFLKHV	KKGLFLKHV	0.000689	19	A*02.03	absent	A2
HLA-A*02:03	1	377	386	10	VEQENAIQTM	VQENAIQTM	VEQENAIQTM	0.000676	19	A*02.03	absent	A2
HLA-A*02:03	1	421	430	10	SQIQGHKEMS	SQIQGHKES	SQIQGHKEMS	0.000653	19	A*02.03	absent	A2
HLA-A*02:03	1	212	220	9	ADIQAQFAI	ADIQAQFAI	ADIQAQFAI	0.000653	19	A*02.03	absent	A2
HLA-A*02:03	1	77	86	10	VQVELIPEKK	VQVEIPEKK	VQVELIPEKK	0.000636	19	A*02.03	absent	A2
HLA-A*02:03	1	413	421	9	HILRAFVNS	HILRAFVNS	HILRAFVNS	0.000627	19	A*02.03	absent	A2
HLA-A*02:03	1	238	246	9	RAERIASRA	RAERIASRA	RAERIASRA	0.000619	19	A*02.03	absent	A2
HLA-A*02:03	1	418	427	10	FVNSQIQGHK	FVNSQIQHK	FVNSQIQGHK	0.000613	19	A*02.03	absent	A2
HLA-A*02:03	1	217	225	9	QFAISRELI	QFAISRELI	QFAISRELI	0.000611	19	A*02.03	absent	A2
HLA-A*02:03	1	10	18	9	PAAAVGAAA	PAAAVGAAA	PAAAVGAAA	0.000605	19	A*02.03	absent	A2
HLA-A*02:03	1	415	423	9	LRAFVNSQI	LRAFVNSQI	LRAFVNSQI	0.000601	19	A*02.03	absent	A2
HLA-A*02:03	1	258	267	10	KELSAIGSDT	KLSAIGSDT	KELSAIGSDT	0.000598	20	A*02.03	absent	A2
HLA-A*02:03	1	268	276	9	TPLPSWAAL	TPLPSWAAL	TPLPSWAAL	0.000582	20	A*02.03	absent	A2
HLA-A*02:03	1	304	313	10	QQGKQEENDV	QQKQEENDV	QQGKQEENDV	0.000578	20	A*02.03	absent	A2
HLA-A*02:03	1	296	304	9	ALLADKAAQ	ALLADKAAQ	ALLADKAAQ	0.000576	20	A*02.03	absent	A2
HLA-A*02:03	1	204	212	9	TRAKDFLPA	TRAKDFLPA	TRAKDFLPA	0.000575	20	A*02.03	absent	A2
HLA-A*02:03	1	316	325	10	KLNLFLDLLQ	KLNLFLDLL	KLNLFLDLL	0.000571	20	A*02.03	absent	A2
HLA-A*02:03	1	45	53	9	VQQVPAPSR	VQQVPAPSR	VQQVPAPSR	0.000568	20	A*02.03	absent	A2
HLA-A*02:03	1	242	251	10	IASRAIDNAA	IASRAINAA	IASRAIDNAA	0.000565	20	A*02.03	absent	A2
HLA-A*02:03	1	361	370	10	AQNREPESVE	AQNREPESV	AQNREPESV	0.00056	20	A*02.03	absent	A2
HLA-A*02:03	1	342	350	9	HQRALHKYS	HQRALHKYS	HQRALHKYS	0.00056	20	A*02.03	absent	A2
HLA-A*02:03	1	207	216	10	KDFLPADIQA	KFLPADIQA	KDFLPADIQA	0.000551	20	A*02.03	absent	A2
HLA-A*02:03	1	399	408	10	QETQLIHVYL	QTQLIHVYL	QETQLIHVYL	0.00055	20	A*02.03	absent	A2
HLA-A*02:03	1	130	138	9	PALPPKRML	PALPPKRML	PALPPKRML	0.000542	20	A*02.03	absent	A2
HLA-A*02:03	1	163	172	10	PLFSEDVVLK	PLFEDVVLK	PLFSEDVVLK	0.000537	20	A*02.03	absent	A2
HLA-A*02:03	1	431	439	9	KVWNDLRPK	KVWNDLRPK	KVWNDLRPK	0.000537	20	A*02.03	absent	A2
HLA-A*02:03	1	208	216	9	DFLPADIQA	DFLPADIQA	DFLPADIQA	0.000537	20	A*02.03	absent	A2
HLA-A*02:03	1	371	379	9	QLESRIVEQ	QLESRIVEQ	QLESRIVEQ	0.000536	20	A*02.03	absent	A2
HLA-A*02:03	1	123	132	10	KFPYRMVPAL	KFYRMVPAL	KFPYRMVPAL	0.000516	21	A*02.03	absent	A2
HLA-A*02:03	1	60	68	9	NPLLLSHTL	NPLLLSHTL	NPLLLSHTL	0.000515	21	A*02.03	absent	A2
HLA-A*02:03	1	135	144	10	KRMLGADREF	KMLGADREF	KRMLGADREF	0.000508	21	A*02.03	absent	A2
HLA-A*02:03	1	203	211	9	ATRAKDFLP	ATRAKDFLP	ATRAKDFLP	0.000504	21	A*02.03	absent	A2
HLA-A*02:03	1	82	90	9	IPEKKGLFL	IPEKKGLFL	IPEKKGLFL	0.000502	21	A*02.03	absent	A2
HLA-A*02:03	1	14	22	9	VGAAAEAEA	VGAAAEAEA	VGAAAEAEA	0.000501	21	A*02.03	absent	A2
HLA-A*02:03	1	383	391	9	IQTMELRNY	IQTMELRNY	IQTMELRNY	0.000488	21	A*02.03	absent	A2
HLA-A*02:03	1	420	429	10	NSQIQGHKEM	NQIQGHKEM	NSQIQGHKEM	0.000484	21	A*02.03	absent	A2
HLA-A*02:03	1	76	85	10	TVQVELIPEK	TQVELIPEK	TVQVELIPEK	0.000475	21	A*02.03	absent	A2
HLA-A*02:03	1	443	452	10	LFAGPHSTLT	LFAGPHSTT	LFAGPHSTLT	0.000474	21	A*02.03	absent	A2
HLA-A*02:03	1	450	459	10	TLTPPCSPPE	TLTPPSPPE	TLTPPCSPPE	0.000471	21	A*02.03	absent	A2
HLA-A*02:03	1	31	40	10	SDLPTPQAIE	SLPTPQAIE	SDLPTPQAIE	0.000463	22	A*02.03	absent	A2
HLA-A*02:03	1	231	239	9	SFHKLRDRA	SFHKLRDRA	SFHKLRDRA	0.000461	22	A*02.03	absent	A2
HLA-A*02:03	1	403	412	10	LIHVYLPLTS	LIHVLPLTS	LIHVYLPLTS	0.000459	22	A*02.03	absent	A2
HLA-A*02:03	1	244	253	10	SRAIDNAADL	SAIDNAADL	SRAIDNAADL	0.000458	22	A*02.03	absent	A2
HLA-A*02:03	1	239	247	9	AERIASRAI	AERIASRAI	AERIASRAI	0.000457	22	A*02.03	absent	A2
HLA-A*02:03	1	129	137	9	VPALPPKRM	VPALPPKRM	VPALPPKRM	0.000457	22	A*02.03	absent	A2
HLA-A*02:03	1	396	405	10	CLHQETQLIH	CLHQETQLI	CLHQETQLI	0.000454	22	A*02.03	absent	A2
HLA-A*02:03	1	66	74	9	HTLQELLAR	HTLQELLAR	HTLQELLAR	0.000445	22	A*02.03	absent	A2
HLA-A*02:03	1	168	176	9	DVVLKLFLS	DVVLKLFLS	DVVLKLFLS	0.000444	22	A*02.03	absent	A2
HLA-A*02:03	1	100	108	9	QRFKSSVYR	QRFKSSVYR	QRFKSSVYR	0.000443	22	A*02.03	absent	A2
HLA-A*02:03	1	307	316	10	KQEENDVVEK	KQEENVVEK	KQEENDVVEK	0.000434	22	A*02.03	absent	A2
HLA-A*02:03	1	111	119	9	NDFVVFQEM	NDFVVFQEM	NDFVVFQEM	0.000433	22	A*02.03	absent	A2
HLA-A*02:03	1	160	169	10	ARHPLFSEDV	ARHPLFSEV	ARHPLFSEDV	0.000429	22	A*02.03	absent	A2
HLA-A*02:03	1	308	317	10	QEENDVVEKL	QENDVVEKL	QEENDVVEKL	0.000426	22	A*02.03	absent	A2
HLA-A*02:03	1	52	61	10	SRMQMPQGNP	SMQMPQGNP	SRMQMPQGNP	0.000422	22	A*02.03	MQMPQG	A2
HLA-A*02:03	1	355	363	9	QMMSATAQN	QMMSATAQN	QMMSATAQN	0.000416	22	A*02.03	absent	A2
HLA-A*02:03	1	289	297	9	KGLSVEFAL	KGLSVEFAL	KGLSVEFAL	0.000413	22	A*02.03	absent	A2
HLA-A*02:03	1	445	453	9	AGPHSTLTP	AGPHSTLTP	AGPHSTLTP	0.00041	23	A*02.03	absent	A2
HLA-A*02:03	1	263	271	9	IGSDTTPLP	IGSDTTPLP	IGSDTTPLP	0.000407	23	A*02.03	absent	A2
HLA-A*02:03	1	237	245	9	DRAERIASR	DRAERIASR	DRAERIASR	0.000399	23	A*02.03	absent	A2
HLA-A*02:03	1	170	179	10	VLKLFLSFSG	VLKLFLSSG	VLKLFLSFSG	0.000391	23	A*02.03	absent	A2
HLA-A*02:03	1	334	342	9	HEKGVLHKH	HEKGVLHKH	HEKGVLHKH	0.000391	23	A*02.03	absent	A2
HLA-A*02:03	1	280	288	9	TWGSLKQAL	TWGSLKQAL	TWGSLKQAL	0.000387	23	A*02.03	absent	A2
HLA-A*02:03	1	142	151	10	REFIEARRRA	RFIEARRRA	REFIEARRRA	0.000385	23	A*02.03	absent	A2
HLA-A*02:03	1	64	73	10	LSHTLQELLA	LSHTLQLLA	LSHTLQELLA	0.000385	23	A*02.03	absent	A2
HLA-A*02:03	1	379	388	10	QENAIQTMEL	QENAIQTEL	QENAIQTMEL	0.000372	23	A*02.03	absent	A2
HLA-A*02:03	1	113	122	10	FVVFQEMLLH	FVFQEMLLH	FVVFQEMLLH	0.000367	23	A*02.03	absent	A2
HLA-A*02:03	1	156	165	10	VNLVARHPLF	VLVARHPLF	VNLVARHPLF	0.000365	24	A*02.03	absent	A2
HLA-A*02:03	1	294	302	9	EFALLADKA	EFALLADKA	EFALLADKA	0.000355	24	A*02.03	absent	A2
HLA-A*02:03	1	218	226	9	FAISRELIR	FAISRELIR	FAISRELIR	0.000355	24	A*02.03	absent	A2
HLA-A*02:03	1	97	105	9	VSSQRFKSS	VSSQRFKSS	VSSQRFKSS	0.00035	24	A*02.03	absent	A2
HLA-A*02:03	1	191	200	10	QCVGDEFLNC	QVGDEFLNC	QCVGDEFLNC	0.000348	24	A*02.03	absent	A2
HLA-A*02:03	1	93	102	10	VEYEVSSQRF	VEYEVSSQF	VEYEVSSQRF	0.000347	24	A*02.03	absent	A2
HLA-A*02:03	1	164	172	9	LFSEDVVLK	LFSEDVVLK	LFSEDVVLK	0.000346	24	A*02.03	absent	A2
HLA-A*02:03	1	121	129	9	LHKFPYRMV	LHKFPYRMV	LHKFPYRMV	0.000338	24	A*02.03	absent	A2
HLA-A*02:03	1	153	161	9	KRFVNLVAR	KRFVNLVAR	KRFVNLVAR	0.000335	24	A*02.03	absent	A2
HLA-A*02:03	1	172	181	10	KLFLSFSGSD	KLFSFSGSD	KLFLSFSGSD	0.000334	24	A*02.03	absent	A2
HLA-A*02:03	1	386	394	9	MELRNYFSL	MELRNYFSL	MELRNYFSL	0.000334	24	A*02.03	absent	A2
HLA-A*02:03	1	107	115	9	YRRYNDFVV	YRRYNDFVV	YRRYNDFVV	0.00033	24	A*02.03	absent	A2
HLA-A*02:03	1	44	53	10	IVQQVPAPSR	IVQQVPASR	IVQQVPAPSR	0.000325	25	A*02.03	absent	A2
HLA-A*02:03	1	154	163	10	RFVNLVARHP	RVNLVARHP	RFVNLVARHP	0.000324	25	A*02.03	absent	A2
HLA-A*02:03	1	355	364	10	QMMSATAQNR	QMMSATAQR	QMMSATAQNR	0.000323	25	A*02.03	absent	A2
HLA-A*02:03	1	34	43	10	PTPQAIEPQA	PTPQAIPQA	PTPQAIEPQA	0.000315	25	A*02.03	absent	A2
HLA-A*02:03	1	210	219	10	LPADIQAQFA	LPADIQAQA	LPADIQAQFA	0.000314	25	A*02.03	absent	A2
HLA-A*02:03	1	42	51	10	QAIVQQVPAP	QIVQQVPAP	QAIVQQVPAP	0.000311	25	A*02.03	absent	A2
HLA-A*02:03	1	386	395	10	MELRNYFSLY	MLRNYFSLY	MELRNYFSLY	0.000309	25	A*02.03	absent	A2
HLA-A*02:03	1	166	174	9	SEDVVLKLF	SEDVVLKLF	SEDVVLKLF	0.000303	25	A*02.03	absent	A2
HLA-A*02:03	1	102	110	9	FKSSVYRRY	FKSSVYRRY	FKSSVYRRY	0.000298	25	A*02.03	absent	A2
HLA-A*02:03	1	237	246	10	DRAERIASRA	DRAERIASA	DRAERIASRA	0.000297	25	A*02.03	absent	A2
HLA-A*02:03	1	58	66	9	QGNPLLLSH	QGNPLLLSH	QGNPLLLSH	0.000297	25	A*02.03	absent	A2
HLA-A*02:03	1	181	189	9	DVQNKLKES	DVQNKLKES	DVQNKLKES	0.000294	25	A*02.03	absent	A2
HLA-A*02:03	1	367	375	9	ESVEQLESR	ESVEQLESR	ESVEQLESR	0.000291	26	A*02.03	absent	A2
HLA-A*02:03	1	375	384	10	RIVEQENAIQ	RIVEQENAI	RIVEQENAI	0.000289	26	A*02.03	absent	A2
HLA-A*02:03	1	143	152	10	EFIEARRRAL	EFIEARRRL	EFIEARRRAL	0.000289	26	A*02.03	absent	A2
HLA-A*02:03	1	423	431	9	IQGHKEMSK	IQGHKEMSK	IQGHKEMSK	0.000285	26	A*02.03	absent	A2
HLA-A*02:03	1	18	26	9	AEAEADEEA	AEAEADEEA	AEAEADEEA	0.000285	26	A*02.03	absent	A2
HLA-A*02:03	1	112	120	9	DFVVFQEML	DFVVFQEML	DFVVFQEML	0.000284	26	A*02.03	absent	A2
HLA-A*02:03	1	398	407	10	HQETQLIHVY	HQTQLIHVY	HQETQLIHVY	0.000282	26	A*02.03	absent	A2
HLA-A*02:03	1	413	422	10	HILRAFVNSQ	HLRAFVNSQ	HILRAFVNSQ	0.000281	26	A*02.03	absent	A2
HLA-A*02:03	1	180	189	10	SDVQNKLKES	SVQNKLKES	SDVQNKLKES	0.00028	26	A*02.03	absent	A2
HLA-A*02:03	1	73	82	10	ARDTVQVELI	ARDTVQVEI	ARDTVQVELI	0.000277	26	A*02.03	absent	A2
HLA-A*02:03	1	109	117	9	RYNDFVVFQ	RYNDFVVFQ	RYNDFVVFQ	0.000276	26	A*02.03	absent	A2
HLA-A*02:03	1	101	109	9	RFKSSVYRR	RFKSSVYRR	RFKSSVYRR	0.000276	26	A*02.03	absent	A2
HLA-A*02:03	1	189	198	10	SAQCVGDEFL	SQCVGDEFL	SAQCVGDEFL	0.000272	26	A*02.03	absent	A2
HLA-A*02:03	1	165	174	10	FSEDVVLKLF	FSEDVVLKF	FSEDVVLKLF	0.000272	26	A*02.03	absent	A2
HLA-A*02:03	1	276	284	9	LNSSTWGSL	LNSSTWGSL	LNSSTWGSL	0.000272	26	A*02.03	absent	A2
HLA-A*02:03	1	59	68	10	GNPLLLSHTL	GNPLLLSTL	GNPLLLSHTL	0.00027	26	A*02.03	absent	A2
HLA-A*02:03	1	344	353	10	RALHKYSLMK	RLHKYSLMK	RALHKYSLMK	0.000269	26	A*02.03	absent	A2
HLA-A*02:03	1	356	365	10	MMSATAQNRE	MMATAQNRE	MMSATAQNRE	0.000268	26	A*02.03	absent	A2
HLA-A*02:03	1	106	114	9	VYRRYNDFV	VYRRYNDFV	VYRRYNDFV	0.000264	26	A*02.03	absent	A2
HLA-A*02:03	1	214	223	10	IQAQFAISRE	IQAQFISRE	IQAQFAISRE	0.00026	27	A*02.03	absent	A2
HLA-A*02:03	1	112	121	10	DFVVFQEMLL	FVVFQEMLL	FVVFQEMLL	0.000255	27	A*02.03	absent	A2
HLA-A*02:03	1	32	40	9	DLPTPQAIE	DLPTPQAIE	DLPTPQAIE	0.000253	27	A*02.03	absent	A2
HLA-A*02:03	1	167	175	9	EDVVLKLFL	EDVVLKLFL	EDVVLKLFL	0.000252	27	A*02.03	absent	A2
HLA-A*02:03	1	417	426	10	AFVNSQIQGH	AVNSQIQGH	AFVNSQIQGH	0.000251	27	A*02.03	absent	A2
HLA-A*02:03	1	354	362	9	RQMMSATAQ	RQMMSATAQ	RQMMSATAQ	0.000248	27	A*02.03	absent	A2
HLA-A*02:03	1	33	41	9	LPTPQAIEP	LPTPQAIEP	LPTPQAIEP	0.000248	27	A*02.03	absent	A2
HLA-A*02:03	1	374	382	9	SRIVEQENA	SRIVEQENA	SRIVEQENA	0.000246	27	A*02.03	absent	A2
HLA-A*02:03	1	72	80	9	LARDTVQVE	LARDTVQVE	LARDTVQVE	0.000246	27	A*02.03	absent	A2
HLA-A*02:03	1	137	146	10	MLGADREFIE	MLADREFIE	MLGADREFIE	0.000241	27	A*02.03	absent	A2
HLA-A*02:03	1	9	17	9	LPAAAVGAA	LPAAAVGAA	LPAAAVGAA	0.000241	27	A*02.03	absent	A2
HLA-A*02:03	1	115	123	9	VFQEMLLHK	VFQEMLLHK	VFQEMLLHK	0.000238	27	A*02.03	absent	A2
HLA-A*02:03	1	2	11	10	TGRAMDPLPA	TGAMDPLPA	TGRAMDPLPA	0.000232	28	A*02.03	absent	A2
HLA-A*02:03	1	56	65	10	MPQGNPLLLS	MQGNPLLLS	MPQGNPLLLS	0.000229	28	A*02.03	absent	A2
HLA-A*02:03	1	193	202	10	VGDEFLNCKL	VGDEFLNKL	VGDEFLNCKL	0.000227	28	A*02.03	absent	A2
HLA-A*02:03	1	272	280	9	SWAALNSST	SWAALNSST	SWAALNSST	0.000224	28	A*02.03	absent	A2
HLA-A*02:03	1	238	247	10	RAERIASRAI	RARIASRAI	RAERIASRAI	0.00022	28	A*02.03	absent	A2
HLA-A*02:03	1	236	245	10	RDRAERIASR	RRAERIASR	RDRAERIASR	0.000216	28	A*02.03	absent	A2
HLA-A*02:03	1	252	261	10	DLLIFGKELS	DLIFGKELS	DLLIFGKELS	0.000214	29	A*02.03	absent	A2
HLA-A*02:03	1	385	393	9	TMELRNYFS	TMELRNYFS	TMELRNYFS	0.00021	29	A*02.03	absent	A2
HLA-A*02:03	1	17	26	10	AAEAEADEEA	AAAEADEEA	AAEAEADEEA	0.000205	29	A*02.03	absent	A2
HLA-A*02:03	1	409	418	10	PLTSHILRAF	PLTSHILAF	PLTSHILRAF	0.000201	29	A*02.03	absent	A2
HLA-A*02:03	1	98	107	10	SSQRFKSSVY	SQRFKSSVY	SSQRFKSSVY	0.0002	29	A*02.03	absent	A2
HLA-A*02:03	1	325	333	9	QSYKDLCER	QSYKDLCER	QSYKDLCER	0.0002	29	A*02.03	absent	A2
HLA-A*02:03	1	29	38	10	PASDLPTPQA	PASDPTPQA	PASDLPTPQA	0.000199	29	A*02.03	absent	A2
HLA-A*02:03	1	196	205	10	EFLNCKLATR	FLNCKLATR	FLNCKLATR	0.000196	29	A*02.03	absent	A2
HLA-A*02:03	1	46	55	10	QQVPAPSRMQ	QQVPAPSRM	QQVPAPSRM	0.000194	29	A*02.03	absent	A2
HLA-A*02:03	1	448	457	10	HSTLTPPCSP	HTLTPPCSP	HSTLTPPCSP	0.000192	30	A*02.03	absent	A2
HLA-A*02:03	1	142	150	9	REFIEARRR	REFIEARRR	REFIEARRR	0.000192	30	A*02.03	absent	A2
HLA-A*02:03	1	382	391	10	AIQTMELRNY	AIQTELRNY	AIQTMELRNY	0.000191	30	A*02.03	absent	A2
HLA-A*02:03	1	116	125	10	FQEMLLHKFP	FQMLLHKFP	FQEMLLHKFP	0.000189	30	A*02.03	absent	A2
HLA-A*02:03	1	3	11	9	GRAMDPLPA	GRAMDPLPA	GRAMDPLPA	0.000188	30	A*02.03	absent	A2
HLA-A*02:03	1	159	167	9	VARHPLFSE	VARHPLFSE	VARHPLFSE	0.000186	30	A*02.03	absent	A2
HLA-A*02:03	1	324	333	10	LQSYKDLCER	LQYKDLCER	LQSYKDLCER	0.000185	30	A*02.03	absent	A2
HLA-A*02:03	1	371	380	10	QLESRIVEQE	QLESRIVQE	QLESRIVEQE	0.000182	30	A*02.03	absent	A2
HLA-A*02:03	1	104	113	10	SSVYRRYNDF	SVYRRYNDF	SSVYRRYNDF	0.000182	30	A*02.03	absent	A2
HLA-A*02:03	1	37	46	10	QAIEPQAIVQ	QAIEPQAIV	QAIEPQAIV	0.000182	30	A*02.03	absent	A2
HLA-A*02:03	1	140	148	9	ADREFIEAR	ADREFIEAR	ADREFIEAR	0.000177	30	A*02.03	absent	A2
HLA-A*02:03	1	84	93	10	EKKGLFLKHV	EKKGLFLKV	EKKGLFLKHV	0.000176	30	A*02.03	absent	A2
HLA-A*02:03	1	25	34	10	EADPPASDLP	EADPPASLP	EADPPASDLP	0.000174	30	A*02.03	absent	A2
HLA-A*02:03	1	177	185	9	FSGSDVQNK	FSGSDVQNK	FSGSDVQNK	0.000173	31	A*02.03	absent	A2
HLA-A*02:03	1	388	396	9	LRNYFSLYC	LRNYFSLYC	LRNYFSLYC	0.000172	31	A*02.03	absent	A2
HLA-A*02:03	1	202	210	9	LATRAKDFL	LATRAKDFL	LATRAKDFL	0.000171	31	A*02.03	absent	A2
HLA-A*02:03	1	369	377	9	VEQLESRIV	VEQLESRIV	VEQLESRIV	0.00017	31	A*02.03	absent	A2
HLA-A*02:03	1	295	304	10	FALLADKAAQ	FLLADKAAQ	FALLADKAAQ	0.000169	31	A*02.03	absent	A2
HLA-A*02:03	1	48	57	10	VPAPSRMQMP	VAPSRMQMP	VPAPSRMQMP	0.000166	31	A*02.03	absent	A2
HLA-A*02:03	1	348	356	9	KYSLMKRQM	KYSLMKRQM	KYSLMKRQM	0.000163	31	A*02.03	absent	A2
HLA-A*02:03	1	205	213	9	RAKDFLPAD	RAKDFLPAD	RAKDFLPAD	0.000161	31	A*02.03	absent	A2
HLA-A*02:03	1	115	124	10	VFQEMLLHKF	VFQELLHKF	VFQEMLLHKF	0.00016	31	A*02.03	absent	A2
HLA-A*02:03	1	273	281	9	WAALNSSTW	WAALNSSTW	WAALNSSTW	0.000159	32	A*02.03	absent	A2
HLA-A*02:03	1	35	43	9	TPQAIEPQA	TPQAIEPQA	TPQAIEPQA	0.000158	32	A*02.03	absent	A2
HLA-A*02:03	1	126	134	9	YRMVPALPP	YRMVPALPP	YRMVPALPP	0.000156	32	A*02.03	absent	A2
HLA-A*02:03	1	38	47	10	AIEPQAIVQQ	AIPQAIVQQ	AIEPQAIVQQ	0.000155	32	A*02.03	absent	A2
HLA-A*02:03	1	332	341	10	ERHEKGVLHK	ERHEKVLHK	ERHEKGVLHK	0.000154	32	A*02.03	absent	A2
HLA-A*02:03	1	249	257	9	NAADLLIFG	NAADLLIFG	NAADLLIFG	0.000153	32	A*02.03	absent	A2
HLA-A*02:03	1	47	55	9	QVPAPSRMQ	QVPAPSRMQ	QVPAPSRMQ	0.000153	32	A*02.03	absent	A2
HLA-A*02:03	1	152	160	9	LKRFVNLVA	LKRFVNLVA	LKRFVNLVA	0.000152	32	A*02.03	absent	A2
HLA-A*02:03	1	394	403	10	LYCLHQETQL	LYLHQETQL	LYCLHQETQL	0.00015	32	A*02.03	absent	A2
HLA-A*02:03	1	370	379	10	EQLESRIVEQ	EQLERIVEQ	EQLESRIVEQ	0.00015	32	A*02.03	absent	A2
HLA-A*02:03	1	311	319	9	NDVVEKLNL	NDVVEKLNL	NDVVEKLNL	0.00015	32	A*02.03	absent	A2
HLA-A*02:03	1	373	382	10	ESRIVEQENA	ESIVEQENA	ESRIVEQENA	0.000149	32	A*02.03	absent	A2
HLA-A*02:03	1	158	167	10	LVARHPLFSE	LVAHPLFSE	LVARHPLFSE	0.000148	32	A*02.03	absent	A2
HLA-A*02:03	1	58	67	10	QGNPLLLSHT	QGNPLLLST	QGNPLLLSHT	0.000147	32	A*02.03	absent	A2
HLA-A*02:03	1	76	84	9	TVQVELIPE	TVQVELIPE	TVQVELIPE	0.000147	32	A*02.03	absent	A2
HLA-A*02:03	1	294	303	10	EFALLADKAA	EFALLAKAA	EFALLADKAA	0.000146	32	A*02.03	absent	A2
HLA-A*02:03	1	107	116	10	YRRYNDFVVF	YRYNDFVVF	YRRYNDFVVF	0.000146	32	A*02.03	absent	A2
HLA-A*02:03	1	228	236	9	IYNSFHKLR	IYNSFHKLR	IYNSFHKLR	0.000141	33	A*02.03	absent	A2
HLA-A*02:03	1	156	164	9	VNLVARHPL	VNLVARHPL	VNLVARHPL	0.000141	33	A*02.03	absent	A2
HLA-A*02:03	1	399	407	9	QETQLIHVY	QETQLIHVY	QETQLIHVY	0.00014	33	A*02.03	absent	A2
HLA-A*02:03	1	377	385	9	VEQENAIQT	VEQENAIQT	VEQENAIQT	0.000138	33	A*02.03	absent	A2
HLA-A*02:03	1	305	313	9	QGKQEENDV	QGKQEENDV	QGKQEENDV	0.000138	33	A*02.03	absent	A2
HLA-A*02:03	1	26	34	9	ADPPASDLP	ADPPASDLP	ADPPASDLP	0.000137	33	A*02.03	absent	A2
HLA-A*02:03	1	122	130	9	HKFPYRMVP	HKFPYRMVP	HKFPYRMVP	0.000136	33	A*02.03	absent	A2
HLA-A*02:03	1	69	77	9	QELLARDTV	QELLARDTV	QELLARDTV	0.000136	33	A*02.03	absent	A2
HLA-A*02:03	1	265	273	9	SDTTPLPSW	SDTTPLPSW	SDTTPLPSW	0.000135	33	A*02.03	absent	A2
HLA-A*02:03	1	59	67	9	GNPLLLSHT	GNPLLLSHT	GNPLLLSHT	0.000135	33	A*02.03	absent	A2
HLA-A*02:03	1	148	156	9	RRRALKRFV	RRRALKRFV	RRRALKRFV	0.000133	33	A*02.03	absent	A2
HLA-A*02:03	1	38	46	9	AIEPQAIVQ	AIEPQAIVQ	AIEPQAIVQ	0.000133	33	A*02.03	absent	A2
HLA-A*02:03	1	293	302	10	VEFALLADKA	VEFALLAKA	VEFALLADKA	0.000132	34	A*02.03	absent	A2
HLA-A*02:03	1	422	430	9	QIQGHKEMS	QIQGHKEMS	QIQGHKEMS	0.000132	34	A*02.03	absent	A2
HLA-A*02:03	1	370	378	9	EQLESRIVE	EQLESRIVE	EQLESRIVE	0.000128	34	A*02.03	absent	A2
HLA-A*02:03	1	168	177	10	DVVLKLFLSF	DVVLKLLSF	DVVLKLFLSF	0.000127	34	A*02.03	absent	A2
HLA-A*02:03	1	272	281	10	SWAALNSSTW	SAALNSSTW	SWAALNSSTW	0.000125	34	A*02.03	absent	A2
HLA-A*02:03	1	332	340	9	ERHEKGVLH	ERHEKGVLH	ERHEKGVLH	0.000124	34	A*02.03	absent	A2
HLA-A*02:03	1	430	439	10	SKVWNDLRPK	SVWNDLRPK	SKVWNDLRPK	0.000122	34	A*02.03	absent	A2
HLA-A*02:03	1	139	148	10	GADREFIEAR	GAREFIEAR	GADREFIEAR	0.000122	34	A*02.03	absent	A2
HLA-A*02:03	1	230	238	9	NSFHKLRDR	NSFHKLRDR	NSFHKLRDR	0.000121	34	A*02.03	absent	A2
HLA-A*02:03	1	198	206	9	LNCKLATRA	LNCKLATRA	LNCKLATRA	0.000121	34	A*02.03	absent	A2
HLA-A*02:03	1	359	368	10	ATAQNREPES	ATAQNRPES	ATAQNREPES	0.000119	35	A*02.03	absent	A2
HLA-A*02:03	1	330	338	9	LCERHEKGV	LCERHEKGV	LCERHEKGV	0.000118	35	A*02.03	absent	A2
HLA-A*02:03	1	166	175	10	SEDVVLKLFL	SEDVVLKLL	SEDVVLKLFL	0.000117	35	A*02.03	absent	A2
HLA-A*02:03	1	306	314	9	GKQEENDVV	GKQEENDVV	GKQEENDVV	0.000115	35	A*02.03	absent	A2
HLA-A*02:03	1	260	268	9	LSAIGSDTT	LSAIGSDTT	LSAIGSDTT	0.000115	35	A*02.03	absent	A2
HLA-A*02:03	1	78	86	9	QVELIPEKK	QVELIPEKK	QVELIPEKK	0.000111	35	A*02.03	absent	A2
HLA-A*02:03	1	220	229	10	ISRELIRNIY	ISRELINIY	ISRELIRNIY	0.00011	35	A*02.03	absent	A2
HLA-A*02:03	1	176	185	10	SFSGSDVQNK	SFSGSVQNK	SFSGSDVQNK	0.00011	35	A*02.03	absent	A2
HLA-A*02:03	1	256	265	10	FGKELSAIGS	FGKESAIGS	FGKELSAIGS	0.000109	36	A*02.03	absent	A2
HLA-A*02:03	1	341	349	9	KHQRALHKY	KHQRALHKY	KHQRALHKY	0.000109	36	A*02.03	absent	A2
HLA-A*02:03	1	95	103	9	YEVSSQRFK	YEVSSQRFK	YEVSSQRFK	0.000109	36	A*02.03	absent	A2
HLA-A*02:03	1	110	119	10	YNDFVVFQEM	YNDFVVQEM	YNDFVVFQEM	0.000108	36	A*02.03	absent	A2
HLA-A*02:03	1	322	331	10	DLLQSYKDLC	DLLQSYKLC	DLLQSYKDLC	0.000106	36	A*02.03	absent	A2
HLA-A*02:03	1	412	421	10	SHILRAFVNS	SILRAFVNS	SHILRAFVNS	0.000105	36	A*02.03	absent	A2
HLA-A*02:03	1	384	393	10	QTMELRNYFS	QTMELRNYS	QTMELRNYFS	0.000105	36	A*02.03	absent	A2
HLA-A*02:03	1	305	314	10	QGKQEENDVV	QGKQEENVV	QGKQEENDVV	0.000105	36	A*02.03	absent	A2
HLA-A*02:03	1	260	269	10	LSAIGSDTTP	LSAIGSTTP	LSAIGSDTTP	0.000105	36	A*02.03	absent	A2
HLA-A*02:03	1	154	162	9	RFVNLVARH	RFVNLVARH	RFVNLVARH	0.000105	36	A*02.03	absent	A2
HLA-A*02:03	1	340	348	9	HKHQRALHK	HKHQRALHK	HKHQRALHK	0.000104	36	A*02.03	absent	A2
HLA-A*02:03	1	206	214	9	AKDFLPADI	AKDFLPADI	AKDFLPADI	0.000104	36	A*02.03	absent	A2
HLA-A*02:03	1	74	82	9	RDTVQVELI	RDTVQVELI	RDTVQVELI	0.000104	36	A*02.03	absent	A2
HLA-A*02:03	1	13	21	9	AVGAAAEAE	AVGAAAEAE	AVGAAAEAE	0.000104	36	A*02.03	absent	A2
HLA-A*02:03	1	108	117	10	RRYNDFVVFQ	RRYDFVVFQ	RRYNDFVVFQ	0.000102	36	A*02.03	absent	A2
HLA-A*02:03	1	446	454	9	GPHSTLTPP	GPHSTLTPP	GPHSTLTPP	0.000102	36	A*02.03	absent	A2
HLA-A*02:03	1	437	445	9	RPKLSCLFA	RPKLSCLFA	RPKLSCLFA	0.000102	36	A*02.03	absent	A2
HLA-A*02:03	1	75	83	9	DTVQVELIP	DTVQVELIP	DTVQVELIP	0.000102	36	A*02.03	absent	A2
HLA-A*02:03	1	381	389	9	NAIQTMELR	NAIQTMELR	NAIQTMELR	0.000101	36	A*02.03	absent	A2
HLA-A*02:03	1	353	361	9	KRQMMSATA	KRQMMSATA	KRQMMSATA	0.0001	37	A*02.03	absent	A2
HLA-A*02:03	1	422	431	10	QIQGHKEMSK	QIQGHKMSK	QIQGHKEMSK	9.90E-05	37	A*02.03	absent	A2
HLA-A*02:03	1	96	104	9	EVSSQRFKS	EVSSQRFKS	EVSSQRFKS	9.90E-05	37	A*02.03	absent	A2
HLA-A*02:03	1	445	454	10	AGPHSTLTPP	AGPHSTLTP	AGPHSTLTPP	9.80E-05	37	A*02.03	absent	A2
HLA-A*02:03	1	208	217	10	DFLPADIQAQ	DLPADIQAQ	DFLPADIQAQ	9.80E-05	37	A*02.03	absent	A2
HLA-A*02:03	1	101	110	10	RFKSSVYRRY	RFKSSVYRY	RFKSSVYRRY	9.60E-05	37	A*02.03	absent	A2
HLA-A*02:03	1	358	366	9	SATAQNREP	SATAQNREP	SATAQNREP	9.60E-05	37	A*02.03	absent	A2
HLA-A*02:03	1	213	221	9	DIQAQFAIS	DIQAQFAIS	DIQAQFAIS	9.60E-05	37	A*02.03	absent	A2
HLA-A*02:03	1	319	328	10	LFLDLLQSYK	LLDLLQSYK	LFLDLLQSYK	9.50E-05	37	A*02.03	absent	A2
HLA-A*02:03	1	147	155	9	ARRRALKRF	ARRRALKRF	ARRRALKRF	9.40E-05	37	A*02.03	absent	A2
HLA-A*02:03	1	65	73	9	SHTLQELLA	SHTLQELLA	SHTLQELLA	9.20E-05	38	A*02.03	absent	A2
HLA-A*02:03	1	40	49	10	EPQAIVQQVP	EQAIVQQVP	EPQAIVQQVP	9.10E-05	38	A*02.03	absent	A2
HLA-A*02:03	1	425	433	9	GHKEMSKVW	GHKEMSKVW	GHKEMSKVW	9.10E-05	38	A*02.03	absent	A2
HLA-A*02:03	1	400	409	10	ETQLIHVYLP	ETQLIHVYP	ETQLIHVYLP	9.00E-05	38	A*02.03	absent	A2
HLA-A*02:03	1	388	397	10	LRNYFSLYCL	LRNYFSLYL	LRNYFSLYCL	9.00E-05	38	A*02.03	absent	A2
HLA-A*02:03	1	124	133	10	FPYRMVPALP	FYRMVPALP	FPYRMVPALP	9.00E-05	38	A*02.03	absent	A2
HLA-A*02:03	1	65	74	10	SHTLQELLAR	STLQELLAR	SHTLQELLAR	8.80E-05	38	A*02.03	absent	A2
HLA-A*02:03	1	333	341	9	RHEKGVLHK	RHEKGVLHK	RHEKGVLHK	8.80E-05	38	A*02.03	absent	A2
HLA-A*02:03	1	144	153	10	FIEARRRALK	FIARRRALK	FIEARRRALK	8.70E-05	38	A*02.03	absent	A2
HLA-A*02:03	1	118	127	10	EMLLHKFPYR	ELLHKFPYR	EMLLHKFPYR	8.50E-05	39	A*02.03	absent	A2
HLA-A*02:03	1	11	19	9	AAAVGAAAE	AAAVGAAAE	AAAVGAAAE	8.50E-05	39	A*02.03	absent	A2
HLA-A*02:03	1	212	221	10	ADIQAQFAIS	AIQAQFAIS	ADIQAQFAIS	8.40E-05	39	A*02.03	absent	A2
HLA-A*02:03	1	109	118	10	RYNDFVVFQE	RYNDFVVQE	RYNDFVVFQE	8.40E-05	39	A*02.03	absent	A2
HLA-A*02:03	1	96	105	10	EVSSQRFKSS	EVSQRFKSS	EVSSQRFKSS	8.40E-05	39	A*02.03	absent	A2
HLA-A*02:03	1	343	352	10	QRALHKYSLM	QALHKYSLM	QRALHKYSLM	8.30E-05	39	A*02.03	absent	A2
HLA-A*02:03	1	264	273	10	GSDTTPLPSW	GSDTPLPSW	GSDTTPLPSW	8.30E-05	39	A*02.03	absent	A2
HLA-A*02:03	1	292	301	10	SVEFALLADK	SVFALLADK	SVEFALLADK	8.20E-05	39	A*02.03	absent	A2
HLA-A*02:03	1	41	50	10	PQAIVQQVPA	PQAIVQQVA	PQAIVQQVPA	8.20E-05	39	A*02.03	absent	A2
HLA-A*02:03	1	329	337	9	DLCERHEKG	DLCERHEKG	DLCERHEKG	8.20E-05	39	A*02.03	absent	A2
HLA-A*02:03	1	347	356	10	HKYSLMKRQM	HKYSLMRQM	HKYSLMKRQM	8.10E-05	39	A*02.03	absent	A2
HLA-A*02:03	1	195	203	9	DEFLNCKLA	DEFLNCKLA	DEFLNCKLA	8.00E-05	39	A*02.03	absent	A2
HLA-A*02:03	1	66	75	10	HTLQELLARD	HLQELLARD	HTLQELLARD	7.80E-05	40	A*02.03	absent	A2
HLA-A*02:03	1	354	363	10	RQMMSATAQN	RMMSATAQN	RQMMSATAQN	7.70E-05	40	A*02.03	absent	A2
HLA-A*02:03	1	74	83	10	RDTVQVELIP	RTVQVELIP	RDTVQVELIP	7.70E-05	40	A*02.03	absent	A2
HLA-A*02:03	1	392	400	9	FSLYCLHQE	FSLYCLHQE	FSLYCLHQE	7.70E-05	40	A*02.03	absent	A2
HLA-A*02:03	1	436	445	10	LRPKLSCLFA	LRPKLSLFA	LRPKLSCLFA	7.60E-05	40	A*02.03	absent	A2
HLA-A*02:03	1	118	126	9	EMLLHKFPY	EMLLHKFPY	EMLLHKFPY	7.60E-05	40	A*02.03	absent	A2
HLA-A*02:03	1	213	222	10	DIQAQFAISR	DQAQFAISR	DIQAQFAISR	7.40E-05	40	A*02.03	absent	A2
HLA-A*02:03	1	456	464	9	SPPEDGLCP	SPPEDGLCP	SPPEDGLCP	7.40E-05	40	A*02.03	absent	A2
HLA-A*02:03	1	162	170	9	HPLFSEDVV	HPLFSEDVV	HPLFSEDVV	7.40E-05	40	A*02.03	absent	A2
HLA-A*02:03	1	178	187	10	SGSDVQNKLK	SGSDVQNKL	SGSDVQNKL	7.30E-05	40	A*02.03	absent	A2
HLA-A*02:03	1	21	30	10	EADEEADPPA	EADEEAPPA	EADEEADPPA	7.30E-05	40	A*02.03	absent	A2
HLA-A*02:03	1	357	366	10	MSATAQNREP	MSATAQREP	MSATAQNREP	7.20E-05	41	A*02.03	absent	A2
HLA-A*02:03	1	359	367	9	ATAQNREPE	ATAQNREPE	ATAQNREPE	7.20E-05	41	A*02.03	absent	A2
HLA-A*02:03	1	346	354	9	LHKYSLMKR	LHKYSLMKR	LHKYSLMKR	7.20E-05	41	A*02.03	absent	A2
HLA-A*02:03	1	100	109	10	QRFKSSVYRR	QRFKSSVYR	QRFKSSVYRR	7.00E-05	41	A*02.03	absent	A2
HLA-A*02:03	1	436	444	9	LRPKLSCLF	LRPKLSCLF	LRPKLSCLF	7.00E-05	41	A*02.03	absent	A2
HLA-A*02:03	1	247	255	9	IDNAADLLI	IDNAADLLI	IDNAADLLI	7.00E-05	41	A*02.03	absent	A2
HLA-A*02:03	1	161	169	9	RHPLFSEDV	RHPLFSEDV	RHPLFSEDV	7.00E-05	41	A*02.03	absent	A2
HLA-A*02:03	1	111	120	10	NDFVVFQEML	NDFVVFQEL	NDFVVFQEML	6.80E-05	41	A*02.03	absent	A2
HLA-A*02:03	1	364	373	10	REPESVEQLE	REPESVEQL	REPESVEQL	6.70E-05	42	A*02.03	absent	A2
HLA-A*02:03	1	94	102	9	EYEVSSQRF	EYEVSSQRF	EYEVSSQRF	6.70E-05	42	A*02.03	absent	A2
HLA-A*02:03	1	269	278	10	PLPSWAALNS	PLPSAALNS	PLPSWAALNS	6.60E-05	42	A*02.03	absent	A2
HLA-A*02:03	1	352	360	9	MKRQMMSAT	MKRQMMSAT	MKRQMMSAT	6.60E-05	42	A*02.03	absent	A2
HLA-A*02:03	1	146	154	9	EARRRALKR	EARRRALKR	EARRRALKR	6.60E-05	42	A*02.03	absent	A2
HLA-A*02:03	1	416	424	9	RAFVNSQIQ	RAFVNSQIQ	RAFVNSQIQ	6.50E-05	42	A*02.03	absent	A2
HLA-A*02:03	1	277	285	9	NSSTWGSLK	NSSTWGSLK	NSSTWGSLK	6.50E-05	42	A*02.03	absent	A2
HLA-A*02:03	1	378	387	10	EQENAIQTME	EQNAIQTME	EQENAIQTME	6.40E-05	42	A*02.03	absent	A2
HLA-A*02:03	1	249	258	10	NAADLLIFGK	NAADLLIGK	NAADLLIFGK	6.40E-05	42	A*02.03	absent	A2
HLA-A*02:03	1	224	233	10	LIRNIYNSFH	LIRNIYNSH	LIRNIYNSFH	6.40E-05	42	A*02.03	absent	A2
HLA-A*02:03	1	95	104	10	YEVSSQRFKS	YVSSQRFKS	YEVSSQRFKS	6.40E-05	42	A*02.03	absent	A2
HLA-A*02:03	1	199	207	9	NCKLATRAK	NCKLATRAK	NCKLATRAK	6.40E-05	42	A*02.03	absent	A2
HLA-A*02:03	1	49	57	9	PAPSRMQMP	PAPSRMQMP	PAPSRMQMP	6.40E-05	42	A*02.03	absent	A2
HLA-A*02:03	1	454	462	9	PCSPPEDGL	PCSPPEDGL	PCSPPEDGL	6.30E-05	42	A*02.03	absent	A2
HLA-A*02:03	1	189	197	9	SAQCVGDEF	SAQCVGDEF	SAQCVGDEF	6.30E-05	42	A*02.03	absent	A2
HLA-A*02:03	1	70	78	9	ELLARDTVQ	ELLARDTVQ	ELLARDTVQ	6.30E-05	42	A*02.03	absent	A2
HLA-A*02:03	1	369	378	10	VEQLESRIVE	VQLESRIVE	VEQLESRIVE	6.20E-05	43	A*02.03	absent	A2
HLA-A*02:03	1	404	412	9	IHVYLPLTS	IHVYLPLTS	IHVYLPLTS	6.20E-05	43	A*02.03	absent	A2
HLA-A*02:03	1	84	92	9	EKKGLFLKH	EKKGLFLKH	EKKGLFLKH	6.20E-05	43	A*02.03	absent	A2
HLA-A*02:03	1	417	425	9	AFVNSQIQG	AFVNSQIQG	AFVNSQIQG	6.10E-05	43	A*02.03	absent	A2
HLA-A*02:03	1	307	315	9	KQEENDVVE	KQEENDVVE	KQEENDVVE	6.10E-05	43	A*02.03	absent	A2
HLA-A*02:03	1	301	309	9	KAAQQGKQE	KAAQQGKQE	KAAQQGKQE	6.10E-05	43	A*02.03	absent	A2
HLA-A*02:03	1	41	49	9	PQAIVQQVP	PQAIVQQVP	PQAIVQQVP	6.10E-05	43	A*02.03	absent	A2
HLA-A*02:03	1	428	437	10	EMSKVWNDLR	EMSKVNDLR	EMSKVWNDLR	6.00E-05	43	A*02.03	absent	A2
HLA-A*02:03	1	336	344	9	KGVLHKHQR	KGVLHKHQR	KGVLHKHQR	5.90E-05	43	A*02.03	absent	A2
HLA-A*02:03	1	340	349	10	HKHQRALHKY	HHQRALHKY	HKHQRALHKY	5.70E-05	44	A*02.03	absent	A2
HLA-A*02:03	1	200	209	10	CKLATRAKDF	CLATRAKDF	CKLATRAKDF	5.70E-05	44	A*02.03	absent	A2
HLA-A*02:03	1	167	176	10	EDVVLKLFLS	EVVLKLFLS	EDVVLKLFLS	5.70E-05	44	A*02.03	absent	A2
HLA-A*02:03	1	314	323	10	VEKLNLFLDL	VEKLNLFLL	VEKLNLFLDL	5.60E-05	44	A*02.03	absent	A2
HLA-A*02:03	1	286	294	9	QALKGLSVE	QALKGLSVE	QALKGLSVE	5.60E-05	44	A*02.03	absent	A2
HLA-A*02:03	1	106	115	10	VYRRYNDFVV	VRRYNDFVV	VYRRYNDFVV	5.50E-05	44	A*02.03	absent	A2
HLA-A*02:03	1	315	323	9	EKLNLFLDL	EKLNLFLDL	EKLNLFLDL	5.40E-05	44	A*02.03	absent	A2
HLA-A*02:03	1	429	438	10	MSKVWNDLRP	MSKWNDLRP	MSKVWNDLRP	5.30E-05	45	A*02.03	absent	A2
HLA-A*02:03	1	348	357	10	KYSLMKRQMM	KSLMKRQMM	KYSLMKRQMM	5.30E-05	45	A*02.03	absent	A2
HLA-A*02:03	1	325	334	10	QSYKDLCERH	QSYKDLERH	QSYKDLCERH	5.30E-05	45	A*02.03	absent	A2
HLA-A*02:03	1	451	459	9	LTPPCSPPE	LTPPCSPPE	LTPPCSPPE	5.30E-05	45	A*02.03	absent	A2
HLA-A*02:03	1	293	301	9	VEFALLADK	VEFALLADK	VEFALLADK	5.30E-05	45	A*02.03	absent	A2
HLA-A*02:03	1	256	264	9	FGKELSAIG	FGKELSAIG	FGKELSAIG	5.30E-05	45	A*02.03	absent	A2
HLA-A*02:03	1	226	234	9	RNIYNSFHK	RNIYNSFHK	RNIYNSFHK	5.30E-05	45	A*02.03	absent	A2
HLA-A*02:03	1	320	329	10	FLDLLQSYKD	FLDLLQSYK	FLDLLQSYK	5.20E-05	45	A*02.03	absent	A2
HLA-A*02:03	1	439	448	10	KLSCLFAGPH	KLSCLFAGH	KLSCLFAGPH	5.10E-05	45	A*02.03	absent	A2
HLA-A*02:03	1	416	425	10	RAFVNSQIQG	RAFNSQIQG	RAFVNSQIQG	5.10E-05	45	A*02.03	absent	A2
HLA-A*02:03	1	263	272	10	IGSDTTPLPS	IGSDTTPLS	IGSDTTPLPS	5.10E-05	45	A*02.03	absent	A2
HLA-A*02:03	1	352	361	10	MKRQMMSATA	MKRQMMSTA	MKRQMMSATA	5.00E-05	45	A*02.03	absent	A2
HLA-A*02:03	1	288	297	10	LKGLSVEFAL	LGLSVEFAL	LKGLSVEFAL	5.00E-05	45	A*02.03	absent	A2
HLA-A*02:03	1	264	272	9	GSDTTPLPS	GSDTTPLPS	GSDTTPLPS	5.00E-05	45	A*02.03	absent	A2
HLA-A*02:03	1	92	100	9	HVEYEVSSQ	HVEYEVSSQ	HVEYEVSSQ	5.00E-05	45	A*02.03	absent	A2
HLA-A*02:03	1	288	296	9	LKGLSVEFA	LKGLSVEFA	LKGLSVEFA	4.90E-05	46	A*02.03	absent	A2
HLA-A*02:03	1	145	153	9	IEARRRALK	IEARRRALK	IEARRRALK	4.90E-05	46	A*02.03	absent	A2
HLA-A*02:03	1	193	201	9	VGDEFLNCK	VGDEFLNCK	VGDEFLNCK	4.80E-05	46	A*02.03	absent	A2
HLA-A*02:03	1	323	332	10	LLQSYKDLCE	LLQSKDLCE	LLQSYKDLCE	4.70E-05	46	A*02.03	absent	A2
HLA-A*02:03	1	331	339	9	CERHEKGVL	CERHEKGVL	CERHEKGVL	4.70E-05	46	A*02.03	absent	A2
HLA-A*02:03	1	333	342	10	RHEKGVLHKH	REKGVLHKH	RHEKGVLHKH	4.60E-05	47	A*02.03	absent	A2
HLA-A*02:03	1	299	307	9	ADKAAQQGK	ADKAAQQGK	ADKAAQQGK	4.60E-05	47	A*02.03	absent	A2
HLA-A*02:03	1	88	96	9	LFLKHVEYE	LFLKHVEYE	LFLKHVEYE	4.60E-05	47	A*02.03	absent	A2
HLA-A*02:03	1	441	449	9	SCLFAGPHS	SCLFAGPHS	SCLFAGPHS	4.50E-05	47	A*02.03	absent	A2
HLA-A*02:03	1	360	368	9	TAQNREPES	TAQNREPES	TAQNREPES	4.50E-05	47	A*02.03	absent	A2
HLA-A*02:03	1	357	365	9	MSATAQNRE	MSATAQNRE	MSATAQNRE	4.50E-05	47	A*02.03	absent	A2
HLA-A*02:03	1	21	29	9	EADEEADPP	EADEEADPP	EADEEADPP	4.40E-05	47	A*02.03	absent	A2
HLA-A*02:03	1	310	319	10	ENDVVEKLNL	ENDVVKLNL	ENDVVEKLNL	4.30E-05	48	A*02.03	absent	A2
HLA-A*02:03	1	326	334	9	SYKDLCERH	SYKDLCERH	SYKDLCERH	4.30E-05	48	A*02.03	absent	A2
HLA-A*02:03	1	39	47	9	IEPQAIVQQ	IEPQAIVQQ	IEPQAIVQQ	4.30E-05	48	A*02.03	absent	A2
HLA-A*02:03	1	2	10	9	TGRAMDPLP	TGRAMDPLP	TGRAMDPLP	4.30E-05	48	A*02.03	absent	A2
HLA-A*02:03	1	27	36	10	DPPASDLPTP	DPPASLPTP	DPPASDLPTP	4.20E-05	48	A*02.03	absent	A2
HLA-A*02:03	1	12	21	10	AAVGAAAEAE	AAVGAAAEA	AAVGAAAEA	4.20E-05	48	A*02.03	absent	A2
HLA-A*02:03	1	448	456	9	HSTLTPPCS	HSTLTPPCS	HSTLTPPCS	4.10E-05	48	A*02.03	absent	A2
HLA-A*02:03	1	434	442	9	NDLRPKLSC	NDLRPKLSC	NDLRPKLSC	4.10E-05	48	A*02.03	absent	A2
HLA-A*02:03	1	91	99	9	KHVEYEVSS	KHVEYEVSS	KHVEYEVSS	4.10E-05	48	A*02.03	absent	A2
HLA-A*02:03	1	455	463	9	CSPPEDGLC	CSPPEDGLC	CSPPEDGLC	3.90E-05	49	A*02.03	absent	A2
HLA-A*02:03	1	341	350	10	KHQRALHKYS	KQRALHKYS	KHQRALHKYS	3.80E-05	49	A*02.03	absent	A2
HLA-A*02:03	1	153	162	10	KRFVNLVARH	KRFNLVARH	KRFVNLVARH	3.80E-05	49	A*02.03	absent	A2
HLA-A*02:03	1	250	258	9	AADLLIFGK	AADLLIFGK	AADLLIFGK	3.80E-05	49	A*02.03	absent	A2
HLA-A*02:03	1	219	227	9	AISRELIRN	AISRELIRN	AISRELIRN	3.80E-05	49	A*02.03	absent	A2
HLA-A*02:03	1	192	201	10	CVGDEFLNCK	CVGDEFLNK	CVGDEFLNCK	3.70E-05	50	A*02.03	absent	A2
HLA-A*02:03	1	182	191	10	VQNKLKESAQ	VQNKLKESA	VQNKLKESA	3.70E-05	50	A*02.03	absent	A2
HLA-A*02:03	1	61	70	10	PLLLSHTLQE	LLLSHTLQE	LLLSHTLQE	3.70E-05	50	A*02.03	absent	A2
HLA-A*02:03	1	1	10	10	MTGRAMDPLP	MTRAMDPLP	MTGRAMDPLP	3.70E-05	50	A*02.03	absent	A2
HLA-A*02:03	1	298	307	10	LADKAAQQGK	LAKAAQQGK	LADKAAQQGK	3.60E-05	50	A*02.03	absent	A2
HLA-A*02:03	1	268	277	10	TPLPSWAALN	TLPSWAALN	TPLPSWAALN	3.60E-05	50	A*02.03	absent	A2
HLA-A*02:03	1	147	156	10	ARRRALKRFV	ARRRALRFV	ARRRALKRFV	3.60E-05	50	A*02.03	absent	A2
HLA-A*02:03	1	130	139	10	PALPPKRMLG	ALPPKRMLG	ALPPKRMLG	3.60E-05	50	A*02.03	absent	A2
HLA-A*02:03	1	221	229	9	SRELIRNIY	SRELIRNIY	SRELIRNIY	3.60E-05	50	A*02.03	absent	A2
HLA-A*02:03	1	270	279	10	LPSWAALNSS	LSWAALNSS	LPSWAALNSS	3.50E-05	50	A*02.03	absent	A2
HLA-A*02:03	1	188	197	10	ESAQCVGDEF	ESAQVGDEF	ESAQCVGDEF	3.50E-05	50	A*02.03	absent	A2
HLA-A*02:03	1	161	170	10	RHPLFSEDVV	RHPLFSEVV	RHPLFSEDVV	3.50E-05	50	A*02.03	absent	A2
HLA-A*02:03	1	241	249	9	RIASRAIDN	RIASRAIDN	RIASRAIDN	3.50E-05	50	A*02.03	absent	A2
HLA-A*02:03	1	140	149	10	ADREFIEARR	ADREFIARR	ADREFIEARR	3.40E-05	51	A*02.03	absent	A2
HLA-A*02:03	1	429	437	9	MSKVWNDLR	MSKVWNDLR	MSKVWNDLR	3.40E-05	51	A*02.03	absent	A2
HLA-A*02:03	1	453	462	10	PPCSPPEDGL	PPSPPEDGL	PPCSPPEDGL	3.20E-05	52	A*02.03	absent	A2
HLA-A*02:03	1	229	238	10	YNSFHKLRDR	YSFHKLRDR	YNSFHKLRDR	3.20E-05	52	A*02.03	absent	A2
HLA-A*02:03	1	82	91	10	IPEKKGLFLK	IEKKGLFLK	IPEKKGLFLK	3.20E-05	52	A*02.03	absent	A2
HLA-A*02:03	1	419	427	9	VNSQIQGHK	VNSQIQGHK	VNSQIQGHK	3.20E-05	52	A*02.03	absent	A2
HLA-A*02:03	1	438	447	10	PKLSCLFAGP	KLSCLFAGP	KLSCLFAGP	3.10E-05	52	A*02.03	absent	A2
HLA-A*02:03	1	121	130	10	LHKFPYRMVP	LHKPYRMVP	LHKFPYRMVP	3.10E-05	52	A*02.03	absent	A2
HLA-A*02:03	1	303	311	9	AQQGKQEEN	AQQGKQEEN	AQQGKQEEN	3.10E-05	52	A*02.03	absent	A2
HLA-A*02:03	1	175	183	9	LSFSGSDVQ	LSFSGSDVQ	LSFSGSDVQ	3.10E-05	52	A*02.03	absent	A2
HLA-A*02:03	1	215	223	9	QAQFAISRE	QAQFAISRE	QAQFAISRE	3.00E-05	53	A*02.03	absent	A2
HLA-A*02:03	1	57	65	9	PQGNPLLLS	PQGNPLLLS	PQGNPLLLS	3.00E-05	53	A*02.03	absent	A2
HLA-A*02:03	1	28	36	9	PPASDLPTP	PPASDLPTP	PPASDLPTP	3.00E-05	53	A*02.03	absent	A2
HLA-A*02:03	1	432	441	10	VWNDLRPKLS	VWNDLRPKL	VWNDLRPKL	2.90E-05	53	A*02.03	absent	A2
HLA-A*02:03	1	380	389	10	ENAIQTMELR	EAIQTMELR	ENAIQTMELR	2.90E-05	53	A*02.03	absent	A2
HLA-A*02:03	1	328	337	10	KDLCERHEKG	KLCERHEKG	KDLCERHEKG	2.90E-05	53	A*02.03	absent	A2
HLA-A*02:03	1	57	66	10	PQGNPLLLSH	PQNPLLLSH	PQGNPLLLSH	2.90E-05	53	A*02.03	absent	A2
HLA-A*02:03	1	302	310	9	AAQQGKQEE	AAQQGKQEE	AAQQGKQEE	2.90E-05	53	A*02.03	absent	A2
HLA-A*02:03	1	179	187	9	GSDVQNKLK	GSDVQNKLK	GSDVQNKLK	2.90E-05	53	A*02.03	absent	A2
HLA-A*02:03	1	68	76	9	LQELLARDT	LQELLARDT	LQELLARDT	2.90E-05	53	A*02.03	absent	A2
HLA-A*02:03	1	276	285	10	LNSSTWGSLK	LSSTWGSLK	LNSSTWGSLK	2.80E-05	54	A*02.03	absent	A2
HLA-A*02:03	1	202	211	10	LATRAKDFLP	LTRAKDFLP	LATRAKDFLP	2.80E-05	54	A*02.03	absent	A2
HLA-A*02:03	1	271	279	9	PSWAALNSS	PSWAALNSS	PSWAALNSS	2.80E-05	54	A*02.03	absent	A2
HLA-A*02:03	1	86	94	9	KGLFLKHVE	KGLFLKHVE	KGLFLKHVE	2.80E-05	54	A*02.03	absent	A2
HLA-A*02:03	1	424	433	10	QGHKEMSKVW	QGHKEMSKW	QGHKEMSKVW	2.70E-05	54	A*02.03	absent	A2
HLA-A*02:03	1	94	103	10	EYEVSSQRFK	EYVSSQRFK	EYEVSSQRFK	2.70E-05	54	A*02.03	absent	A2
HLA-A*02:03	1	60	69	10	NPLLLSHTLQ	NLLLSHTLQ	NPLLLSHTLQ	2.60E-05	55	A*02.03	absent	A2
HLA-A*02:03	1	309	318	10	EENDVVEKLN	EENDVVEKL	EENDVVEKL	2.50E-05	55	A*02.03	absent	A2
HLA-A*02:03	1	247	256	10	IDNAADLLIF	IDAADLLIF	IDNAADLLIF	2.50E-05	55	A*02.03	absent	A2
HLA-A*02:03	1	366	375	10	PESVEQLESR	PSVEQLESR	PESVEQLESR	2.40E-05	56	A*02.03	absent	A2
HLA-A*02:03	1	339	348	10	LHKHQRALHK	LHKQRALHK	LHKHQRALHK	2.40E-05	56	A*02.03	absent	A2
HLA-A*02:03	1	183	192	10	QNKLKESAQC	QNKKESAQC	QNKLKESAQC	2.40E-05	56	A*02.03	absent	A2
HLA-A*02:03	1	248	256	9	DNAADLLIF	DNAADLLIF	DNAADLLIF	2.40E-05	56	A*02.03	absent	A2
HLA-A*02:03	1	184	192	9	NKLKESAQC	NKLKESAQC	NKLKESAQC	2.40E-05	56	A*02.03	absent	A2
HLA-A*02:03	1	353	362	10	KRQMMSATAQ	KQMMSATAQ	KRQMMSATAQ	2.30E-05	56	A*02.03	absent	A2
HLA-A*02:03	1	298	306	9	LADKAAQQG	LADKAAQQG	LADKAAQQG	2.30E-05	56	A*02.03	absent	A2
HLA-A*02:03	1	211	219	9	PADIQAQFA	PADIQAQFA	PADIQAQFA	2.30E-05	56	A*02.03	absent	A2
HLA-A*02:03	1	330	339	10	LCERHEKGVL	LCRHEKGVL	LCERHEKGVL	2.20E-05	57	A*02.03	absent	A2
HLA-A*02:03	1	362	370	9	QNREPESVE	QNREPESVE	QNREPESVE	2.20E-05	57	A*02.03	absent	A2
HLA-A*02:03	1	110	118	9	YNDFVVFQE	YNDFVVFQE	YNDFVVFQE	2.20E-05	57	A*02.03	absent	A2
HLA-A*02:03	1	61	69	9	PLLLSHTLQ	PLLLSHTLQ	PLLLSHTLQ	2.20E-05	57	A*02.03	absent	A2
HLA-A*02:03	1	217	226	10	QFAISRELIR	QAISRELIR	QFAISRELIR	2.10E-05	58	A*02.03	absent	A2
HLA-A*02:03	1	324	332	9	LQSYKDLCE	LQSYKDLCE	LQSYKDLCE	2.10E-05	58	A*02.03	absent	A2
HLA-A*02:03	1	179	188	10	GSDVQNKLKE	GSVQNKLKE	GSDVQNKLKE	2.00E-05	58	A*02.03	absent	A2
HLA-A*02:03	1	152	161	10	LKRFVNLVAR	LKFVNLVAR	LKRFVNLVAR	2.00E-05	58	A*02.03	absent	A2
HLA-A*02:03	1	282	290	9	GSLKQALKG	GSLKQALKG	GSLKQALKG	2.00E-05	58	A*02.03	absent	A2
HLA-A*02:03	1	313	322	10	VVEKLNLFLD	VVEKLNLFL	VVEKLNLFL	1.90E-05	59	A*02.03	absent	A2
HLA-A*02:03	1	301	310	10	KAAQQGKQEE	KAAQQGQEE	KAAQQGKQEE	1.90E-05	59	A*02.03	absent	A2
HLA-A*02:03	1	218	227	10	FAISRELIRN	FAISELIRN	FAISRELIRN	1.90E-05	59	A*02.03	absent	A2
HLA-A*02:03	1	195	204	10	DEFLNCKLAT	DEFLNCLAT	DEFLNCKLAT	1.90E-05	59	A*02.03	absent	A2
HLA-A*02:03	1	175	184	10	LSFSGSDVQN	LSFSGSVQN	LSFSGSDVQN	1.90E-05	59	A*02.03	absent	A2
HLA-A*02:03	1	372	380	9	LESRIVEQE	LESRIVEQE	LESRIVEQE	1.90E-05	59	A*02.03	absent	A2
HLA-A*02:03	1	292	300	9	SVEFALLAD	SVEFALLAD	SVEFALLAD	1.90E-05	59	A*02.03	absent	A2
HLA-A*02:03	1	196	204	9	EFLNCKLAT	EFLNCKLAT	EFLNCKLAT	1.90E-05	59	A*02.03	absent	A2
HLA-A*02:03	1	451	460	10	LTPPCSPPED	LTPPSPPED	LTPPCSPPED	1.80E-05	60	A*02.03	absent	A2
HLA-A*02:03	1	291	300	10	LSVEFALLAD	LSVEFALLA	LSVEFALLA	1.80E-05	60	A*02.03	absent	A2
HLA-A*02:03	1	211	220	10	PADIQAQFAI	PAIQAQFAI	PADIQAQFAI	1.80E-05	60	A*02.03	absent	A2
HLA-A*02:03	1	26	35	10	ADPPASDLPT	ADPPASLPT	ADPPASDLPT	1.80E-05	60	A*02.03	absent	A2
HLA-A*02:03	1	281	289	9	WGSLKQALK	WGSLKQALK	WGSLKQALK	1.80E-05	60	A*02.03	absent	A2
HLA-A*02:03	1	278	286	9	SSTWGSLKQ	SSTWGSLKQ	SSTWGSLKQ	1.80E-05	60	A*02.03	absent	A2
HLA-A*02:03	1	24	32	9	EEADPPASD	EEADPPASD	EEADPPASD	1.80E-05	60	A*02.03	absent	A2
HLA-A*02:03	1	334	343	10	HEKGVLHKHQ	HEKGVLHHQ	HEKGVLHKHQ	1.70E-05	61	A*02.03	absent	A2
HLA-A*02:03	1	331	340	10	CERHEKGVLH	CEREKGVLH	CERHEKGVLH	1.70E-05	61	A*02.03	absent	A2
HLA-A*02:03	1	69	78	10	QELLARDTVQ	QLLARDTVQ	QELLARDTVQ	1.70E-05	61	A*02.03	absent	A2
HLA-A*02:03	1	6	15	10	MDPLPAAAVG	MDPLPAAAV	MDPLPAAAV	1.70E-05	61	A*02.03	absent	A2
HLA-A*02:03	1	274	282	9	AALNSSTWG	AALNSSTWG	AALNSSTWG	1.70E-05	61	A*02.03	absent	A2
HLA-A*02:03	1	235	243	9	LRDRAERIA	LRDRAERIA	LRDRAERIA	1.70E-05	61	A*02.03	absent	A2
HLA-A*02:03	1	455	464	10	CSPPEDGLCP	CSPPEGLCP	CSPPEDGLCP	1.60E-05	62	A*02.03	absent	A2
HLA-A*02:03	1	446	455	10	GPHSTLTPPC	GPHSTLTPC	GPHSTLTPPC	1.60E-05	62	A*02.03	absent	A2
HLA-A*02:03	1	271	280	10	PSWAALNSST	PSWAALSST	PSWAALNSST	1.60E-05	62	A*02.03	absent	A2
HLA-A*02:03	1	225	234	10	IRNIYNSFHK	IRIYNSFHK	IRNIYNSFHK	1.60E-05	62	A*02.03	absent	A2
HLA-A*02:03	1	198	207	10	LNCKLATRAK	LCKLATRAK	LNCKLATRAK	1.60E-05	62	A*02.03	absent	A2
HLA-A*02:03	1	194	203	10	GDEFLNCKLA	GEFLNCKLA	GDEFLNCKLA	1.60E-05	62	A*02.03	absent	A2
HLA-A*02:03	1	145	154	10	IEARRRALKR	IARRRALKR	IEARRRALKR	1.60E-05	62	A*02.03	absent	A2
HLA-A*02:03	1	20	29	10	AEADEEADPP	AEADEEAPP	AEADEEADPP	1.60E-05	62	A*02.03	absent	A2
HLA-A*02:03	1	430	438	9	SKVWNDLRP	SKVWNDLRP	SKVWNDLRP	1.60E-05	62	A*02.03	absent	A2
HLA-A*02:03	1	391	399	9	YFSLYCLHQ	YFSLYCLHQ	YFSLYCLHQ	1.60E-05	62	A*02.03	absent	A2
HLA-A*02:03	1	125	133	9	PYRMVPALP	PYRMVPALP	PYRMVPALP	1.60E-05	62	A*02.03	absent	A2
HLA-A*02:03	1	117	125	9	QEMLLHKFP	QEMLLHKFP	QEMLLHKFP	1.60E-05	62	A*02.03	absent	A2
HLA-A*02:03	1	27	35	9	DPPASDLPT	DPPASDLPT	DPPASDLPT	1.60E-05	62	A*02.03	absent	A2
HLA-A*02:03	1	232	241	10	FHKLRDRAER	FHKLRDAER	FHKLRDRAER	1.50E-05	63	A*02.03	absent	A2
HLA-A*02:03	1	117	126	10	QEMLLHKFPY	QMLLHKFPY	QEMLLHKFPY	1.50E-05	63	A*02.03	absent	A2
HLA-A*02:03	1	408	416	9	LPLTSHILR	LPLTSHILR	LPLTSHILR	1.50E-05	63	A*02.03	absent	A2
HLA-A*02:03	1	397	405	9	LHQETQLIH	LHQETQLIH	LHQETQLIH	1.50E-05	63	A*02.03	absent	A2
HLA-A*02:03	1	376	384	9	IVEQENAIQ	IVEQENAIQ	IVEQENAIQ	1.50E-05	63	A*02.03	absent	A2
HLA-A*02:03	1	347	355	9	HKYSLMKRQ	HKYSLMKRQ	HKYSLMKRQ	1.50E-05	63	A*02.03	absent	A2
HLA-A*02:03	1	269	277	9	PLPSWAALN	PLPSWAALN	PLPSWAALN	1.50E-05	63	A*02.03	absent	A2
HLA-A*02:03	1	34	42	9	PTPQAIEPQ	PTPQAIEPQ	PTPQAIEPQ	1.50E-05	63	A*02.03	absent	A2
HLA-A*02:03	1	22	30	9	ADEEADPPA	ADEEADPPA	ADEEADPPA	1.50E-05	63	A*02.03	absent	A2
HLA-A*02:03	1	16	24	9	AAAEAEADE	AAAEAEADE	AAAEAEADE	1.50E-05	63	A*02.03	absent	A2
HLA-A*02:03	1	433	442	10	WNDLRPKLSC	WNDLRPLSC	WNDLRPKLSC	1.40E-05	64	A*02.03	absent	A2
HLA-A*02:03	1	362	371	10	QNREPESVEQ	QNREPSVEQ	QNREPESVEQ	1.40E-05	64	A*02.03	absent	A2
HLA-A*02:03	1	327	336	10	YKDLCERHEK	YKDLERHEK	YKDLCERHEK	1.40E-05	64	A*02.03	absent	A2
HLA-A*02:03	1	280	289	10	TWGSLKQALK	TWSLKQALK	TWGSLKQALK	1.40E-05	64	A*02.03	absent	A2
HLA-A*02:03	1	91	100	10	KHVEYEVSSQ	KVEYEVSSQ	KHVEYEVSSQ	1.40E-05	64	A*02.03	absent	A2
HLA-A*02:03	1	232	240	9	FHKLRDRAE	FHKLRDRAE	FHKLRDRAE	1.40E-05	64	A*02.03	absent	A2
HLA-A*02:03	1	389	398	10	RNYFSLYCLH	RNYFSLYCL	RNYFSLYCL	1.30E-05	65	A*02.03	absent	A2
HLA-A*02:03	1	243	252	10	ASRAIDNAAD	ASRAIDNAA	ASRAIDNAA	1.30E-05	65	A*02.03	absent	A2
HLA-A*02:03	1	146	155	10	EARRRALKRF	ERRRALKRF	EARRRALKRF	1.30E-05	65	A*02.03	absent	A2
HLA-A*02:03	1	379	387	9	QENAIQTME	QENAIQTME	QENAIQTME	1.30E-05	65	A*02.03	absent	A2
HLA-A*02:03	1	308	316	9	QEENDVVEK	QEENDVVEK	QEENDVVEK	1.30E-05	65	A*02.03	absent	A2
HLA-A*02:03	1	225	233	9	IRNIYNSFH	IRNIYNSFH	IRNIYNSFH	1.30E-05	65	A*02.03	absent	A2
HLA-A*02:03	1	411	420	10	TSHILRAFVN	TSHILRAFV	TSHILRAFV	1.20E-05	66	A*02.03	absent	A2
HLA-A*02:03	1	391	400	10	YFSLYCLHQE	YFSLYLHQE	YFSLYCLHQE	1.20E-05	66	A*02.03	absent	A2
HLA-A*02:03	1	255	264	10	IFGKELSAIG	IFGKELSAI	IFGKELSAI	1.20E-05	66	A*02.03	absent	A2
HLA-A*02:03	1	204	213	10	TRAKDFLPAD	TAKDFLPAD	TRAKDFLPAD	1.20E-05	66	A*02.03	absent	A2
HLA-A*02:03	1	159	168	10	VARHPLFSED	VARHPLSED	VARHPLFSED	1.20E-05	66	A*02.03	absent	A2
HLA-A*02:03	1	75	84	10	DTVQVELIPE	DTVQVLIPE	DTVQVELIPE	1.20E-05	66	A*02.03	absent	A2
HLA-A*02:03	1	16	25	10	AAAEAEADEE	AAAEAEAEE	AAAEAEADEE	1.20E-05	66	A*02.03	absent	A2
HLA-A*02:03	1	194	202	9	GDEFLNCKL	GDEFLNCKL	GDEFLNCKL	1.20E-05	66	A*02.03	absent	A2
HLA-A*02:03	1	440	449	10	LSCLFAGPHS	LSLFAGPHS	LSCLFAGPHS	1.10E-05	67	A*02.03	absent	A2
HLA-A*02:03	1	419	428	10	VNSQIQGHKE	VNSQIGHKE	VNSQIQGHKE	1.10E-05	67	A*02.03	absent	A2
HLA-A*02:03	1	363	371	9	NREPESVEQ	NREPESVEQ	NREPESVEQ	1.10E-05	67	A*02.03	absent	A2
HLA-A*02:03	1	270	278	9	LPSWAALNS	LPSWAALNS	LPSWAALNS	1.10E-05	67	A*02.03	absent	A2
HLA-A*02:03	1	236	244	9	RDRAERIAS	RDRAERIAS	RDRAERIAS	1.10E-05	67	A*02.03	absent	A2
HLA-A*02:03	1	83	91	9	PEKKGLFLK	PEKKGLFLK	PEKKGLFLK	1.10E-05	67	A*02.03	absent	A2
HLA-A*02:03	1	415	424	10	LRAFVNSQIQ	LAFVNSQIQ	LRAFVNSQIQ	1.00E-05	68	A*02.03	absent	A2
HLA-A*02:03	1	358	367	10	SATAQNREPE	STAQNREPE	SATAQNREPE	1.00E-05	68	A*02.03	absent	A2
HLA-A*02:03	1	306	315	10	GKQEENDVVE	GQEENDVVE	GKQEENDVVE	1.00E-05	68	A*02.03	absent	A2
HLA-A*02:03	1	90	99	10	LKHVEYEVSS	LKHEYEVSS	LKHVEYEVSS	1.00E-05	68	A*02.03	absent	A2
HLA-A*02:03	1	33	42	10	LPTPQAIEPQ	LTPQAIEPQ	LPTPQAIEPQ	1.00E-05	68	A*02.03	absent	A2
HLA-A*02:03	1	420	428	9	NSQIQGHKE	NSQIQGHKE	NSQIQGHKE	1.00E-05	68	A*02.03	absent	A2
HLA-A*02:03	1	382	390	9	AIQTMELRN	AIQTMELRN	AIQTMELRN	1.00E-05	68	A*02.03	absent	A2
HLA-A*02:03	1	180	188	9	SDVQNKLKE	SDVQNKLKE	SDVQNKLKE	1.00E-05	68	A*02.03	absent	A2
HLA-A*02:03	1	7	15	9	DPLPAAAVG	DPLPAAAVG	DPLPAAAVG	1.00E-05	68	A*02.03	absent	A2
HLA-A*02:03	1	250	259	10	AADLLIFGKE	AALLIFGKE	AADLLIFGKE	9.00E-06	70	A*02.03	absent	A2
HLA-A*02:03	1	248	257	10	DNAADLLIFG	DAADLLIFG	DNAADLLIFG	9.00E-06	70	A*02.03	absent	A2
HLA-A*02:03	1	141	150	10	DREFIEARRR	DEFIEARRR	DREFIEARRR	9.00E-06	70	A*02.03	absent	A2
HLA-A*02:03	1	132	141	10	LPPKRMLGAD	LPPKRMLGA	LPPKRMLGA	9.00E-06	70	A*02.03	absent	A2
HLA-A*02:03	1	176	184	9	SFSGSDVQN	SFSGSDVQN	SFSGSDVQN	9.00E-06	70	A*02.03	absent	A2
HLA-A*02:03	1	456	465	10	SPPEDGLCPH	SPPEGLCPH	SPPEDGLCPH	8.00E-06	72	A*02.03	absent	A2
HLA-A*02:03	1	231	240	10	SFHKLRDRAE	SFHKLDRAE	SFHKLRDRAE	8.00E-06	72	A*02.03	absent	A2
HLA-A*02:03	1	190	199	10	AQCVGDEFLN	AQCVGDEFL	AQCVGDEFL	8.00E-06	72	A*02.03	absent	A2
HLA-A*02:03	1	440	448	9	LSCLFAGPH	LSCLFAGPH	LSCLFAGPH	8.00E-06	72	A*02.03	absent	A2
HLA-A*02:03	1	328	336	9	KDLCERHEK	KDLCERHEK	KDLCERHEK	8.00E-06	72	A*02.03	absent	A2
HLA-A*02:03	1	183	191	9	QNKLKESAQ	QNKLKESAQ	QNKLKESAQ	8.00E-06	72	A*02.03	absent	A2
HLA-A*02:03	1	160	168	9	ARHPLFSED	ARHPLFSED	ARHPLFSED	8.00E-06	72	A*02.03	absent	A2
HLA-A*02:03	1	50	58	9	APSRMQMPQ	APSRMQMPQ	APSRMQMPQ	8.00E-06	72	A*02.03	MQMPQ	A2
HLA-A*02:03	1	23	31	9	DEEADPPAS	DEEADPPAS	DEEADPPAS	8.00E-06	72	A*02.03	absent	A2
HLA-A*02:03	1	20	28	9	AEADEEADP	AEADEEADP	AEADEEADP	8.00E-06	72	A*02.03	absent	A2
HLA-A*02:03	1	381	390	10	NAIQTMELRN	NAIQTMELR	NAIQTMELR	7.00E-06	74	A*02.03	absent	A2
HLA-A*02:03	1	326	335	10	SYKDLCERHE	SYKDLERHE	SYKDLCERHE	7.00E-06	74	A*02.03	absent	A2
HLA-A*02:03	1	125	134	10	PYRMVPALPP	PYRMVPALP	PYRMVPALPP	7.00E-06	74	A*02.03	absent	A2
HLA-A*02:03	1	83	92	10	PEKKGLFLKH	PEKKGLLKH	PEKKGLFLKH	7.00E-06	74	A*02.03	absent	A2
HLA-A*02:03	1	78	87	10	QVELIPEKKG	QVLIPEKKG	QVELIPEKKG	7.00E-06	74	A*02.03	absent	A2
HLA-A*02:03	1	390	398	9	NYFSLYCLH	NYFSLYCLH	NYFSLYCLH	7.00E-06	74	A*02.03	absent	A2
HLA-A*02:03	1	339	347	9	LHKHQRALH	LHKHQRALH	LHKHQRALH	7.00E-06	74	A*02.03	absent	A2
HLA-A*02:03	1	233	241	9	HKLRDRAER	HKLRDRAER	HKLRDRAER	7.00E-06	74	A*02.03	absent	A2
HLA-A*02:03	1	138	146	9	LGADREFIE	LGADREFIE	LGADREFIE	7.00E-06	74	A*02.03	absent	A2
HLA-A*02:03	1	135	143	9	KRMLGADRE	KRMLGADRE	KRMLGADRE	7.00E-06	74	A*02.03	absent	A2
HLA-A*02:03	1	29	37	9	PASDLPTPQ	PASDLPTPQ	PASDLPTPQ	7.00E-06	74	A*02.03	absent	A2
HLA-A*02:03	1	335	344	10	EKGVLHKHQR	EGVLHKHQR	EKGVLHKHQR	6.00E-06	76	A*02.03	absent	A2
HLA-A*02:03	1	277	286	10	NSSTWGSLKQ	NSSTGSLKQ	NSSTWGSLKQ	6.00E-06	76	A*02.03	absent	A2
HLA-A*02:03	1	85	94	10	KKGLFLKHVE	KGLFLKHVE	KKGLFLKHVE	6.00E-06	76	A*02.03	absent	A2
HLA-A*02:03	1	50	59	10	APSRMQMPQG	ASRMQMPQG	APSRMQMPQG	6.00E-06	76	A*02.03	MQMPQG	A2
HLA-A*02:03	1	427	435	9	KEMSKVWND	KEMSKVWND	KEMSKVWND	6.00E-06	76	A*02.03	absent	A2
HLA-A*02:03	1	365	374	10	EPESVEQLES	EPSVEQLES	EPESVEQLES	5.00E-06	78	A*02.03	absent	A2
HLA-A*02:03	1	302	311	10	AAQQGKQEEN	AQQGKQEEN	AAQQGKQEEN	5.00E-06	78	A*02.03	absent	A2
HLA-A*02:03	1	273	282	10	WAALNSSTWG	WAALNSSTG	WAALNSSTWG	5.00E-06	78	A*02.03	absent	A2
HLA-A*02:03	1	235	244	10	LRDRAERIAS	LRDAERIAS	LRDRAERIAS	5.00E-06	78	A*02.03	absent	A2
HLA-A*02:03	1	206	215	10	AKDFLPADIQ	AKFLPADIQ	AKDFLPADIQ	5.00E-06	78	A*02.03	absent	A2
HLA-A*02:03	1	433	441	9	WNDLRPKLS	WNDLRPKLS	WNDLRPKLS	5.00E-06	78	A*02.03	absent	A2
HLA-A*02:03	1	141	149	9	DREFIEARR	DREFIEARR	DREFIEARR	5.00E-06	78	A*02.03	absent	A2
HLA-A*02:03	1	51	59	9	PSRMQMPQG	PSRMQMPQG	PSRMQMPQG	5.00E-06	78	A*02.03	MQMPQG	A2
HLA-A*02:03	1	454	463	10	PCSPPEDGLC	PSPPEDGLC	PCSPPEDGLC	4.00E-06	81	A*02.03	absent	A2
HLA-A*02:03	1	452	461	10	TPPCSPPEDG	TPPSPPEDG	TPPCSPPEDG	4.00E-06	81	A*02.03	absent	A2
HLA-A*02:03	1	437	446	10	RPKLSCLFAG	RPKLSCLFA	RPKLSCLFA	4.00E-06	81	A*02.03	absent	A2
HLA-A*02:03	1	19	28	10	EAEADEEADP	EAADEEADP	EAEADEEADP	4.00E-06	81	A*02.03	absent	A2
HLA-A*02:03	1	394	402	9	LYCLHQETQ	LYCLHQETQ	LYCLHQETQ	4.00E-06	81	A*02.03	absent	A2
HLA-A*02:03	1	251	259	9	ADLLIFGKE	ADLLIFGKE	ADLLIFGKE	4.00E-06	81	A*02.03	absent	A2
HLA-A*02:03	1	229	237	9	YNSFHKLRD	YNSFHKLRD	YNSFHKLRD	4.00E-06	81	A*02.03	absent	A2
HLA-A*02:03	1	173	181	9	LFLSFSGSD	LFLSFSGSD	LFLSFSGSD	4.00E-06	81	A*02.03	absent	A2
HLA-A*02:03	1	103	111	9	KSSVYRRYN	KSSVYRRYN	KSSVYRRYN	4.00E-06	81	A*02.03	absent	A2
HLA-A*02:03	1	90	98	9	LKHVEYEVS	LKHVEYEVS	LKHVEYEVS	4.00E-06	81	A*02.03	absent	A2
HLA-A*02:03	1	346	355	10	LHKYSLMKRQ	LKYSLMKRQ	LHKYSLMKRQ	3.00E-06	84	A*02.03	absent	A2
HLA-A*02:03	1	303	312	10	AQQGKQEEND	AQQGKQEED	AQQGKQEEND	3.00E-06	84	A*02.03	absent	A2
HLA-A*02:03	1	300	309	10	DKAAQQGKQE	DAAQQGKQE	DKAAQQGKQE	3.00E-06	84	A*02.03	absent	A2
HLA-A*02:03	1	299	308	10	ADKAAQQGKQ	ADKAAQQKQ	ADKAAQQGKQ	3.00E-06	84	A*02.03	absent	A2
HLA-A*02:03	1	239	248	10	AERIASRAID	AERIASRAI	AERIASRAI	3.00E-06	84	A*02.03	absent	A2
HLA-A*02:03	1	28	37	10	PPASDLPTPQ	PASDLPTPQ	PPASDLPTPQ	3.00E-06	84	A*02.03	absent	A2
HLA-A*02:03	1	22	31	10	ADEEADPPAS	ADEEDPPAS	ADEEADPPAS	3.00E-06	84	A*02.03	absent	A2
HLA-A*02:03	1	15	24	10	GAAAEAEADE	GAAAEAEAE	GAAAEAEADE	3.00E-06	84	A*02.03	absent	A2
HLA-A*02:03	1	10	19	10	PAAAVGAAAE	PAAAVGAAE	PAAAVGAAAE	3.00E-06	84	A*02.03	absent	A2
HLA-A*02:03	1	452	460	9	TPPCSPPED	TPPCSPPED	TPPCSPPED	3.00E-06	84	A*02.03	absent	A2
HLA-A*02:03	1	447	455	9	PHSTLTPPC	PHSTLTPPC	PHSTLTPPC	3.00E-06	84	A*02.03	absent	A2
HLA-A*02:03	1	412	420	9	SHILRAFVN	SHILRAFVN	SHILRAFVN	3.00E-06	84	A*02.03	absent	A2
HLA-A*02:03	1	373	381	9	ESRIVEQEN	ESRIVEQEN	ESRIVEQEN	3.00E-06	84	A*02.03	absent	A2
HLA-A*02:03	1	365	373	9	EPESVEQLE	EPESVEQLE	EPESVEQLE	3.00E-06	84	A*02.03	absent	A2
HLA-A*02:03	1	314	322	9	VEKLNLFLD	VEKLNLFLD	VEKLNLFLD	3.00E-06	84	A*02.03	absent	A2
HLA-A*02:03	1	257	265	9	GKELSAIGS	GKELSAIGS	GKELSAIGS	3.00E-06	84	A*02.03	absent	A2
HLA-A*02:03	1	207	215	9	KDFLPADIQ	KDFLPADIQ	KDFLPADIQ	3.00E-06	84	A*02.03	absent	A2
HLA-A*02:03	1	188	196	9	ESAQCVGDE	ESAQCVGDE	ESAQCVGDE	3.00E-06	84	A*02.03	absent	A2
HLA-A*02:03	1	171	179	9	LKLFLSFSG	LKLFLSFSG	LKLFLSFSG	3.00E-06	84	A*02.03	absent	A2
HLA-A*02:03	1	104	112	9	SSVYRRYND	SSVYRRYND	SSVYRRYND	3.00E-06	84	A*02.03	absent	A2
HLA-A*02:03	1	52	60	9	SRMQMPQGN	SRMQMPQGN	SRMQMPQGN	3.00E-06	84	A*02.03	MQMPQG	A2
HLA-A*02:03	1	17	25	9	AAEAEADEE	AAEAEADEE	AAEAEADEE	3.00E-06	84	A*02.03	absent	A2
HLA-A*02:03	1	15	23	9	GAAAEAEAD	GAAAEAEAD	GAAAEAEAD	3.00E-06	84	A*02.03	absent	A2
HLA-A*02:03	1	426	435	10	HKEMSKVWND	HEMSKVWND	HKEMSKVWND	2.00E-06	89	A*02.03	absent	A2
HLA-A*02:03	1	425	434	10	GHKEMSKVWN	GHKESKVWN	GHKEMSKVWN	2.00E-06	89	A*02.03	absent	A2
HLA-A*02:03	1	390	399	10	NYFSLYCLHQ	NYFSYCLHQ	NYFSLYCLHQ	2.00E-06	89	A*02.03	absent	A2
HLA-A*02:03	1	372	381	10	LESRIVEQEN	LESRIVEQN	LESRIVEQEN	2.00E-06	89	A*02.03	absent	A2
HLA-A*02:03	1	281	290	10	WGSLKQALKG	WSLKQALKG	WGSLKQALKG	2.00E-06	89	A*02.03	absent	A2
HLA-A*02:03	1	187	196	10	KESAQCVGDE	KESAQCVGE	KESAQCVGDE	2.00E-06	89	A*02.03	absent	A2
HLA-A*02:03	1	102	111	10	FKSSVYRRYN	FSSVYRRYN	FKSSVYRRYN	2.00E-06	89	A*02.03	absent	A2
HLA-A*02:03	1	49	58	10	PAPSRMQMPQ	PAPSRMQMQ	PAPSRMQMPQ	2.00E-06	89	A*02.03	MQMPQ	A2
HLA-A*02:03	1	23	32	10	DEEADPPASD	DEADPPASD	DEEADPPASD	2.00E-06	89	A*02.03	absent	A2
HLA-A*02:03	1	18	27	10	AEAEADEEAD	AEAEADEEA	AEAEADEEA	2.00E-06	89	A*02.03	absent	A2
HLA-A*02:03	1	327	335	9	YKDLCERHE	YKDLCERHE	YKDLCERHE	2.00E-06	89	A*02.03	absent	A2
HLA-A*02:03	1	300	308	9	DKAAQQGKQ	DKAAQQGKQ	DKAAQQGKQ	2.00E-06	89	A*02.03	absent	A2
HLA-A*02:03	1	284	292	9	LKQALKGLS	LKQALKGLS	LKQALKGLS	2.00E-06	89	A*02.03	absent	A2
HLA-A*02:03	1	258	266	9	KELSAIGSD	KELSAIGSD	KELSAIGSD	2.00E-06	89	A*02.03	absent	A2
HLA-A*02:03	1	244	252	9	SRAIDNAAD	SRAIDNAAD	SRAIDNAAD	2.00E-06	89	A*02.03	absent	A2
HLA-A*02:03	1	149	157	9	RRALKRFVN	RRALKRFVN	RRALKRFVN	2.00E-06	89	A*02.03	absent	A2
HLA-A*02:03	1	79	87	9	VELIPEKKG	VELIPEKKG	VELIPEKKG	2.00E-06	89	A*02.03	absent	A2
HLA-A*02:03	1	447	456	10	PHSTLTPPCS	PSTLTPPCS	PHSTLTPPCS	1.00E-06	96	A*02.03	absent	A2
HLA-A*02:03	1	240	249	10	ERIASRAIDN	EIASRAIDN	ERIASRAIDN	1.00E-06	96	A*02.03	absent	A2
HLA-A*02:03	1	228	237	10	IYNSFHKLRD	IYNSFHKLR	IYNSFHKLR	1.00E-06	96	A*02.03	absent	A2
HLA-A*02:03	1	221	230	10	SRELIRNIYN	SRLIRNIYN	SRELIRNIYN	1.00E-06	96	A*02.03	absent	A2
HLA-A*02:03	1	199	208	10	NCKLATRAKD	NCKLATRAK	NCKLATRAK	1.00E-06	96	A*02.03	absent	A2
HLA-A*02:03	1	148	157	10	RRRALKRFVN	RRRALKRFV	RRRALKRFV	1.00E-06	96	A*02.03	absent	A2
HLA-A*02:03	1	134	143	10	PKRMLGADRE	PKMLGADRE	PKRMLGADRE	1.00E-06	96	A*02.03	absent	A2
HLA-A*02:03	1	51	60	10	PSRMQMPQGN	PSMQMPQGN	PSRMQMPQGN	1.00E-06	96	A*02.03	MQMPQG	A2
HLA-A*02:03	1	14	23	10	VGAAAEAEAD	VGAAAEAEA	VGAAAEAEA	1.00E-06	96	A*02.03	absent	A2
HLA-A*02:03	1	457	465	9	PPEDGLCPH	PPEDGLCPH	PPEDGLCPH	1.00E-06	96	A*02.03	absent	A2
HLA-A*02:03	1	453	461	9	PPCSPPEDG	PPCSPPEDG	PPCSPPEDG	1.00E-06	96	A*02.03	absent	A2
HLA-A*02:03	1	366	374	9	PESVEQLES	PESVEQLES	PESVEQLES	1.00E-06	96	A*02.03	absent	A2
HLA-A*02:03	1	335	343	9	EKGVLHKHQ	EKGVLHKHQ	EKGVLHKHQ	1.00E-06	96	A*02.03	absent	A2
HLA-A*02:03	1	317	325	9	LNLFLDLLQ	LNLFLDLLQ	LNLFLDLLQ	1.00E-06	96	A*02.03	absent	A2
HLA-A*02:03	1	304	312	9	QQGKQEEND	QQGKQEEND	QQGKQEEND	1.00E-06	96	A*02.03	absent	A2
HLA-A*02:03	1	240	248	9	ERIASRAID	ERIASRAID	ERIASRAID	1.00E-06	96	A*02.03	absent	A2
HLA-A*02:03	1	222	230	9	RELIRNIYN	RELIRNIYN	RELIRNIYN	1.00E-06	96	A*02.03	absent	A2
HLA-A*02:03	1	191	199	9	QCVGDEFLN	QCVGDEFLN	QCVGDEFLN	1.00E-06	96	A*02.03	absent	A2
HLA-A*02:03	1	257	266	10	GKELSAIGSD	GELSAIGSD	GKELSAIGSD	0	100	A*02.03	absent	A2
HLA-A*02:03	1	186	195	10	LKESAQCVGD	LKESAQVGD	LKESAQCVGD	0	100	A*02.03	absent	A2
HLA-A*02:03	1	133	142	10	PPKRMLGADR	PPKRMLGAR	PPKRMLGADR	0	100	A*02.03	absent	A2
HLA-A*02:03	1	103	112	10	KSSVYRRYND	KSSVYRRYD	KSSVYRRYND	0	100	A*02.03	absent	A2
HLA-A*02:03	1	438	446	9	PKLSCLFAG	PKLSCLFAG	PKLSCLFAG	0	100	A*02.03	absent	A2
HLA-A*02:03	1	426	434	9	HKEMSKVWN	HKEMSKVWN	HKEMSKVWN	0	100	A*02.03	absent	A2
HLA-A*02:03	1	321	329	9	LDLLQSYKD	LDLLQSYKD	LDLLQSYKD	0	100	A*02.03	absent	A2
HLA-A*02:03	1	310	318	9	ENDVVEKLN	ENDVVEKLN	ENDVVEKLN	0	100	A*02.03	absent	A2
HLA-A*02:03	1	200	208	9	CKLATRAKD	CKLATRAKD	CKLATRAKD	0	100	A*02.03	absent	A2
HLA-A*02:03	1	187	195	9	KESAQCVGD	KESAQCVGD	KESAQCVGD	0	100	A*02.03	absent	A2
HLA-A*02:03	1	186	194	9	LKESAQCVG	LKESAQCVG	LKESAQCVG	0	100	A*02.03	absent	A2
HLA-A*02:03	1	134	142	9	PKRMLGADR	PKRMLGADR	PKRMLGADR	0	100	A*02.03	absent	A2
HLA-A*02:03	1	133	141	9	PPKRMLGAD	PPKRMLGAD	PPKRMLGAD	0	100	A*02.03	absent	A2
HLA-A*02:03	1	19	27	9	EAEADEEAD	EAEADEEAD	EAEADEEAD	0	100	A*02.03	absent	A2
HLA-A*02:06	1	4	12	9	RAMDPLPAA	RAMDPLPAA	RAMDPLPAA	0.747295	0.09	A*02.06	absent	A2
HLA-A*02:06	1	89	97	9	FLKHVEYEV	FLKHVEYEV	FLKHVEYEV	0.701632	0.11	A*02.06	absent	A2
HLA-A*02:06	1	71	79	9	LLARDTVQV	LLARDTVQV	LLARDTVQV	0.675748	0.12	A*02.06	absent	A2
HLA-A*02:06	1	216	224	9	AQFAISREL	AQFAISREL	AQFAISREL	0.659955	0.13	A*02.06	absent	A2
HLA-A*02:06	1	227	235	9	NIYNSFHKL	NIYNSFHKL	NIYNSFHKL	0.568159	0.18	A*02.06	absent	A2
HLA-A*02:06	1	63	71	9	LLSHTLQEL	LLSHTLQEL	LLSHTLQEL	0.536893	0.21	A*02.06	absent	A2
HLA-A*02:06	1	54	62	9	MQMPQGNPL	MQMPQGNPL	MQMPQGNPL	0.518103	0.23	A*02.06	MQMPQG	A2
HLA-A*02:06	1	54	63	10	MQMPQGNPLL	MQMPGNPLL	MQMPQGNPLL	0.509263	0.24	A*02.06	MQMPQG	A2
HLA-A*02:06	1	361	369	9	AQNREPESV	AQNREPESV	AQNREPESV	0.495592	0.26	A*02.06	absent	A2
HLA-A*02:06	1	165	173	9	FSEDVVLKL	FSEDVVLKL	FSEDVVLKL	0.452472	0.31	A*02.06	absent	A2
HLA-A*02:06	1	398	406	9	HQETQLIHV	HQETQLIHV	HQETQLIHV	0.444577	0.33	A*02.06	absent	A2
HLA-A*02:06	1	285	293	9	KQALKGLSV	KQALKGLSV	KQALKGLSV	0.426793	0.35	A*02.06	absent	A2
HLA-A*02:06	1	5	13	9	AMDPLPAAA	AMDPLPAAA	AMDPLPAAA	0.41283	0.36	A*02.06	absent	A2
HLA-A*02:06	1	431	440	10	KVWNDLRPKL	KVWNDLPKL	KVWNDLRPKL	0.394731	0.39	A*02.06	absent	A2
HLA-A*02:06	1	279	287	9	STWGSLKQA	STWGSLKQA	STWGSLKQA	0.38943	0.4	A*02.06	absent	A2
HLA-A*02:06	1	421	429	9	SQIQGHKEM	SQIQGHKEM	SQIQGHKEM	0.306445	0.56	A*02.06	absent	A2
HLA-A*02:06	1	407	415	9	YLPLTSHIL	YLPLTSHIL	YLPLTSHIL	0.284773	0.61	A*02.06	absent	A2
HLA-A*02:06	1	185	193	9	KLKESAQCV	KLKESAQCV	KLKESAQCV	0.271656	0.65	A*02.06	absent	A2
HLA-A*02:06	1	254	262	9	LIFGKELSA	LIFGKELSA	LIFGKELSA	0.267678	0.66	A*02.06	absent	A2
HLA-A*02:06	1	46	54	9	QQVPAPSRM	QQVPAPSRM	QQVPAPSRM	0.235011	0.74	A*02.06	absent	A2
HLA-A*02:06	1	4	13	10	RAMDPLPAAA	RAMDPLPAA	RAMDPLPAAA	0.224232	0.76	A*02.06	absent	A2
HLA-A*02:06	1	5	14	10	AMDPLPAAAV	AMDPPAAAV	AMDPLPAAAV	0.22325	0.77	A*02.06	absent	A2
HLA-A*02:06	1	150	158	9	RALKRFVNL	RALKRFVNL	RALKRFVNL	0.222832	0.77	A*02.06	absent	A2
HLA-A*02:06	1	151	159	9	ALKRFVNLV	ALKRFVNLV	ALKRFVNLV	0.219827	0.78	A*02.06	absent	A2
HLA-A*02:06	1	55	63	9	QMPQGNPLL	QMPQGNPLL	QMPQGNPLL	0.202314	0.87	A*02.06	QMPQG	A2
HLA-A*02:06	1	375	383	9	RIVEQENAI	RIVEQENAI	RIVEQENAI	0.195698	0.89	A*02.06	absent	A2
HLA-A*02:06	1	116	124	9	FQEMLLHKF	FQEMLLHKF	FQEMLLHKF	0.194795	0.9	A*02.06	absent	A2
HLA-A*02:06	1	3	12	10	GRAMDPLPAA	GAMDPLPAA	GRAMDPLPAA	0.19097	0.92	A*02.06	absent	A2
HLA-A*02:06	1	209	218	10	FLPADIQAQF	FLADIQAQF	FLPADIQAQF	0.181087	0.98	A*02.06	absent	A2
HLA-A*02:06	1	279	288	10	STWGSLKQAL	STWGSLQAL	STWGSLKQAL	0.173126	1.1	A*02.06	absent	A2
HLA-A*02:06	1	37	45	9	QAIEPQAIV	QAIEPQAIV	QAIEPQAIV	0.171488	1.1	A*02.06	absent	A2
HLA-A*02:06	1	113	121	9	FVVFQEMLL	FVVFQEMLL	FVVFQEMLL	0.165824	1.1	A*02.06	absent	A2
HLA-A*02:06	1	62	71	10	LLLSHTLQEL	LLLSHLQEL	LLLSHTLQEL	0.159143	1.1	A*02.06	absent	A2
HLA-A*02:06	1	316	324	9	KLNLFLDLL	KLNLFLDLL	KLNLFLDLL	0.137912	1.3	A*02.06	absent	A2
HLA-A*02:06	1	287	295	9	ALKGLSVEF	ALKGLSVEF	ALKGLSVEF	0.120188	1.4	A*02.06	absent	A2
HLA-A*02:06	1	442	450	9	CLFAGPHST	CLFAGPHST	CLFAGPHST	0.107881	1.5	A*02.06	absent	A2
HLA-A*02:06	1	405	414	10	HVYLPLTSHI	HVYLPLTSI	HVYLPLTSHI	0.103405	1.6	A*02.06	absent	A2
HLA-A*02:06	1	290	298	9	GLSVEFALL	GLSVEFALL	GLSVEFALL	0.102079	1.6	A*02.06	absent	A2
HLA-A*02:06	1	364	372	9	REPESVEQL	REPESVEQL	REPESVEQL	0.101205	1.6	A*02.06	absent	A2
HLA-A*02:06	1	313	321	9	VVEKLNLFL	VVEKLNLFL	VVEKLNLFL	0.099656	1.7	A*02.06	absent	A2
HLA-A*02:06	1	77	85	9	VQVELIPEK	VQVELIPEK	VQVELIPEK	0.097406	1.7	A*02.06	absent	A2
HLA-A*02:06	1	53	62	10	RMQMPQGNPL	RQMPQGNPL	RMQMPQGNPL	0.096377	1.7	A*02.06	MQMPQG	A2
HLA-A*02:06	1	226	235	10	RNIYNSFHKL	RIYNSFHKL	RNIYNSFHKL	0.08481	1.9	A*02.06	absent	A2
HLA-A*02:06	1	262	270	9	AIGSDTTPL	AIGSDTTPL	AIGSDTTPL	0.079933	2	A*02.06	absent	A2
HLA-A*02:06	1	216	225	10	AQFAISRELI	AQFAISELI	AQFAISRELI	0.078219	2	A*02.06	absent	A2
HLA-A*02:06	1	120	128	9	LLHKFPYRM	LLHKFPYRM	LLHKFPYRM	0.077002	2	A*02.06	absent	A2
HLA-A*02:06	1	131	140	10	ALPPKRMLGA	ALPPKMLGA	ALPPKRMLGA	0.074662	2.1	A*02.06	absent	A2
HLA-A*02:06	1	402	410	9	QLIHVYLPL	QLIHVYLPL	QLIHVYLPL	0.070928	2.1	A*02.06	absent	A2
HLA-A*02:06	1	30	38	9	ASDLPTPQA	ASDLPTPQA	ASDLPTPQA	0.070914	2.1	A*02.06	absent	A2
HLA-A*02:06	1	162	171	10	HPLFSEDVVL	HLFSEDVVL	HPLFSEDVVL	0.070204	2.2	A*02.06	absent	A2
HLA-A*02:06	1	190	198	9	AQCVGDEFL	AQCVGDEFL	AQCVGDEFL	0.070022	2.2	A*02.06	absent	A2
HLA-A*02:06	1	267	275	9	TTPLPSWAA	TTPLPSWAA	TTPLPSWAA	0.069507	2.2	A*02.06	absent	A2
HLA-A*02:06	1	246	254	9	AIDNAADLL	AIDNAADLL	AIDNAADLL	0.068349	2.2	A*02.06	absent	A2
HLA-A*02:06	1	350	359	10	SLMKRQMMSA	SLMKQMMSA	SLMKRQMMSA	0.068144	2.2	A*02.06	absent	A2
HLA-A*02:06	1	283	291	9	SLKQALKGL	SLKQALKGL	SLKQALKGL	0.065893	2.3	A*02.06	absent	A2
HLA-A*02:06	1	136	144	9	RMLGADREF	RMLGADREF	RMLGADREF	0.060596	2.4	A*02.06	absent	A2
HLA-A*02:06	1	384	392	9	QTMELRNYF	QTMELRNYF	QTMELRNYF	0.059321	2.4	A*02.06	absent	A2
HLA-A*02:06	1	254	263	10	LIFGKELSAI	LIFGELSAI	LIFGKELSAI	0.056893	2.5	A*02.06	absent	A2
HLA-A*02:06	1	253	262	10	LLIFGKELSA	LLFGKELSA	LLIFGKELSA	0.053984	2.6	A*02.06	absent	A2
HLA-A*02:06	1	441	450	10	SCLFAGPHST	SLFAGPHST	SCLFAGPHST	0.053811	2.6	A*02.06	absent	A2
HLA-A*02:06	1	70	79	10	ELLARDTVQV	ELLADTVQV	ELLARDTVQV	0.053801	2.6	A*02.06	absent	A2
HLA-A*02:06	1	245	253	9	RAIDNAADL	RAIDNAADL	RAIDNAADL	0.053554	2.6	A*02.06	absent	A2
HLA-A*02:06	1	278	287	10	SSTWGSLKQA	STWGSLKQA	SSTWGSLKQA	0.052201	2.6	A*02.06	absent	A2
HLA-A*02:06	1	73	81	9	ARDTVQVEL	ARDTVQVEL	ARDTVQVEL	0.051569	2.6	A*02.06	absent	A2
HLA-A*02:06	1	395	403	9	YCLHQETQL	YCLHQETQL	YCLHQETQL	0.050871	2.7	A*02.06	absent	A2
HLA-A*02:06	1	442	451	10	CLFAGPHSTL	CLFAGPHTL	CLFAGPHSTL	0.050754	2.7	A*02.06	absent	A2
HLA-A*02:06	1	275	284	10	ALNSSTWGSL	ALNSSTWSL	ALNSSTWGSL	0.049135	2.7	A*02.06	absent	A2
HLA-A*02:06	1	12	20	9	AAVGAAAEA	AAVGAAAEA	AAVGAAAEA	0.04778	2.8	A*02.06	absent	A2
HLA-A*02:06	1	169	177	9	VVLKLFLSF	VVLKLFLSF	VVLKLFLSF	0.047117	2.8	A*02.06	absent	A2
HLA-A*02:06	1	338	346	9	VLHKHQRAL	VLHKHQRAL	VLHKHQRAL	0.045404	2.9	A*02.06	absent	A2
HLA-A*02:06	1	318	326	9	NLFLDLLQS	NLFLDLLQS	NLFLDLLQS	0.043347	3	A*02.06	absent	A2
HLA-A*02:06	1	174	182	9	FLSFSGSDV	FLSFSGSDV	FLSFSGSDV	0.039341	3.1	A*02.06	absent	A2
HLA-A*02:06	1	215	224	10	QAQFAISREL	QQFAISREL	QAQFAISREL	0.039025	3.2	A*02.06	absent	A2
HLA-A*02:06	1	177	186	10	FSGSDVQNKL	FSSDVQNKL	FSGSDVQNKL	0.038152	3.2	A*02.06	absent	A2
HLA-A*02:06	1	163	171	9	PLFSEDVVL	PLFSEDVVL	PLFSEDVVL	0.037858	3.2	A*02.06	absent	A2
HLA-A*02:06	1	25	33	9	EADPPASDL	EADPPASDL	EADPPASDL	0.037812	3.2	A*02.06	absent	A2
HLA-A*02:06	1	400	408	9	ETQLIHVYL	ETQLIHVYL	ETQLIHVYL	0.037286	3.3	A*02.06	absent	A2
HLA-A*02:06	1	43	51	9	AIVQQVPAP	AIVQQVPAP	AIVQQVPAP	0.036914	3.3	A*02.06	absent	A2
HLA-A*02:06	1	178	186	9	SGSDVQNKL	SGSDVQNKL	SGSDVQNKL	0.036475	3.3	A*02.06	absent	A2
HLA-A*02:06	1	378	386	9	EQENAIQTM	EQENAIQTM	EQENAIQTM	0.03585	3.4	A*02.06	absent	A2
HLA-A*02:06	1	309	317	9	EENDVVEKL	EENDVVEKL	EENDVVEKL	0.031853	3.6	A*02.06	absent	A2
HLA-A*02:06	1	80	88	9	ELIPEKKGL	ELIPEKKGL	ELIPEKKGL	0.031692	3.6	A*02.06	absent	A2
HLA-A*02:06	1	124	132	9	FPYRMVPAL	FPYRMVPAL	FPYRMVPAL	0.031664	3.6	A*02.06	absent	A2
HLA-A*02:06	1	401	409	9	TQLIHVYLP	TQLIHVYLP	TQLIHVYLP	0.03125	3.6	A*02.06	absent	A2
HLA-A*02:06	1	182	190	9	VQNKLKESA	VQNKLKESA	VQNKLKESA	0.030661	3.7	A*02.06	absent	A2
HLA-A*02:06	1	234	242	9	KLRDRAERI	KLRDRAERI	KLRDRAERI	0.029981	3.7	A*02.06	absent	A2
HLA-A*02:06	1	291	299	9	LSVEFALLA	LSVEFALLA	LSVEFALLA	0.029814	3.7	A*02.06	absent	A2
HLA-A*02:06	1	30	39	10	ASDLPTPQAI	ASDPTPQAI	ASDLPTPQAI	0.029502	3.8	A*02.06	absent	A2
HLA-A*02:06	1	289	297	9	KGLSVEFAL	KGLSVEFAL	KGLSVEFAL	0.029219	3.8	A*02.06	absent	A2
HLA-A*02:06	1	312	320	9	DVVEKLNLF	DVVEKLNLF	DVVEKLNLF	0.028821	3.8	A*02.06	absent	A2
HLA-A*02:06	1	393	401	9	SLYCLHQET	SLYCLHQET	SLYCLHQET	0.028386	3.9	A*02.06	absent	A2
HLA-A*02:06	1	63	72	10	LLSHTLQELL	LLSHTLQEL	LLSHTLQELL	0.027078	4	A*02.06	absent	A2
HLA-A*02:06	1	45	54	10	VQQVPAPSRM	VQVPAPSRM	VQQVPAPSRM	0.025134	4.1	A*02.06	absent	A2
HLA-A*02:06	1	192	200	9	CVGDEFLNC	CVGDEFLNC	CVGDEFLNC	0.024834	4.2	A*02.06	absent	A2
HLA-A*02:06	1	397	406	10	LHQETQLIHV	LQETQLIHV	LHQETQLIHV	0.02428	4.2	A*02.06	absent	A2
HLA-A*02:06	1	150	159	10	RALKRFVNLV	RALKFVNLV	RALKRFVNLV	0.024271	4.2	A*02.06	absent	A2
HLA-A*02:06	1	290	299	10	GLSVEFALLA	GLVEFALLA	GLSVEFALLA	0.024235	4.2	A*02.06	absent	A2
HLA-A*02:06	1	137	145	9	MLGADREFI	MLGADREFI	MLGADREFI	0.024046	4.2	A*02.06	absent	A2
HLA-A*02:06	1	396	404	9	CLHQETQLI	CLHQETQLI	CLHQETQLI	0.023943	4.2	A*02.06	absent	A2
HLA-A*02:06	1	401	410	10	TQLIHVYLPL	TQLIHVYLL	TQLIHVYLPL	0.023684	4.3	A*02.06	absent	A2
HLA-A*02:06	1	139	147	9	GADREFIEA	GADREFIEA	GADREFIEA	0.02334	4.3	A*02.06	absent	A2
HLA-A*02:06	1	383	392	10	IQTMELRNYF	IQMELRNYF	IQTMELRNYF	0.023228	4.3	A*02.06	absent	A2
HLA-A*02:06	1	395	404	10	YCLHQETQLI	YLHQETQLI	YCLHQETQLI	0.022401	4.4	A*02.06	absent	A2
HLA-A*02:06	1	261	270	10	SAIGSDTTPL	SAIGDTTPL	SAIGSDTTPL	0.022354	4.4	A*02.06	absent	A2
HLA-A*02:06	1	245	254	10	RAIDNAADLL	RAIDNAALL	RAIDNAADLL	0.0223	4.4	A*02.06	absent	A2
HLA-A*02:06	1	31	39	9	SDLPTPQAI	SDLPTPQAI	SDLPTPQAI	0.022215	4.4	A*02.06	absent	A2
HLA-A*02:06	1	337	345	9	GVLHKHQRA	GVLHKHQRA	GVLHKHQRA	0.02209	4.4	A*02.06	absent	A2
HLA-A*02:06	1	423	432	10	IQGHKEMSKV	IQHKEMSKV	IQGHKEMSKV	0.021562	4.5	A*02.06	absent	A2
HLA-A*02:06	1	386	394	9	MELRNYFSL	MELRNYFSL	MELRNYFSL	0.0215	4.5	A*02.06	absent	A2
HLA-A*02:06	1	351	359	9	LMKRQMMSA	LMKRQMMSA	LMKRQMMSA	0.021417	4.5	A*02.06	absent	A2
HLA-A*02:06	1	444	452	9	FAGPHSTLT	FAGPHSTLT	FAGPHSTLT	0.02141	4.5	A*02.06	absent	A2
HLA-A*02:06	1	287	296	10	ALKGLSVEFA	ALKGSVEFA	ALKGLSVEFA	0.021279	4.5	A*02.06	absent	A2
HLA-A*02:06	1	105	114	10	SVYRRYNDFV	SVYRYNDFV	SVYRRYNDFV	0.020961	4.6	A*02.06	absent	A2
HLA-A*02:06	1	55	64	10	QMPQGNPLLL	QMPQGNPLL	QMPQGNPLLL	0.020926	4.6	A*02.06	QMPQG	A2
HLA-A*02:06	1	410	419	10	LTSHILRAFV	LTSHILAFV	LTSHILRAFV	0.020456	4.6	A*02.06	absent	A2
HLA-A*02:06	1	405	413	9	HVYLPLTSH	HVYLPLTSH	HVYLPLTSH	0.019151	4.8	A*02.06	absent	A2
HLA-A*02:06	1	443	451	9	LFAGPHSTL	LFAGPHSTL	LFAGPHSTL	0.018696	4.8	A*02.06	absent	A2
HLA-A*02:06	1	98	106	9	SSQRFKSSV	SSQRFKSSV	SSQRFKSSV	0.018577	4.9	A*02.06	absent	A2
HLA-A*02:06	1	284	293	10	LKQALKGLSV	LQALKGLSV	LKQALKGLSV	0.017454	5	A*02.06	absent	A2
HLA-A*02:06	1	209	217	9	FLPADIQAQ	FLPADIQAQ	FLPADIQAQ	0.016537	5.2	A*02.06	absent	A2
HLA-A*02:06	1	214	222	9	IQAQFAISR	IQAQFAISR	IQAQFAISR	0.016113	5.3	A*02.06	absent	A2
HLA-A*02:06	1	119	128	10	MLLHKFPYRM	MLLHKFPYM	MLLHKFPYRM	0.016056	5.3	A*02.06	absent	A2
HLA-A*02:06	1	368	376	9	SVEQLESRI	SVEQLESRI	SVEQLESRI	0.015992	5.3	A*02.06	absent	A2
HLA-A*02:06	1	197	206	10	FLNCKLATRA	FLNCKLATA	FLNCKLATRA	0.015812	5.3	A*02.06	absent	A2
HLA-A*02:06	1	203	212	10	ATRAKDFLPA	ATAKDFLPA	ATRAKDFLPA	0.015563	5.4	A*02.06	absent	A2
HLA-A*02:06	1	64	72	9	LSHTLQELL	LSHTLQELL	LSHTLQELL	0.015402	5.4	A*02.06	absent	A2
HLA-A*02:06	1	406	414	9	VYLPLTSHI	VYLPLTSHI	VYLPLTSHI	0.015318	5.4	A*02.06	absent	A2
HLA-A*02:06	1	136	145	10	RMLGADREFI	RMLGADEFI	RMLGADREFI	0.01515	5.5	A*02.06	absent	A2
HLA-A*02:06	1	205	214	10	RAKDFLPADI	RAKDFLPAI	RAKDFLPADI	0.015023	5.5	A*02.06	absent	A2
HLA-A*02:06	1	127	135	9	RMVPALPPK	RMVPALPPK	RMVPALPPK	0.014954	5.5	A*02.06	absent	A2
HLA-A*02:06	1	267	276	10	TTPLPSWAAL	TTLPSWAAL	TTPLPSWAAL	0.014893	5.5	A*02.06	absent	A2
HLA-A*02:06	1	374	383	10	SRIVEQENAI	SIVEQENAI	SRIVEQENAI	0.014573	5.6	A*02.06	absent	A2
HLA-A*02:06	1	212	220	9	ADIQAQFAI	ADIQAQFAI	ADIQAQFAI	0.014342	5.7	A*02.06	absent	A2
HLA-A*02:06	1	157	165	9	NLVARHPLF	NLVARHPLF	NLVARHPLF	0.014172	5.7	A*02.06	absent	A2
HLA-A*02:06	1	87	95	9	GLFLKHVEY	GLFLKHVEY	GLFLKHVEY	0.013974	5.7	A*02.06	absent	A2
HLA-A*02:06	1	427	436	10	KEMSKVWNDL	KEMSKVWNL	KEMSKVWNDL	0.013169	5.9	A*02.06	absent	A2
HLA-A*02:06	1	79	88	10	VELIPEKKGL	VLIPEKKGL	VELIPEKKGL	0.013099	5.9	A*02.06	absent	A2
HLA-A*02:06	1	210	218	9	LPADIQAQF	LPADIQAQF	LPADIQAQF	0.013085	6	A*02.06	absent	A2
HLA-A*02:06	1	377	386	10	VEQENAIQTM	VQENAIQTM	VEQENAIQTM	0.013047	6	A*02.06	absent	A2
HLA-A*02:06	1	172	180	9	KLFLSFSGS	KLFLSFSGS	KLFLSFSGS	0.013025	6	A*02.06	absent	A2
HLA-A*02:06	1	120	129	10	LLHKFPYRMV	LLHKFPYRV	LLHKFPYRMV	0.012994	6	A*02.06	absent	A2
HLA-A*02:06	1	360	369	10	TAQNREPESV	TQNREPESV	TAQNREPESV	0.012811	6	A*02.06	absent	A2
HLA-A*02:06	1	432	440	9	VWNDLRPKL	VWNDLRPKL	VWNDLRPKL	0.012526	6.1	A*02.06	absent	A2
HLA-A*02:06	1	312	321	10	DVVEKLNLFL	DVVEKLLFL	DVVEKLNLFL	0.012344	6.2	A*02.06	absent	A2
HLA-A*02:06	1	450	458	9	TLTPPCSPP	TLTPPCSPP	TLTPPCSPP	0.01207	6.2	A*02.06	absent	A2
HLA-A*02:06	1	72	81	10	LARDTVQVEL	LADTVQVEL	LARDTVQVEL	0.012019	6.3	A*02.06	absent	A2
HLA-A*02:06	1	47	56	10	QVPAPSRMQM	QVPAPSMQM	QVPAPSRMQM	0.011975	6.3	A*02.06	absent	A2
HLA-A*02:06	1	219	228	10	AISRELIRNI	AISELIRNI	AISRELIRNI	0.011821	6.3	A*02.06	absent	A2
HLA-A*02:06	1	344	352	9	RALHKYSLM	RALHKYSLM	RALHKYSLM	0.011459	6.4	A*02.06	absent	A2
HLA-A*02:06	1	409	417	9	PLTSHILRA	PLTSHILRA	PLTSHILRA	0.011282	6.5	A*02.06	absent	A2
HLA-A*02:06	1	449	457	9	STLTPPCSP	STLTPPCSP	STLTPPCSP	0.011155	6.5	A*02.06	absent	A2
HLA-A*02:06	1	62	70	9	LLLSHTLQE	LLLSHTLQE	LLLSHTLQE	0.010883	6.6	A*02.06	absent	A2
HLA-A*02:06	1	105	113	9	SVYRRYNDF	SVYRRYNDF	SVYRRYNDF	0.010871	6.6	A*02.06	absent	A2
HLA-A*02:06	1	275	283	9	ALNSSTWGS	ALNSSTWGS	ALNSSTWGS	0.010337	6.8	A*02.06	absent	A2
HLA-A*02:06	1	403	411	9	LIHVYLPLT	LIHVYLPLT	LIHVYLPLT	0.009607	7	A*02.06	absent	A2
HLA-A*02:06	1	350	358	9	SLMKRQMMS	SLMKRQMMS	SLMKRQMMS	0.009387	7.1	A*02.06	absent	A2
HLA-A*02:06	1	320	328	9	FLDLLQSYK	FLDLLQSYK	FLDLLQSYK	0.00917	7.2	A*02.06	absent	A2
HLA-A*02:06	1	81	90	10	LIPEKKGLFL	LIPEKGLFL	LIPEKKGLFL	0.00902	7.3	A*02.06	absent	A2
HLA-A*02:06	1	119	127	9	MLLHKFPYR	MLLHKFPYR	MLLHKFPYR	0.008922	7.3	A*02.06	absent	A2
HLA-A*02:06	1	166	174	9	SEDVVLKLF	SEDVVLKLF	SEDVVLKLF	0.008863	7.4	A*02.06	absent	A2
HLA-A*02:06	1	68	77	10	LQELLARDTV	LQLLARDTV	LQELLARDTV	0.008706	7.4	A*02.06	absent	A2
HLA-A*02:06	1	35	44	10	TPQAIEPQAI	TQAIEPQAI	TPQAIEPQAI	0.008558	7.5	A*02.06	absent	A2
HLA-A*02:06	1	164	173	10	LFSEDVVLKL	LSEDVVLKL	LFSEDVVLKL	0.008552	7.5	A*02.06	absent	A2
HLA-A*02:06	1	155	164	10	FVNLVARHPL	FVNLVAHPL	FVNLVARHPL	0.008498	7.5	A*02.06	absent	A2
HLA-A*02:06	1	408	417	10	LPLTSHILRA	LLTSHILRA	LPLTSHILRA	0.008446	7.5	A*02.06	absent	A2
HLA-A*02:06	1	223	231	9	ELIRNIYNS	ELIRNIYNS	ELIRNIYNS	0.008389	7.5	A*02.06	absent	A2
HLA-A*02:06	1	424	432	9	QGHKEMSKV	QGHKEMSKV	QGHKEMSKV	0.008252	7.6	A*02.06	absent	A2
HLA-A*02:06	1	220	228	9	ISRELIRNI	ISRELIRNI	ISRELIRNI	0.008229	7.6	A*02.06	absent	A2
HLA-A*02:06	1	108	116	9	RRYNDFVVF	RRYNDFVVF	RRYNDFVVF	0.008209	7.6	A*02.06	absent	A2
HLA-A*02:06	1	402	411	10	QLIHVYLPLT	QLIHVLPLT	QLIHVYLPLT	0.008105	7.7	A*02.06	absent	A2
HLA-A*02:06	1	241	250	10	RIASRAIDNA	RIASAIDNA	RIASRAIDNA	0.008021	7.7	A*02.06	absent	A2
HLA-A*02:06	1	42	50	9	QAIVQQVPA	QAIVQQVPA	QAIVQQVPA	0.007886	7.8	A*02.06	absent	A2
HLA-A*02:06	1	342	351	10	HQRALHKYSL	HQALHKYSL	HQRALHKYSL	0.007608	7.9	A*02.06	absent	A2
[truncated: 23,565 more rows]

## Sheet: Ext Data 3d
Target	HLA	Dilution	gMFI
MADS	A0201	1	4767
MADS	A0201	3	56395
MADS	A0201	9	180313
Neg	A0201	1	4536
Neg	A0201	3	10506
Neg	A0201	9	46816
PC	A0201	1	88839
PC	A0201	3	807000
PC	A0201	9	1140000
SNX8	A0201	1	12583
SNX8	A0201	3	251626
SNX8	A0201	9	507000
Wuhan	A0201	1	3632
Wuhan	A0201	3	13148
Wuhan	A0201	9	51461
MADS	A0206	1	230114
MADS	A0206	3	1180000
MADS	A0206	9	1360000
Neg	A0206	1	3941
Neg	A0206	3	5909
Neg	A0206	9	20869
PC	A0206	1	538000
PC	A0206	3	1230000
PC	A0206	9	1250000
SNX8	A0206	1	278991
SNX8	A0206	3	1140000
SNX8	A0206	9	1300000
Wuhan	A0206	1	245085
Wuhan	A0206	3	1170000
Wuhan	A0206	9	1310000
MADS	B3501	1	3117
MADS	B3501	3	4671
MADS	B3501	9	15597
Neg	B3501	1	3230
Neg	B3501	3	4248
Neg	B3501	9	11969
PC	B3501	1	186561
PC	B3501	3	983000
PC	B3501	9	1230000
SNX8	B3501	1	3287
SNX8	B3501	3	7303
SNX8	B3501	9	21491
Wuhan	B3501	1	3177
Wuhan	B3501	3	4467
Wuhan	B3501	9	14840
