# Supplementary material for: Molecular mimicry in multisystem inflammatory syndrome in children
Source: Nature. 2024 Aug 7;632(8025):622–9. doi: 10.1038/s41586-024-07722-4 (PMC11324515; doi:10.1038/s41586-024-07722-4)
Supplement: Supplementary file 11 — Source Data Extended Data Fig. 4 [file 41586_2024_7722_MOESM11_ESM.xlsx]

## Sheet: Ext Data Fig 4b
Category	Tetramer	Percent
MISC	Cross	0.11
MISC	Cross	0.15
MISC	Cross	0.025
CONV	Cross	0
CONV	Cross	0
CONV	Cross	0

## Sheet: Ext Data Fig 4c
Category	Condition	Total percent T
Control	Epitope	0.00936
Control	Epitope	0.015
Control	Epitope	0.01163
Control	Epitope	0.00571
Control	Vehicle	0.0095
Control	Vehicle	0
Control	Vehicle	0.00472
Control	Vehicle	0
Control	Vehicle	0.00634
Control	Vehicle	0
Control	Vehicle	0.00416
Control	Vehicle	0
Control	Vehicle	0
Control	Vehicle	0
MIS-C	Epitope	0.124
MIS-C	Epitope	0.76
MIS-C	Vehicle	0.001
MIS-C	Vehicle	0.001
MIS-C	Vehicle	0.001
MIS-C	Vehicle	0.001
MIS-C	Vehicle	0.028
MIS-C	Vehicle	0.001
MIS-C	Vehicle	0.014
MIS-C	Vehicle	0.001
MIS-C	Vehicle	0.001

## Sheet: Ext Data Fig 4d
Patient	Label	Stim	Clone Size	Experiment	HLA	Jurkat-TCR ID	Cluster
Patient 1	TRAV12-2_CAVSGGGSYIPTF_TRBV5-6__CASSLNRDRIYNEQFF	None	1	Ex Vivo	A02:06
Patient 1	TRAV1-2_CAVRDSNYQLIW_TRBV6-2__CASSYGGGAGELFF	None	1	Ex Vivo	A02:06
Patient 1	TRAV13-2_CAENIRRPPEGGATNKLIF_TRBV19__CASSIWGQDRGNSPLHF	Peptide	1	Expansion	A02:06
Patient 1	TRAV5_CAVPNQFYF_TRBV7-9__CASSPQGASGELFF	Peptide	1	Expansion	A02:06
Patient 1	TRAV19_CALSEADYGGSQGNLIF_TRBV2__CASSPGTSLTDTQYF	Peptide	1	Expansion	A02:06
Patient 1	TRAV29/DV5_CAASHYNNNDMRF_TRBV19__CASGNPGTILGGTEAFF	Peptide	1	Expansion	A02:06	TCR #1
Patient 1	TRAV8-1_CAVRPGGYNKLIF_TRBV20-1__CSATSENTGELFF	Peptide	1	Expansion	A02:06
Patient 1	TRAV1-2_CAVRDRAAGNNRKLIW_TRBV24-1__CATSDLEGSTDTQYF	Peptide	1	Expansion	A02:06
Patient 2	TRAV12-1_CVVNFGNEKLTF_TRBV27__CASSWGFTYEQYF	None	1	Ex Vivo	A02:06		E
Patient 2	TRAV12-3_CAMSDRSFGNEKLTF_TRBV2__CASSEGGQGKGPQHF	None	1	Ex Vivo	A02:06
Patient 2	TRAV19_CALSEAPGDYKLSF_TRBV20-1__CSARPRQRRGYTF	None	1	Ex Vivo	A02:06
Patient 2	TRAV1-2_CAVKNDYKLSF_TRBV12-3__CASSLIVGGFNQPQHF	None	1	Ex Vivo	A02:06		C
Patient 2	TRAV1-2_CAVKNDYKLSF_TRBV19__CASSIGDDTQYF	None	1	Ex Vivo	A02:06		C
Patient 2	TRAV12-3_CAMANQAGTALIF_TRBV4-1__CASSQLGVGDYGYTF	None	1	Ex Vivo	A02:06
Patient 2	TRAV27_CAGAEGGGSNYKLTF_TRBV12-3__CASSLIVGGFNQPQHF	None	4	Ex Vivo	A02:06		C
Patient 2	TRAV26-2_CILRVGLSGSARQLTF_TRBV12-3__CASSLQGASYNEQFF	None	1	Ex Vivo	A02:06		D
Patient 2	TRAV12-2_CAVREAGTALIF_TRBV13__CASSGQGSPLHF	None	1	Ex Vivo	A02:01
Patient 2	TRAV12-2_CAVEMDSSYKLIF_TRBV29-1__CSVDPPGEYGYTF	None	1	Ex Vivo	A02:06
Patient 2	TRAV26-2_CILRVGLSGSARQLTF_TRBV7-8__CASSSPGAWNTEAFF	None	1	Ex Vivo	A02:06		D
Patient 2	TRAV8-2_CVVSAPYSGYSTLTF_TRBV14__CASSQDGTGYSPLHF	None	1	Ex Vivo	A02:06
Patient 2	TRAV38-2/DV8_CAQEHGGDMRF_TRBV24-1__CATSGRDHTDTQYF	None	1	Ex Vivo	A02:06
Patient 2	TRAV20_CAVQTNNAGNMLTF_TRBV14__CASSLQGWNEQFF	Peptide	193	Expansion	A02:06	TCR #4
Patient 2	TRAV29/DV5_CAASDDGQNFVF_TRBV30__CAWTELNTEAFF	Peptide	1	Expansion	A02:06
Patient 2	TRAV16_CALSLGDSKIIF_TRBV25-1__CASSDQGLSTEAFF	Peptide	3	Expansion	A02:06	TCR #2	A
Patient 2	TRAV1-2_CAVKNDYKLSF_TRBV18__CASSPIKARSIPGELFF	None	1	Ex Vivo	A02:06
Patient 2	TRAV13-2_CAETGTNSGYSTLTF_TRBV25-1__CASSGQGLDTEAFF	Peptide	1	Expansion	A02:06
Patient 2	TRAV1-2_CAVKNDYKLSF_TRBV4-2__CASSQDRGGEQYF	None	1	Ex Vivo	A02:06	TCR #8	C
Patient 2	TRAV1-2_CAVKNDYKLSF_TRBV25-1__CASSAQGVETEAFF	None	6	Ex Vivo	A02:06	TCR #7	C
Patient 2	TRAV16_CALSLGDSKIIF_TRBV14__CASSLQGWNEQFF	Peptide	1	Expansion	A02:06		A
Patient 3	TRAV12-3_CAMSGDYKLSF_TRBV12-5__CARTRRGGNQPQHF	None	1	Ex Vivo	A02:01
Patient 3	TRAV8-4_CAGDTGFQKLVF_TRBV29-1__CSVTGLADSSYNEQFF	Peptide	1	Expansion	A02:01
Patient 3	TRAV24_CAFNPNNARLMF_TRBV2__CASSLAWTEAFF	Peptide	1	Expansion	A02:01	TCR #3
Patient 4	TRAV17_CATGDSGYALNF_TRBV12-3__CASSLARKSDRYGYEQYF	None	1	Ex Vivo	A02:01		B
Patient 4	TRAV17_CATGDSGYALNF_TRBV12-3__CASSPANPDRYYEQYF	None	1	Ex Vivo	A02:01	TCR #6	B
Patient 4	TRAV17_CATGDSGYALNF_TRBV12-3__CASSPPTRDLGTGELFF	None	1	Ex Vivo	A02:01		B
Patient 4	TRAV17_CATGDSGYALNF_TRBV12-3__CASSLIQGLAHEQFF	None	1	Ex Vivo	A02:01		B
Patient 4	TRAV8-6_CAVSDTGRRALTF_TRBV11-2__CASSFSEEQYF	None	2	Ex Vivo	A02:01		B
Patient 4	TRAV17_CATGDSGYALNF_TRBV12-3__CASSFRLAGVWEQYF	None	1	Ex Vivo	A02:01		B
Patient 4	TRAV1-2_CAVRESGYALNF_TRBV5-6__CASSLSRDRVWDTEAFF	None	1	Ex Vivo	A02:01
Patient 4	TRAV8-4_CAVTSPNFGNEKLTF_TRBV24-1__CATSDFWQGSSYNEQFF	None	1	Ex Vivo	A02:01
Patient 4	TRAV17_CAAANQAGTALIF_TRBV12-3__CASSPGLAGATYEQYF	None	1	Ex Vivo	A02:01		B
Patient 4	TRAV21_CAGRDRGSTLGRLYF_TRBV12-4__CASSLSVTGANTGELFF	Peptide	3	Expansion	A02:01	TCR #5
Patient 4	TRAV38-2/DV8_CAYRSARGNAGNMLTF_TRBV20-1__CSARVTDNQPQHF	Peptide	1	Expansion	A02:01
Patient 4	TRAV4_CLVGAANTGFQKLVF_TRBV14__CASSRRITARGVDTQYF	Peptide	1	Expansion	A02:01
Patient 4	TRAV22_CAVAEDTGFQKLVF_TRBV12-3__CASSRSGGRGSTIYF	Peptide	1	Expansion	A02:01
Patient 4	TRAV8-1_CAVTDRGSTLGRLYF_TRBV12-3__CASSPPQTSEPSEQYF	Peptide	2	Expansion	A02:01
Patient 4	TRAV17_CATGDSGYALNF_TRBV11-2__CASSFSEEQYF	None	6	Ex Vivo	A02:01		B
Patient 4	TRAV12-1_CVVLFSDGQKLLF_TRBV3-1__CASSHGTGGYEQYF	None	1	Ex Vivo	A02:01		E
