# Supplementary material for: Molecular mimicry in multisystem inflammatory syndrome in children
Source: Nature. 2024 Aug 7;632(8025):622–9. doi: 10.1038/s41586-024-07722-4 (PMC11324515; doi:10.1038/s41586-024-07722-4)
Supplement: Supplementary file 12 — Source Data Extended Data Fig. 5 [file 41586_2024_7722_MOESM12_ESM.xlsx]

## Sheet: Ext Data Fig 5a
Jurkat-TCR ID	Figure	Replicate	Transduced TCR Freq (%)
TCR 1	Extended Data Fig 5a	Replicate 1	91.2
TCR 1		Replicate 2	91
TCR 1		Replicate 3	90
TCR 1		Replicate 4	90.9
TCR 2	Extended Data Fig 5a	Replicate 1	93.8
TCR 2		Replicate 2	93
TCR 2		Replicate 3	93.8
TCR 2		Replicate 4	93.4
TCR 3	Extended Data Fig 5a	Replicate 1	92.7
TCR 3		Replicate 2	93.1
TCR 3		Replicate 3	92.9
TCR 3		Replicate 4	93.8
TCR 4	Extended Data Fig 5a	Replicate 1	94.8
TCR 4		Replicate 2	95.1
TCR 4		Replicate 3	95.3
TCR 4		Replicate 4	94.9
TCR 5	Extended Data Fig 5a	Replicate 1	89.7
TCR 5		Replicate 2	90.5
TCR 5		Replicate 3	89.9
TCR 5		Replicate 4	89.8
TCR 6	Extended Data Fig 5a	Replicate 1	58.6
TCR 6		Replicate 2	56.9
TCR 6		Replicate 3	59
TCR 6		Replicate 4	57.8
TCR 7	Extended Data Fig 5a	Replicate 1	92.7
TCR 7		Replicate 2	92.4
TCR 7		Replicate 3	94.9
TCR 7		Replicate 4	95.5
TCR 8	Extended Data Fig 5a	Replicate 1	95.2
TCR 8		Replicate 2	95.5
TCR 8		Replicate 3	94.8
TCR 8		Replicate 4	95.3

## Sheet: Ext Data 5b,c
Patient	HLA	TCR ID	Tetramer(s)	PE-Tet (% Transduced)	SNX8-BV421 neg , MADS-BV421 pos (% PE Pos)	SNX8-BV421 pos , MADS-BV421 pos (% PE Pos)	SNX8-BV421 pos, MADS-BV421 neg (% PE Pos)	SNX8-BV421 neg , MADS-BV421 neg (% PE Pos)
Patient 1	A02:06	TCR #1	MADS	0.15	33.6	0	0.2	66.2
Patient 1	A02:06	TCR #1	Wuhan	0.073	25.8	0.39	1.56	72.3
Patient 1	A02:06	TCR #1	SNX8	0.062	1.61	0.4	19.3	78.7
Patient 1	A02:06	TCR #1	MADS & SNX8	0.076	14.7	17.6	2.56	65.2
Patient 2	A02:06	TCR #2	MADS	60.4	99.8	0.21	0.000865	0.017
Patient 2	A02:06	TCR #2	Wuhan	0.036	52.1	0	2.78	45.1
Patient 2	A02:06	TCR #2	SNX8	0.041	0	0	37.6	62.4
Patient 2	A02:06	TCR #2	MADS & SNX8	61.4	99.6	0.36	0.00098	0.016
Patient 3	A02:01	TCR #3	MADS	0.16	43.8	0.18	0.92	55.1
Patient 3	A02:01	TCR #3	Wuhan	0.1	24.8	0	1.73	73.5
Patient 3	A02:01	TCR #3	SNX8	0.087	0.4	0	8.7	90.9
Patient 3	A02:01	TCR #3	MADS & SNX8	0.25	47.3	2.64	0.66	49.4
Patient 2	A02:06	TCR #4	MADS	6.44	97.8	0.25	0.025	1.93
Patient 2	A02:06	TCR #4	Wuhan	0.1	14	0.26	2.55	83.2
Patient 2	A02:06	TCR #4	SNX8	0.1	0.83	0	9.12	90.1
Patient 2	A02:06	TCR #4	MADS & SNX8	7.26	97.8	0.54	0.03	1.66
Patient 4	A02:01	TCR #5	MADS	0.12	53.7	0	0.74	45.6
Patient 4	A02:01	TCR #5	Wuhan	0.072	31.3	0	0	68.7
Patient 4	A02:01	TCR #5	SNX8	0.057	0	0	3.85	96.2
Patient 4	A02:01	TCR #5	MADS & SNX8	0.15	41.5	3.17	2.11	53.2
Patient 4	A02:01	TCR #6	MADS	0.12	51.2	0	0.93	47.8
Patient 4	A02:01	TCR #6	Wuhan	0.069	24.3	0.58	3.47	71.7
Patient 4	A02:01	TCR #6	SNX8	0.048	0	0	12.5	87.5
Patient 4	A02:01	TCR #6	MADS & SNX8	0.17	50.7	1.16	0.93	47.2
Patient 2	A02:06	TCR #7	MADS	0.044	25	0.78	6.25	68
Patient 2	A02:06	TCR #7	Wuhan	0.053	32.4	1.47	6.62	59.6
Patient 2	A02:06	TCR #7	SNX8	0.058	0.65	0	30.1	69.3
Patient 2	A02:06	TCR #7	MADS & SNX8	0.067	10.8	19.8	5.39	64.1
Patient 2	A02:06	TCR #8	MADS	0.02	56	2.2	3.3	38.5
Patient 2	A02:06	TCR #8	Wuhan	0.023	62.7	0	1.69	35.6
Patient 2	A02:06	TCR #8	SNX8	0.028	0.78	0	41.4	57.8
Patient 2	A02:06	TCR #8	MADS & SNX8	0.04	21.8	29.7	1.21	47.3
Control Replicate 1	A02:01	TCR-null	MADS & SNX8	0.011	10	0	0	90
Control Replicate 2	A02:01	TCR-null	MADS & SNX8	0.023	3.12	0	0	96.9
Control Replicate 3	A02:01	TCR-null	MADS & SNX8	0.038	0	0	0	100
Control Replicate 4	A02:01	TCR-null	MADS & SNX8	0.044	0	0	1.35	98.6
Control Replicate 1	A02:06	TCR-null	MADS & SNX8	0.054	2.17	1.09	2.17	94.6
Control Replicate 2	A02:06	TCR-null	MADS & SNX8	0.075	2.34	2.34	10.2	86.7
Control Replicate 3	A02:06	TCR-null	MADS & SNX8	0.073	3.36	1.68	0.84	94.1
Control Replicate 4	A02:06	TCR-null	MADS & SNX8	0.071	0	3	4	93
